# Supplementary material for: MicroRNAs regulate gene plasticity during cold shock in zebrafish larvae
Source: BMC Genomics. 2016 Nov 15;17:922. doi: 10.1186/s12864-016-3239-4 (PMC5111229; doi:10.1186/s12864-016-3239-4)
Supplement: Additional file 1: — Lists of primers. (XLSX 10 kb) [file 12864_2016_3239_MOESM1_ESM.xlsx]

## Sheet: qPCR primer
Primers for QPCR :
Cirbp-F	TCATCGGTGGTCTGAGCTATG
Cirbp-R	AGATTTGCCAGCTTCATCAAC
Clock-F	CACACAGCAGCACACAA
Clock-R	GGTCTCGGAGCAGGTTCT
Cry1a-F	CGTCCTCAAGTCTGTCTCTAT
Cry1a-R	GTTTCATACACTTTACAGCAATGG
Bhlhe41-F	CTT GCT GGA TTT ACA CCG TAT
Bhlhe41-R	ATC TTG TTG TTC ACA GGA GTT
Per1a-F	CCCTGTTGTTCAAATGAGTGTA
Per1a-R	GCATTGATGGAGAGTTGGAA
Per1b-F	CATTGCGGCTCCTGTTAC
Per1b-R	CCCTCCATTCTTTCAACTTCTTT
clock-F	ACACACAGCAGCACACAA
clock-R	GGTCTCGGAGCAGGTTCT
clock3-F	AACATTTTAGGCATTGGGACT
clock3-R	GATCGAGGAGTCTGTTGCT
nr1d1-F	AGCCACTCTTCATGTCAG
nr1d1-R	CTTCAGTCGTTCCCTCTC
ef1a -F	TGCCTTCGTCCCAATTTCAG
ef1a-R	TACCCTCCTTGCGCTCAATC
artl1a-F	TGCATGTCCTTTCACCTGTG
artl1a-F	TCTTTACAGAGCTTCGCCACAA
gata3-F	TTAACCTTGAAGCCTGTCAC
gata3-R	TCTGTTCTCTTTCCTTGTAATACG
col1a1b-F	GAGGACGGTGCTATGCTGTGATT
col1a1b-R	ACGCAAAGGATTCTCGCTAAGTGT
sdc4-R	TGGGCAAATGGACCCTTAT
sdc4-F	GGCAACTCAGAATGAAGAAC
lpar1-R	GCCAGATCGACTCACTATACG
lpar1-F	GCGAATCAAACTTCATAACCACAA
vegfaa-R	CAGTTATTTCTCGCGGCTCT
vegfaa-F	TCCCCCTTCTTTGGGTATGT
tgfbr1a-F	CAACTCAGCCGACAGCCATT
tgfbr1a-R	GTGACTGCACGAACAAG

## Sheet: CDS primer
Primer for CDS cloning :
Arntl1a- CDS-F-ASCI	GATCGGCGCGCCCATGTGCTTCCCTGCCTTCTTCATA
Arntl1a- CDS-R-ECORI	GATCGAATTCAAGAGTCATGATTCCCTCAGAGCG
BHLHE41-CDS-F-ASCI	GATCGGCGCGCCTATGGAAGAAAGAATATCGAGAAT
BHLHE41-CDS-R-EcoRI	GATCGAATTCGTCGAAACATCAGCTTTATGTA
PER2-CDS-F-ASCI	GATCGGCGCGCCGATGTCTAAAGACCTGGATTCCAAA
PER2-CDS-R-EcoRI	GATCGAATTCTGAGCTTCAGTTCAGGTGTCT
