# Supplementary material for: MicroRNAs regulate gene plasticity during cold shock in zebrafish larvae
Source: BMC Genomics. 2016 Nov 15;17:922. doi: 10.1186/s12864-016-3239-4 (PMC5111229; doi:10.1186/s12864-016-3239-4)
Supplement: Additional file 3: — Heat maps of cold-related miRNAs and genes. (XLSX 105 kb) [file 12864_2016_3239_MOESM3_ESM.xlsx]

## Sheet: heatmap miRNA
miRNA	FoldChange(normal vs. control)	FoldChange(cold shock vs. control)	FoldChange(cold shock vs. normal)		miRNA	FoldChange(normal vs. control)	FoldChange(cold shock vs. control)	FoldChange(cold shock vs. normal)
dre-mir-29b-1	1.23274	4.30497	3.4922		dre-mir-29b-1	1.23274	4.30497	3.4922
dre-mir-124-2	1.59716	2.5891	1.62106		dre-mir-9-1	-2.98823	1.08889	3.25386
dre-mir-15a-1	1.76109	2.49652	1.4176		dre-mir-135c-2	-1.95724	1.57941	3.0913
dre-mir-218b	2.92042	2.39442	-1.21968		dre-mir-130c-1	-3.10936	-1.10202	2.82152
dre-mir-199-2	1.93465	2.35533	1.21744		dre-mir-29b-2	-1.78756	1.40116	2.50466
dre-mir-23b	1.68451	2.33995	1.3891		dre-mir-193a-1	-2.22516	1.02364	2.27776
dre-mir-301c	1.78246	2.2961	1.28817		dre-let-7d-2	-2.41573	-1.20096	2.01149
dre-mir-26a-1	1.15996	2.2083	1.90377		dre-mir-92-a2	1.10009	1.69865	1.97393
dre-mir-99-2	1.14219	2.17127	1.90098		dre-mir-26a-1	1.15996	2.2083	1.90377
dre-mir-124-6	1.77615	2.15598	1.21385		dre-mir-99-2	1.14219	2.17127	1.90098
dre-mir-93	2.5017	2.14352	-1.54724		dre-mir-196d	-1.61005	1.16703	1.87896
dre-mir-99-1	1.2931	2.01474	1.55807		dre-mir-2184	1.06436	1.77993	1.6723
dre-mir-223	1.68465	1.91951	1.13941		dre-mir-124-2	1.59716	2.5891	1.62106
dre-mir-2195	3.23549	1.91625	-1.68844		dre-mir-17a-2	1.01048	1.60664	1.58998
dre-mir-107	1.36741	1.88568	1.49582		dre-mir-99-1	1.2931	2.01474	1.55807
dre-mir-128-1	1.33109	1.81664	1.36478		dre-mir-9-5	1.46063	1.65996	1.5441
dre-mir-103	1.19817	1.79225	-1.21063		dre-mir-729	-1.32534	1.16127	1.53908
dre-mir-2184	1.06436	1.77993	1.6723		dre-mir-15a-2	1.25636	-1.20231	-1.51053
dre-mir-27d	1.7535	1.74574	-1.00444		dre-mir-146b	1.01088	-1.49633	-1.5126
dre-mir-133b	1.64812	1.72352	1.04575		dre-mir-202	-1.16491	-1.76259	-1.51307
dre-mir-9-5	1.10009	1.69865	1.97393		dre-mir-9-6	-1.237	-1.91448	-1.54724
dre-mir-96	1.49499	1.66817	1.13647		dre-mir-737	-1.21055	-1.87581	-1.54956
dre-mir-135a	1.45403	1.66303	1.14374		dre-let-7e	1.75866	1.11839	-1.57249
dre-mir-92b	1.46063	1.65996	1.5441		dre-mir-181b-1	1.43165	-1.10146	-1.5769
dre-mir-204-1	1.31788	1.65992	1.25953		dre-mir-9-2	-1.20668	-1.90886	-1.58192
dre-mir-204-2	1.23238	1.6402	1.33092		dre-mir-363	-1.26352	-2.0029	-1.58517
dre-mir-125a-1	1.62148	1.63059	1.00562		dre-mir-199-1	-2.45392	-3.95832	-1.61306
dre-mir-135b	1.75857	1.62867	-1.07976		dre-mir-130c-2	1.12852	-1.48781	-1.67902
dre-mir-107b	1.37917	1.58518	1.37902		dre-mir-125b-2	-1.18635	-2.07337	-1.74768
dre-mir-135c-2	-1.95724	1.57941	3.0913		dre-mir-216b	2.15068	1.22484	-1.75589
dre-mir-192	1.64239	1.56202	-1.05145		dre-let-7i	1.47604	-1.21267	-1.78995
dre-mir-128-2	1.23925	1.54159	1.24397		dre-let-7c-1	-1.00935	-2.06476	-2.04564
dre-mir-92a-2	-1.29506	1.5242	-1.01064		dre-mir-196c	-1.36439	-2.79948	-2.05182
dre-mir-124-5	1.4775	1.50945	1.02163		dre-mir-2186	-1.03427	-2.42774	-2.34729
dre-mir-724	-1.28153	-1.52195	-1.1876		dre-let-7a-5	1.70118	-1.74491	-2.96841
dre-mir-203b	-1.66637	-1.60886	1.03574		dre-let-7g-2	2.05553	-1.48158	-3.04543
dre-mir-200a	-1.55537	-1.6416	-1.05544		dre-mir-184-2	-1.10567	-5.5732	-5.0406
dre-mir-499	-1.84575	-1.71509	1.07618		dre-let-7a-6	2.8934	-1.97522	-5.71511
dre-let-7a-5	1.70118	-1.74491	-2.96841		dre-mir-2193	1.00133	-1.11994	-6.79892
dre-mir-202	-1.16491	-1.76259	-1.51307
dre-mir-190b	-1.87781	-1.78825	1.05008
dre-mir-9-4	-1.79471	-1.8138	1.40378
dre-mir-18b	-1.70374	-1.87275	-1.0992
dre-mir-737	-1.21055	-1.87581	-1.54956
dre-let-7a-3	-1.00851	-1.9003	-1.88426
dre-mir-9-2	-1.20668	-1.90886	-1.58192
dre-let-7a-6	2.8934	-1.97522	-5.71511
dre-mir-363	-1.26352	-2.0029	-1.58517
dre-mir-125b-2	-1.18635	-2.07337	-1.74768
dre-mir-736	-2.19722	-2.15303	1.02052
dre-mir-9-3	-2.2241	-2.3739	1.35892
dre-mir-2186	-1.03427	-2.42774	-2.34729
dre-mir-142b	-2.19975	-2.47094	-1.12328
dre-mir-219-1	-2.79116	-2.73957	1.04063
dre-mir-196c	-1.36439	-2.79948	-2.05182
dre-mir-30a	-2.70112	-3.02997	-1.12175
dre-mir-2192	1.87732	-3.62161	1.2497
dre-mir-199-1	-2.45392	-3.95832	-1.61306
dre-mir-184-2	-1.10567	-5.5732	-5.0406

## Sheet: heatmap RNA
Gene Symbol	FoldChange(normal vs. control)	FoldChange(cold shock vs. control)	FoldChange(cold shock vs. normal)		Gene Symbol	FoldChange(normal vs. control)	FoldChange(cold shock vs. control)	FoldChange(cold shock vs. normal)
znf574	52100000	6792480000	130.482		bcl2l11	-228000000	22.1541	5055500000
LOC565548	108.461	5834970000	53797700		klhl38	-868000000	-1.65047	525761000
adora2ab	2080000000	4071560000	1.95367		rundc3b	-101000000	3.80693	383259000
ntm	1030000000	1872430000	1.81303		dlgap1a	NaN	NaN	76894500
ssbp3a	2370000	327397000	137.879		dlg2	NaN	NaN	64239100
hsp70l	229000000	249455000	1.08931		LOC565548	108.461	5834970000	53797700
pth1ra	380635	99538200	261.506		rnft2	-3386.6	9363.9	31711800
necab1	355000000	20808100	-17.0636		cldn17	-15200000	-1.01363	15025200
tuba7l	7060000000	17488800	-403.765		m17	-156.787	59744.3	9367170
nfixb	6840000	6454420	-1.05922		enpp4	-846487	9.13829	7735440
kdr	2030000	5523820	2.72134		gfra2a	NaN	NaN	1914740
dok6	498245	5000950	10.0371		tyro3	-2.14009	245053	524433
pitpnb	2670000	4924600	1.84305		rims3	NaN	NaN	464720
sfxn1	8.41059	1991480	236782		s100z	-677021	-1.8802	360080
camkvb	1220000	1930260	1.58702		afap1l1b	-11100000	-45.7647	243610
ralgps1	425696	1509060	3.54494		sfxn1	8.41059	1991480	236782
kiaa0947l	69.5917	893753	12842.8		wnt2bb	-1050000	-10.9884	95880.3
myo3a	4630000	857185	-5.40668		pcdh15a	NaN	NaN	33189.5
ccdc80	NaN	591723	NaN		glcci1	NaN	NaN	20947.2
LOC568003	307149	404202	1.31598		asl	-20999	-1.05607	19884.1
fam222a	146105	342549	2.34455		rxfp3	NaN	NaN	18798
tyro3	-2.14009	245053	524433		plaua	-32082.7	-1.90242	16864.2
pvalb6	27900000	216876	-128.84		st6galnac3	NaN	NaN	15449.1
prdm14	9437.63	85252.2	9.03321		kiaa0947l	69.5917	893753	12842.8
pik3cd	28349	75507.3	2.66349		cadm1b	NaN	NaN	10513.4
stap2a	16.562	68053.1	4108.99		prkg1a	-10919.6	-1.17899	9261.81
m17	-156.787	59744.3	9367170		p2rx1	-302000000	-66935.3	4507.83
ncs1b	1030000	42117.7	-24.4734		ugt2b3	NaN	NaN	4174.58
rnft2	-3386.6	9363.9	31711800		stap2a	16.562	68053.1	4108.99
nek7	7.91885	8151.78	1029.42		nek7	7.91885	8151.78	1029.42
pvrl1a	2280000	5592.81	-407.949		tbx4	-841.962	1.0479	882.29
slc6a4b	18200000	4427.85	-4118.69		alox5ap	NaN	NaN	838.277
dscama	2559.44	3521.62	1.37593		rbm41	-1.84975	292.188	540.475
LOC100001681	5680000	2430.6	-2334.87		pcgf5a	-164.262	3.05103	501.167
ppp1r1c	NaN	2103.96	NaN		cstf2	-8.49835	53.7058	456.413
chrdl2	111000000	1383.08	-80546.2		mtnr1c	NaN	NaN	335.448
rem2	322.094	1176.34	3.65215		pth1ra	380635	99538200	261.506
abi1b	1610.6	1108.41	-1.45307		cyp2aa1	-1465.17	-8.69694	168.471
ugt1b3	1255.54	1018.86	-1.2323		apbb1ip	-19994	-139.752	143.067
cog6	55.0217	954.025	17.3391		ssbp3a	2370000	327397000	137.879
zp2	NaN	888.203	NaN		znf574	52100000	6792480000	130.482
tln1	291.919	366.745	1.25632		gpr84	-87.1321	-1.03338	84.3174
eda	216.786	304.774	1.40588		ect2	-124.658	-1.58377	78.7095
rbm41	-1.84975	292.188	540.475		psmf1	-1158.43	-15.8376	73.1445
phyhd1	69.473	200.978	2.8929		nelfb	-6.94166	8.87339	61.5962
vwc2l	407.77	160.543	-2.53994		ptgis	-7.80013	6.41777	50.0594
ccdc12	141.955	111.426	-1.27399		lrp2a	1.15803	36.9626	31.9184
vwc2	50730.9	108.152	-469.071		adora2aa	-11.5777	2.43406	28.1807
pmaip1	8.44279	103.247	12.2289		csf1b	-2660000	-98100.9	27.1563
cybb	NaN	86.7971	NaN		cmklr1	-3831.52	-145.227	26.3829
pcdh1g31	47.6838	86.3535	1.81096		adcy2b	-8.5621	2.5485	21.8205
cadm1a	41.7119	84.86	2.03444		cabp1a	NaN	NaN	20.2879
glrba	458.653	81.56	-5.6235		upk1a	NaN	NaN	17.5949
ece1	NaN	81.4005	NaN		cog6	55.0217	954.025	17.3391
tnr	34.6856	69.1996	1.99504		klf13	1.35641	22.9723	16.9361
tll1	57.7751	69.0277	1.19476		hrasa	-104.319	-6.3419	16.4491
ugt1b4	106.388	67.7285	-1.5708		atf3	-1.60211	9.60971	15.3958
npy8ar	103.899	61.7063	-1.68377		arl13a	-4.84261	3.06041	14.8204
pcdh1g32	25.1135	59.6604	2.37564		plek2	-1.83357	7.21798	13.2347
cstf2	-8.49835	53.7058	456.413		srd5a2b	-35.2079	-2.69741	13.0525
grid2	24.4562	52.7758	2.15797		mir10c	-8.52205	1.50329	12.8111
mtnr1aa	18.4391	49.8126	2.70147		LOC791704	-4619.31	-363.927	12.693
ugt1b2	84.6119	41.0379	-2.0618		per2	1.0194	12.847	12.6025
capslb	NaN	37.5808	NaN		pmaip1	8.44279	103.247	12.2289
lrp2a	1.15803	36.9626	31.9184		klf4b	-15.0201	-1.2888	11.6543
crfb8	60.9273	34.6361	-1.75907		junba	-1.72921	6.39112	11.0516
mmp13a	5.53194	28.3444	5.12376		s100a1	-7.18478	1.48153	10.6445
clock	4.82171	24.805	5.14444		dok6	498245	5000950	10.0371
klf13	1.35641	22.9723	16.9361		fosl1a	1.15522	11.3699	9.84219
smn1	9.93024	22.8293	2.29897		elovl1a	-2.03071	4.59911	9.33948
bcl2l11	-228000000	22.1541	5055500000		prdm14	9437.63	85252.2	9.03321
panx2	8.87898	20.9692	2.36167		stim1b	-3959.98	-461.025	8.58949
macrod2	12.5947	20.3383	1.61483		pold2	-7.63463	1.09837	8.38565
elf2a	16.1604	19.4405	1.20298		itga6b	-3.42694	2.31339	7.92783
gria1b	10.9864	17.8133	1.6214		cart4	NaN	NaN	7.79974
c10orf11	4.86695	17.0335	3.49982		mir196b	-5.31044	1.41088	7.49238
LOC100002795	23.9766	16.5242	-1.451		per1b	1.93659	13.9378	7.19706
cyp46a1	12.9198	16.3438	1.26502		LOC567047	-7.84957	-1.14052	6.88246
abhd3	63.642	15.6772	-4.05953		bbs1	1.64883	10.8539	6.5828
chrm5a	8.65273	15.437	1.78406		mir15b	-1.1908	5.41392	6.44688
vipr1b	4.3337	14.8728	3.4319		spon1a	NaN	NaN	6.32445
fgf20b	6.69949	14.047	2.09673		cyp2aa8	-6.81656	-1.0857	6.27852
per1b	1.93659	13.9378	7.19706		rgs13	-7.68482	-1.31116	5.86108
tlr4ba	3.46101	13.108	3.78734		ovca2	-1.7962	3.25565	5.84779
rnf34b	11.8495	13.0161	1.09846		mir218b	-7.7484	-1.3415	5.77592
kcnc3b	8.62023	13.0076	1.50896		irg1l	-1.57837	3.6027	5.68638
cntn4	8.52998	12.9001	1.51233		LOC100148025	-2.77341	2.03225	5.63627
per2	1.0194	12.847	12.6025		cry1b	1.26082	7.05873	5.59854
clstn2	7.22274	12.2562	1.69689		mir726	-4.35065	1.26903	5.52111
phactr3a	5.70565	12.099	2.12053		ugt5c2	-1.75818	3.13175	5.50617
ptprdb	9.44769	11.9996	1.27011		LOC563738	-4.29645	1.2444	5.34649
slc15a4	NaN	11.6156	NaN		lifrb	-1.54861	3.43872	5.32522
fosl1a	1.15522	11.3699	9.84219		mxe	-1.7962	2.96306	5.32225
pde6h	2.34504	11.2778	4.80923		clock	4.82171	24.805	5.14444
lama1	197.058	11.1303	-17.7047		mmp13a	5.53194	28.3444	5.12376
nrxn2a	5.81221	10.94	1.88225		cry1a	1.86451	9.49634	5.0932
bbs1	1.64883	10.8539	6.5828		dusp5	-1.02323	4.86664	4.97969
kcnk10b	3.53965	10.6934	3.02104		efhb	-2.04788	2.39604	4.90681
foxo1b	3.95292	10.6378	2.69113		ugt5b1	-2.6847	1.79187	4.81064
drd2l	5.24048	10.0437	1.91657		pde6h	2.34504	11.2778	4.80923
cacnb4a	5.78294	9.87223	1.70713		cyp19a1b	-1.22059	3.91037	4.77296
LOC100002020	2.69555	9.85232	3.65504		pglyrp5	-5.22275	-1.13	4.62193
st8sia3	5.15733	9.83515	1.90703		epo	1.11346	5.14566	4.6213
atf3	-1.60211	9.60971	15.3958		cyp1a	2.00244	9.22694	4.60785
per3	2.24269	9.56707	4.26589		her5	-1.7962	2.56067	4.59947
cry1a	1.86451	9.49634	5.0932		cldnb	-1.12685	4.0481	4.56161
cyp1a	2.00244	9.22694	4.60785		zp2l1	NaN	NaN	4.53018
rgs20	6.37439	9.22138	1.44663		nfkbiaa	-1.53649	2.94658	4.5274
LOC793213	3.0667	9.21827	3.00592		bcl6ab	-2.20957	2.03626	4.49926
enpp4	-846487	9.13829	7735440		mir126a	-8.55513	-1.90465	4.49171
nolc1	3.27981	8.94987	2.72877		pdk2	1.01409	4.55096	4.48773
kcnq2a	3.2213	8.90555	2.76459		mitfa	-7.14338	-1.60446	4.4522
serpinb1l4	14.8948	8.8944	-1.67462		cmlc1	-2.75109	1.60318	4.41047
nelfb	-6.94166	8.87339	61.5962		LOC100149164	-66.0005	-15.0346	4.38991
nrg1	2.08278	8.71671	4.18514		lin37	-1.71902	2.5119	4.31799
ppfia4	3.91779	8.30332	2.11939		igfbp1b	-3.10018	1.38862	4.30498
dctn2	2.97346	8.23475	2.76942		stard10	-1.18734	3.61247	4.28924
ahrrb	1.85318	7.83252	4.22652		cadm2b	NaN	NaN	4.26743
caspxa	2.41656	7.69505	3.18429		per3	2.24269	9.56707	4.26589
cacng7a	3.75518	7.63436	2.03302		cyp2aa9	-10.4472	-2.46244	4.24259
gria4b	5.78124	7.5837	1.31178		nr1d2a	-1.35171	3.1369	4.24017
nlgn4b	12.4782	7.58018	-1.64615		ahrrb	1.85318	7.83252	4.22652
hsd3b1	12.3042	7.53571	-1.63279		LOC100005195	-1.49436	2.82773	4.22564
bhlhe40	1.78622	7.50026	4.19896		mir223	-2.01169	2.09	4.20445
nrg2a	3.32005	7.49388	2.25716		bhlhe40	1.78622	7.50026	4.19896
stoml1	12.2284	7.38219	-1.65648		nrg1	2.08278	8.71671	4.18514
frem2a	2.75932	7.36277	2.66833		sox17	1.67955	7.0235	4.18179
plek2	-1.83357	7.21798	13.2347		ildr1a	-4.4349	-1.06502	4.16413
cyp1b1	2.78896	7.20413	2.5831		ch25h	1.32631	5.47131	4.12522
rab11fip4b	4.96916	7.14231	1.43733		klf3	-1.19688	3.34078	3.99849
cry1b	1.26082	7.05873	5.59854		aire	-4.41484	-1.11479	3.96022
LOC559950	10.3136	7.02351	-1.46844		trib3	-1.48166	2.64601	3.92048
sox17	1.67955	7.0235	4.18179		mknk1	-1.23855	3.16394	3.9187
odz4	3.00511	6.99647	2.32819		mtmr1b	-1.65971	2.34345	3.88944
LOC100006564	7.39307	6.9137	-1.06934		il1b	-1.43292	2.71269	3.88707
rnmtl1a	4.60002	6.85858	1.49099		snx21	-2.28258	1.702	3.88496
LOC796505	3.08643	6.77384	2.19472		nitr10b	NaN	NaN	3.87667
hamp1	2.13557	6.76054	3.16568		fam213b	-1.49707	2.58008	3.86254
mir429	3.90648	6.73092	1.72302		pfkfb3	1.17286	4.49995	3.83672
ntn2	10.281	6.65214	-1.54552		tlr4ba	3.46101	13.108	3.78734
rhoj	2.6254	6.55051	2.49505		il11ra	-1.86989	2.02529	3.78706
LOC561453	6.69949	6.5113	-1.0289		ntf7	-5.89617	-1.5696	3.75646
ptgis	-7.80013	6.41777	50.0594		ca15b	-1.88906	1.97535	3.73157
junba	-1.72921	6.39112	11.0516		slc16a9b	1.45957	5.42528	3.71703
nlgn2a	7.04887	6.28285	-1.12192		ets2	1.56558	5.81065	3.71148
cnnm2a	3.55488	6.26474	1.7623		hepacam	-1.81969	2.02953	3.69312
LOC100006693	1.95324	6.21871	3.1838		hsd17b12a	-1.08823	3.37547	3.67331
ppp3ca	3.32662	6.14454	1.84708		gyg2	-2.59731	1.41356	3.67145
cyp24a1	2.97153	6.05768	2.03857		gfra4	NaN	NaN	3.65515
kcnd3	4.17952	5.99472	1.43431		LOC100002020	2.69555	9.85232	3.65504
msi2a	3.65641	5.99137	1.6386		rem2	322.094	1176.34	3.65215
frmd7	6.4258	5.92613	-1.08432		evpla	-1.39253	2.62173	3.65085
psmb11	2.51932	5.92613	2.35227		znf704	1.09913	3.99749	3.63697
cacna1da	3.30875	5.9232	1.79016		fam184b	1.35141	4.91218	3.63487
ankrd22	1.67474	5.91447	3.53157		lpin1	1.00039	3.6225	3.6211
map4k2l	3.37704	5.90165	1.74758		slc43a2a	-1.11946	3.23065	3.61658
adcy8	1.80562	5.8803	3.25666		v2rh14	-4.90742	-1.36475	3.59582
nos1	6.22044	5.87707	-1.05843		g3bp2	1.01249	3.62189	3.57722
fbxo43	4.47256	5.81632	1.30044		arrdc3b	-1.39153	2.56818	3.57369
psmb9a	4.18952	5.81632	1.3883		per1a	1.60881	5.744	3.57033
ets2	1.56558	5.81065	3.71148		fkbp5	1.10738	3.93308	3.55171
cdh4	3.1036	5.80462	1.87029		rassf6	-1.38634	2.55785	3.54605
per1a	1.60881	5.744	3.57033		ralgps1	425696	1509060	3.54494
pcdh19	4.05357	5.71557	1.41001		wasb	-1.83926	1.92699	3.54425
wscd2	2.48973	5.64871	2.26881		phlda2	-1.43342	2.46466	3.53289
nr1d1	1.64276	5.57795	3.39548		ankrd22	1.67474	5.91447	3.53157
dusp14	2.72044	5.56111	2.04419		itga5	-1.97603	1.77637	3.51016
ch25h	1.32631	5.47131	4.12522		c10orf11	4.86695	17.0335	3.49982
cnga5	4.79725	5.45785	1.1377		igfbp1a	-1.25803	2.78004	3.49737
slc16a9b	1.45957	5.42528	3.71703		pfkfb4l	1.12963	3.9285	3.4777
her7	NaN	5.41392	NaN		tnfb	-3.39637	1.02123	3.46845
mir15b	-1.1908	5.41392	6.44688		vipr1b	4.3337	14.8728	3.4319
snapc1a	4.19263	5.41392	1.29129		fam214a	-1.16401	2.93786	3.4197
rab6b	7.91304	5.38491	-1.46949		mboat4	-2.69429	1.26811	3.41667
elovl4a	3.52715	5.35206	1.51739		hbp1	-1.88159	1.81099	3.40754
robo1	2.66939	5.34583	2.00264		fbxo32	1.01095	3.43266	3.39548
pnp5b	1.72217	5.28836	3.07075		nr1d1	1.64276	5.57795	3.39548
fbxo36a	2.23628	5.26763	2.35553		tefa	1.1459	3.88357	3.38909
bhlhe41	2.14977	5.21424	-2.42549		usp54a	-1.1993	2.8212	3.38347
lrit1a	6.33785	5.24117	-1.20924		mir200c	-41.9171	-12.4659	3.36254
camk1ga	2.94563	5.20004	1.76534		fosl2	1.21218	4.06991	3.3575
cacna1ba	3.06293	5.18298	1.69216		mfsd2ab	-1.24364	2.69291	3.34902
epo	1.11346	5.14566	4.6213		vrk1	-2.65955	1.25756	3.34454
zdhhc8b	2.08234	5.06277	2.43129		slc25a25a	-1.40886	2.36591	3.33323
nr0b1	2.91548	5.03985	1.72865		plek	-3.85209	-1.15652	3.33076
dab1b	2.07688	4.9596	2.388		rgs2	-2.16503	1.52998	3.31245
nek2	4.1872	4.92015	1.17504		ucp1	-1.03659	3.19421	3.31108
st3gal3b	1.62485	4.91823	3.02689		rp2	-1.46663	2.25452	3.30656
fam184b	1.35141	4.91218	3.63487		ubap1	1.11358	3.68004	3.3047
LOC100148828	2.5959	4.91026	1.89155		fmr1	1.24089	4.07747	3.2859
dusp5	-1.02323	4.86664	4.97969		spo11	-3.02538	1.08591	3.28529
odc1	1.62454	4.85013	2.98554		pde10a	-1.03971	3.15777	3.28316
mnx2b	2.39895	4.80283	2.00206		adcy8	1.80562	5.8803	3.25666
hig1	1.75972	4.79688	2.72594		LOC555524	-1.7962	1.80464	3.24148
rnf19b	2.31247	4.77353	2.06425		matn3b	-2.07378	1.55958	3.23422
LOC100002285	7.8823	4.74313	-1.66184		socs3a	-1.59958	2.01699	3.22635
nrg2b	2.11746	4.72041	2.22928		otx5	-1.54997	2.07978	3.22359
ppm1na	2.17392	4.66121	2.14415		tiparp	1.105	3.56198	3.2235
kirrelb	3.23665	4.65911	1.43949		erbb3b	1.08216	3.47682	3.21286
vtg5	3.63279	4.60913	1.26877		olfcs1	-2.81713	1.13439	3.19571
msnb	2.58716	4.6025	1.77897		upp2	-2.52886	1.26347	3.19512
elovl1a	-2.03071	4.59911	9.33948		epha2	-1.08775	2.92799	3.18491
ppp2r2c	2.77136	4.55375	1.64315		caspxa	2.41656	7.69505	3.18429
pdk2	1.01409	4.55096	4.48773		LOC100006693	1.95324	6.21871	3.1838
tacr3a	3.62061	4.52698	1.25034		hamp1	2.13557	6.76054	3.16568
sim1b	2.86935	4.50282	1.56928		rab42b	1.17649	3.71392	3.15677
pfkfb3	1.17286	4.49995	3.83672		crbn	-1.84167	1.70932	3.148
syn1	2.08915	4.47639	2.14269		stx11a	-2.21694	1.41686	3.1411
ccna1	8.08664	4.46284	-1.81199		rhpn2	-1.52453	2.05689	3.13579
smtla	4.31701	4.46284	1.03378		lin52	1.32835	4.14526	3.1206
xk	2.49951	4.4528	1.78147		pnp5a	-1.63194	1.91133	3.11918
pcbp3	7.68791	4.40693	-1.7445		aadacl4	-2.92173	1.06527	3.11244
chrna6	6.15541	4.40644	-1.39691		cbx7a	-1.02	3.04035	3.10115
slc1a8b	2.3396	4.40289	1.8819		asb15b	-2.11268	1.46536	3.09584
hivep2	1.54541	4.40132	2.848		abhd2a	1.16003	3.58841	3.09337
abhd4	1.43218	4.2386	2.95953		histh1l	-1.18506	2.60324	3.08499
ripply1	1.7381	4.21392	2.42445		pnp5b	1.72217	5.28836	3.07075
asic4b	49300000	4.21356	-11690100		zfand5b	-1.90593	1.60009	3.04966
hmp19	2.65595	4.21131	1.58561		rel	-1.38726	2.19671	3.04741
klf11b	1.49131	4.19093	2.81025		gfi1ab	-5.85935	-1.92692	3.04078
ptger1c	2.90774	4.16352	1.43187		mylipa	1.00413	3.04057	3.02808
lin52	1.32835	4.14526	3.1206		LOC100149066	-1.88229	1.60861	3.02789
LOC562077	2.43239	4.12128	1.69433		st3gal3b	1.62485	4.91823	3.02689
fmr1	1.24089	4.07747	3.2859		kcnk10b	3.53965	10.6934	3.02104
fosl2	1.21218	4.06991	3.3575		prkchb	-1.30435	2.31228	3.01601
cldnb	-1.12685	4.0481	4.56161		LOC793213	3.0667	9.21827	3.00592
b3gat2	2.13982	4.04541	1.89054		cga	-1.49683	2.00461	3.00056
foxj1b	1.87776	4.04337	2.1533		fshr	-1.1599	2.58691	3.00056
arf3b	3.43619	4.02964	1.17271		macc1	-1.37874	2.17226	2.99498
gtf3aa	2.58225	4.02935	1.5604		odc1	1.62454	4.85013	2.98554
ccdc153	1.82372	4.02589	2.20751		wbp1lb	-1.13767	2.61878	2.97931
neurla	2.02793	4.02456	1.98456		slc8a2b	1.26878	3.76422	2.9668
znf704	1.09913	3.99749	3.63697		abhd4	1.43218	4.2386	2.95953
stc1	1.81846	3.9786	2.1879		LOC558213	1.02915	3.0355	2.94953
fkbp5	1.10738	3.93308	3.55171		kcnk5b	1.05567	3.10625	2.94244
pfkfb4l	1.12963	3.9285	3.4777		wdr76	-1.16198	2.52606	2.93523
crybb3	2.37312	3.92327	1.65321		irf7	-1.35081	2.16714	2.9274
celf5	2.31469	3.91553	1.6916		mir363	-5.13967	-1.75922	2.92157
cyp19a1b	-1.22059	3.91037	4.77296		klf9	1.24699	3.63442	2.91456
ubtf	1.43045	3.88408	2.71527		rgs5b	-2.27332	1.28158	2.91345
tefa	1.1459	3.88357	3.38909		mei4	-1.42409	2.04425	2.9112
mir730	2.42186	3.87755	1.60107		phyhd1	69.473	200.978	2.8929
dlg5a	2.01818	3.87215	1.91864		hs3st1l2	-1.44874	1.99589	2.89154
sobpb	2.23254	3.84097	1.72045		pth1a	-1.7962	1.60958	2.89114
LOC569466	2.07993	3.83361	1.84315		bnip4	-3.87134	-1.33909	2.89103
znf750	1.94151	3.82533	1.97029		mir451a	-1.31405	2.19629	2.88604
asic2	2.46455	3.8212	1.55047		dachc	1.15529	3.33272	2.88476
cdk5r1a	2.003	3.81767	1.90598		med15	1.18983	3.43192	2.88436
rundc3b	-101000000	3.80693	383259000		bmp15	-2.38159	1.20719	2.87503
npy8br	2.37313	3.80434	1.60309		arl3	-1.22295	2.33434	2.85479
olfcw1	3.0667	3.80434	1.24053		bzw1b	1.16392	3.32039	2.85277
odam	6.16073	3.80225	-1.62029		irx5a	-1.5313	1.86259	2.85218
rufy3	2.03391	3.79379	1.86526		hivep2	1.54541	4.40132	2.848
mybphb	1.69533	3.78914	2.23505		LOC799483	-1.08859	2.61385	2.84541
adar	1.53835	3.77916	2.45663		mafa	1.02446	2.90936	2.8399
nptx2b	1.68962	3.77387	2.23356		lrrc10	1.02303	2.88797	2.82295
LOC556451	1.81639	3.76785	2.07436		josd2	-2.49702	1.12938	2.82009
slc8a2b	1.26878	3.76422	2.9668		klf11b	1.49131	4.19093	2.81025
apc	3.43479	3.75235	1.09245		stoml3a	-1.19754	2.33377	2.79479
rab42b	1.17649	3.71392	3.15677		h1f0	-1.16613	2.39522	2.79314
fgf7	3.77933	3.71242	-1.01802		dcaf11	-1.18273	2.35724	2.78798
syt7b	1.84416	3.70824	2.0108		atg4a	1.12862	3.14309	2.78489
fndc5b	3.48363	3.70235	1.06278		pbxip1b	-1.09901	2.52351	2.77337
ubap1	1.11358	3.68004	3.3047		edn1	-1.5379	1.80188	2.7711
ddb2	1.39074	3.67823	2.6448		dctn2	2.97346	8.23475	2.76942
tmem223	2.07137	3.6749	1.77414		kcnq2a	3.2213	8.90555	2.76459
hsf2	1.3721	3.67455	2.67804		srebf1	-1.0356	2.66831	2.76329
LOC100006444	4.11738	3.67151	-1.12144		esm1	-2.91281	-1.05553	2.75959
mhc1uba	3.08961	3.66687	1.18684		LOC405768	-1.73759	1.5874	2.75825
kcnma1a	1.88207	3.65876	1.94401		slco2a1	1.02366	2.79699	2.73235
mthfsd	3.29484	3.64627	1.10666		numbl	1.12406	3.06898	2.73025
klf9	1.24699	3.63442	2.91456		nolc1	3.27981	8.94987	2.72877
bin2b	1.49914	3.63438	2.42432		hig1	1.75972	4.79688	2.72594
negr1	2.45495	3.62998	1.47863		kdr	2030000	5523820	2.72134
flj13639	10.5844	3.6295	-2.91622		raly	NaN	NaN	2.7164
prelid1b	2.01432	3.62332	1.79878		baiap2a	1.00286	2.72313	2.71536
lpin1	1.00039	3.6225	3.6211		ubtf	1.43045	3.88408	2.71527
ttll7	2.35332	3.62219	1.53918		nfkb2	-1.04105	2.60701	2.71404
g3bp2	1.01249	3.62189	3.57722		bbc3	-1.23123	2.19528	2.70291
stard10	-1.18734	3.61247	4.28924		sap130b	1.23496	3.33752	2.70253
irg1l	-1.57837	3.6027	5.68638		mtnr1aa	18.4391	49.8126	2.70147
plaa	1.64357	3.59637	2.18815		dhrs3b	1.08364	2.92256	2.69697
abhd2a	1.16003	3.58841	3.09337		foxo1b	3.95292	10.6378	2.69113
mapk10	1.91734	3.5848	1.86967		LOC100002785	-1.5677	1.71046	2.6815
lgi3	1.69642	3.57966	2.11013		slc25a43	1.05757	2.83297	2.67875
slc1a2b	2.18626	3.57835	1.63675		hsf2	1.3721	3.67455	2.67804
hs3st4	3.0904	3.56226	1.15268		crfb13	-1.24247	2.15258	2.6745
tiparp	1.105	3.56198	3.2235		frem2a	2.75932	7.36277	2.66833
LOC565256	3.43302	3.56139	1.03739		slc3a2b	1.02681	2.73783	2.66634
nmba	2.60716	3.55927	1.3652		pik3cd	28349	75507.3	2.66349
ext1a	2.41285	3.55431	1.47308		dnm2	1.29748	3.45531	2.6631
gnal	1.74686	3.54955	2.03195		dusp22b	-3.86964	-1.45321	2.66283
mtf2	1.99906	3.54914	1.77541		znf395a	-1.47924	1.79522	2.65556
ncam1a	1.58699	3.54412	2.23324		bida	-1.91344	1.38481	2.64974
vamp4	3.46407	3.52993	1.01901		ddb2	1.39074	3.67823	2.6448
lepb	NaN	3.51175	NaN		col1a2	-1.10621	2.38415	2.63737
ndr2	7.24687	3.51175	-2.06361		phf2	1.30144	3.43052	2.63593
kctd8	3.4666	3.49434	1.008		cfl2	-1.30446	2.01768	2.63198
klf11a	1.99163	3.49327	1.75398		bmp7b	-1.49968	1.75486	2.63173
erbb3b	1.08216	3.47682	3.21286		ef1	-1.41393	1.86075	2.63097
kctd10	1.7349	3.47601	2.00358		cers2a	-1.59949	1.64448	2.63032
gpd2	1.54891	3.47177	2.24142		slc25a38a	-1.6033	1.63568	2.62248
camsap1a	2.92073	3.45565	1.18315		prlh2r	-1.02394	2.56067	2.62197
dnm2	1.29748	3.45531	2.6631		rgs4	-1.61797	1.6166	2.61562
kdm6al	3.28822	3.45093	1.04948		fgf5	1.29479	3.35283	2.58947
ptprfb	1.41808	3.44954	2.43254		cacnb2a	-1.25247	2.06692	2.58875
lifrb	-1.54861	3.43872	5.32522		LOC564868	-4.08119	-1.57945	2.58394
mafba	1.70404	3.43717	2.01707		cyp1b1	2.78896	7.20413	2.5831
fbxo32	1.01095	3.43266	3.39548		arrdc1a	-1.08325	2.38281	2.58117
med15	1.18983	3.43192	2.88436		rab32a	-1.45521	1.77374	2.58116
phf2	1.30144	3.43052	2.63593		sqstm1	-1.40033	1.83929	2.57561
gas2l3	1.44708	3.42074	2.36389		foxq1b	-1.01289	2.53383	2.56647
roraa	2.21647	3.39089	1.52987		admp	-9.01601	-3.51844	2.5625
mink1	1.93129	3.38664	1.75356		mboat1	-2.06906	1.23618	2.55774
hsd17b12a	-1.08823	3.37547	3.67331		ankk1	-1.22932	2.07532	2.55123
ncaldb	1.73761	3.37046	1.93971		ccdc24	-2.78136	-1.09493	2.54021
znf668	1.79085	3.3654	1.87922		sema6d	-1.05642	2.40142	2.53689
pgbd5	2.01347	3.36517	1.67133		btr16	-1.47989	1.70871	2.52871
fgf5	1.29479	3.35283	2.58947		fgfr1b	1.23625	3.12595	2.52857
klf3	-1.19688	3.34078	3.99849		nfkbie	-1.69264	1.49226	2.52586
kcnk2b	2.96719	3.34052	1.12582		crygn1	1.25556	3.16792	2.52312
sap130b	1.23496	3.33752	2.70253		samd7	-1.01995	2.47219	2.52151
gabbr2	2.19305	3.33743	1.52182		spon2a	1.06355	2.67987	2.51974
dachc	1.15529	3.33272	2.88476		hbegfa	-1.4752	1.70529	2.51564
bzw1b	1.16392	3.32039	2.85277		zbtb2a	-1.73305	1.45045	2.5137
epha4b	1.96371	3.31295	1.68709		lats1	-1.04738	2.39078	2.50404
fbxo9	1.87816	3.3125	1.76369		p2ry10	-3.10107	-1.24004	2.50078
nrp1b	1.99447	3.30065	1.6549		rhoj	2.6254	6.55051	2.49505
plod2	1.39285	3.29994	2.3692		mafk	-1.41431	1.76275	2.49307
nlgn3a	1.84235	3.29858	1.79042		col1a1b	-1.22215	2.03266	2.48423
olig2	1.79911	3.28411	1.8254		frmd6	-1.3242	1.87068	2.47714
sox14	3.00566	3.28239	1.09207		hhip	-1.41354	1.75234	2.47701
slc6a1a	3.32917	3.27278	-1.01723		trim63	-1.15873	2.13434	2.47313
slc6a15	1.59503	3.2727	2.0518		guca1g	-1.42161	1.73958	2.47301
atxn7l2a	1.60376	3.27239	2.04045		cebpb	-1.09026	2.26076	2.46482
nup98	1.3947	3.26092	2.33809		lhfpl5b	-2.45146	1.00428	2.46195
foxn2b	1.61269	3.259	2.02085		grk4	-3.94652	-1.60374	2.46082
ovca2	-1.7962	3.25565	5.84779		slc20a1b	1.11269	2.73732	2.4601
upp1	2.24825	3.24994	1.44554		disc1	-1.37283	1.78998	2.45734
lhcgr	4.74002	3.24349	-1.46139		eif4e1b	1.06918	2.62725	2.45727
v2rh32	1.48462	3.24349	2.18472		adar	1.53835	3.77916	2.45663
kctd16a	4.4109	3.24275	-1.36024		gbx1	-2.15302	1.13996	2.45436
gabrb2	2.2157	3.24198	1.46319		tnfrsfa	-1.54434	1.58702	2.45089
slc25a33	1.39112	3.23689	2.32682		numb	-1.02976	2.37089	2.44145
dnajc5aa	2.49288	3.23121	1.29618		il17rd	-1.77891	1.37091	2.43873
slc43a2a	-1.11946	3.23065	3.61658		ptprfb	1.41808	3.44954	2.43254
kcnh2	1.82004	3.22211	1.77036		zdhhc8b	2.08234	5.06277	2.43129
mir190b	1.95324	3.21916	1.64811		cth1	-1.7962	1.35348	2.43112
six6a	3.45532	3.20824	-1.07702		tslpr	NaN	NaN	2.43112
mccc1	1.71072	3.20585	1.87397		ccnh	-1.02855	2.3622	2.42964
cdk5r2a	2.07606	3.1987	1.54075		smad9	1.20981	2.93771	2.42825
ucp1	-1.03659	3.19421	3.31108		nfil3	-1.3523	1.7938	2.42575
ncam1b	1.58055	3.17764	2.01046		ripply1	1.7381	4.21392	2.42445
ahr1b	1.73189	3.17725	1.83456		bin2b	1.49914	3.63438	2.42432
tspan18a	1.4331	3.17552	2.21584		cxadr	-1.22155	1.97713	2.41516
crygn1	1.25556	3.16792	2.52312		pias4b	-1.60195	1.50634	2.41309
mknk1	-1.23855	3.16394	3.9187		rad51d	-1.10802	2.17559	2.41059
pde10a	-1.03971	3.15777	3.28316		sik2a	-1.26423	1.90648	2.41021
camsap1b	1.60202	3.15731	1.97083		srp54	1.23692	2.97971	2.40898
gpn3	2.45684	3.15658	1.28481		flot2b	-1.36858	1.7585	2.40663
gria3b	2.04446	3.14956	1.54053		tab2	-1.46937	1.63708	2.40547
atg4a	1.12862	3.14309	2.78489		arg2	-1.05461	2.27769	2.40209
nr1d2a	-1.35171	3.1369	4.24017		junbb	1.07806	2.58734	2.40001
ugt5c2	-1.75818	3.13175	5.50617		copz2	-1.32789	1.8065	2.39883
fgf14	1.73685	3.1317	1.80308		raver1	-1.01416	2.36483	2.39831
ptpn13	1.32598	3.13167	2.36177		pcolce2b	-3.74252	-1.56193	2.39608
scn8aa	1.70212	3.12794	1.83767		sptssa	-1.20476	1.98315	2.38921
fgfr1b	1.23625	3.12595	2.52857		hsh2d	1.02738	2.45385	2.38846
tefb	1.76533	3.12498	1.7702		traf3	-1.0985	2.17415	2.3883
cacng2a	1.87852	3.11024	1.65568		dab1b	2.07688	4.9596	2.388
kcnk5b	1.05567	3.10625	2.94244		nipa2	1.12553	2.68464	2.38522
ncam2	1.80097	3.10438	1.72373		pcdh1g32	25.1135	59.6604	2.37564
nlgn2b	1.54402	3.10001	2.00775		pex5	1.24619	2.95902	2.37445
dnaaf1	1.66812	3.09631	1.85616		dazap2	1.01736	2.41419	2.37301
mt2	2.07229	3.08717	1.48974		plekhf1	1.15442	2.73747	2.37129
smad2	1.49252	3.08441	2.06657		rhbdf1	-1.01469	2.33685	2.37118
gpr37b	3.1164	3.08348	-1.01067		znf326	-1.51159	1.5678	2.36988
brd4	1.38373	3.07817	2.22454		plod2	1.39285	3.29994	2.3692
numbl	1.12406	3.06898	2.73025		slc35f3a	1.19931	2.83866	2.36691
cbll1	2.29512	3.06434	1.33515		gas2l3	1.44708	3.42074	2.36389
arl13a	-4.84261	3.06041	14.8204		gata1a	-10.3012	-4.36163	2.36178
pinx1	3.05236	3.05891	1.00215		ptpn13	1.32598	3.13167	2.36177
rbm14a	1.50975	3.05551	2.02386		panx2	8.87898	20.9692	2.36167
gabrr2a	2.89785	3.05194	1.05318		LOC100001138	-1.53591	1.53638	2.35974
pcgf5a	-164.262	3.05103	501.167		rasd1	-1.54221	1.52999	2.35958
mylipa	1.00413	3.04057	3.02808		nhej1	1.25735	2.96586	2.35881
cbx7a	-1.02	3.04035	3.10115		fbxo36a	2.23628	5.26763	2.35553
LOC558213	1.02915	3.0355	2.94953		parp6a	-1.0628	2.21579	2.35494
slc17a6a	1.62464	3.03205	1.86629		rnf14	1.13912	2.68241	2.3548
pcdh15b	1.42437	3.02085	2.12083		psmb11	2.51932	5.92613	2.35227
sult1st5	2.21086	3.02077	1.36633		lamb4	-1.05563	2.22817	2.35211
ppfia2	1.90105	3.02053	1.58887		vdrb	-1.26076	1.86318	2.34903
apmap	1.35595	3.01935	2.22674		notch2	-1.07171	2.19044	2.34751
dhx38	1.61153	3.01901	1.87338		fam222a	146105	342549	2.34455
ddx3	1.63306	3.00093	1.8376		kremen1	-1.63584	1.43156	2.34181
map3k12	1.90085	2.98881	1.57235		nup98	1.3947	3.26092	2.33809
LOC569213	2.03746	2.982	1.46358		sgk1	-1.3316	1.7556	2.33775
srp54	1.23692	2.97971	2.40898		wnt16	-1.73709	1.34377	2.33426
camkk1	2.2876	2.97516	1.30055		cd9b	-1.353	1.72394	2.33248
crx	1.92666	2.97393	1.54357		sla2	-1.19879	1.94354	2.3299
pcdh2ab2	1.45691	2.96632	2.03604		odz4	3.00511	6.99647	2.32819
nhej1	1.25735	2.96586	2.35881		slc25a33	1.39112	3.23689	2.32682
mxe	-1.7962	2.96306	5.32225		tcea2	-1.07334	2.16679	2.32569
atp2a2b	1.54945	2.96094	1.91097		hipk3a	1.05296	2.43964	2.31693
pex5	1.24619	2.95902	2.37445		ankrd9	1.07359	2.48428	2.31399
cntn5	1.71812	2.95555	1.72022		smcr8b	1.07996	2.4982	2.31325
dlgap3	1.83335	2.95451	1.61154		znf703	1.22192	2.80979	2.29948
gnai2b	2.22723	2.94847	1.32383		smn1	9.93024	22.8293	2.29897
nfkbiaa	-1.53649	2.94658	4.5274		f3a	-1.78093	1.29075	2.29873
pl10	2.10064	2.94334	1.40117		oep	-5.51185	-2.40672	2.29019
LOC569532	2.1069	2.94179	1.39627		prkacaa	1.22979	2.80707	2.28256
fam214a	-1.16401	2.93786	3.4197		prkar1aa	-1.08808	2.09209	2.27636
smad9	1.20981	2.93771	2.42825		wscd2	2.48973	5.64871	2.26881
LOC567595	1.98489	2.93575	1.47905		hic1l	-1.64411	1.37798	2.26556
dpysl5b	1.88153	2.93461	1.55969		taar12g	NaN	NaN	2.2651
pth2r	2.59872	2.92821	1.12679		pparg	1.07646	2.4351	2.26214
epha2	-1.08775	2.92799	3.18491		apaf1	-1.1509	1.96497	2.26149
drd2b	3.20408	2.92352	-1.09597		LOC571647	-3.89308	-1.72171	2.26116
dhrs3b	1.08364	2.92256	2.69697		zfp36l2	1.19766	2.70463	2.25826
rnf2	1.48083	2.92193	1.97318		il4r	-1.33816	1.68731	2.25789
pou1f1	1.88966	2.92044	1.54548		nrg2a	3.32005	7.49388	2.25716
gadd45aa	1.41091	2.9183	2.06839		atxn2l	1.01611	2.29187	2.25554
robo2	1.70314	2.91549	1.71183		egr2a	-3.46808	-1.53887	2.25365
kcnc4	2.76616	2.91366	1.05332		lgi2a	-1.2536	1.79671	2.25236
mafa	1.02446	2.90936	2.8399		p2rx3b	-1.51982	1.48157	2.25172
slmo2	1.32531	2.90485	2.19182		mapk14a	1.0804	2.43183	2.25087
nfasca	1.9188	2.90054	1.51164		faim2a	-1.7058	1.31646	2.24561
cadm3	1.37574	2.89792	2.10645		pcmtd1	-1.86356	1.20501	2.24561
socs8	1.75799	2.89686	1.64782		gpd2	1.54891	3.47177	2.24142
chrna10	5.66689	2.8951	-1.95741		nr2e3	-1.43283	1.56365	2.24045
sobpa	2.32229	2.89403	1.2462		tcf12	-1.08687	2.06082	2.23984
rxraa	1.33532	2.88933	2.16379		emc2	1.19123	2.66635	2.23831
lrrc10	1.02303	2.88797	2.82295		sgk2b	1.19886	2.68063	2.23599
ankhb	1.47494	2.88478	1.95587		brip1	-1.08659	2.0577	2.23587
mlec	2.16325	2.88024	1.33144		slc35e4	1.14441	2.55793	2.23516
bco2a	1.64083	2.8777	1.75381		mybphb	1.69533	3.78914	2.23505
mir181c	1.48462	2.8777	1.93834		nptx2b	1.68962	3.77387	2.23356
upf3a	1.93574	2.86556	1.48034		ncam1a	1.58699	3.54412	2.23324
tlx3b	2.04914	2.86244	1.39689		mid1ip1a	-1.26035	1.77087	2.23191
gria1a	1.78773	2.86241	1.60113		ptpn4a	-1.15852	1.9261	2.23142
syt1a	1.95494	2.85194	1.45883		nrg2b	2.11746	4.72041	2.22928
LOC100007703	2.37001	2.84109	1.19877		apmap	1.35595	3.01935	2.22674
tph1b	2.15466	2.84027	1.3182		hdac4	1.09288	2.4319	2.22524
slc35f3a	1.19931	2.83866	2.36691		brd4	1.38373	3.07817	2.22454
npas2	1.42889	2.8347	1.98385		usp6nl	-1.00025	2.21947	2.22004
golga3	1.34859	2.83301	2.10071		fbn2b	-1.29645	1.71052	2.21762
slc25a43	1.05757	2.83297	2.67875		smad3b	-1.24342	1.78211	2.21591
gem	2.20964	2.82952	1.28054		tspan18a	1.4331	3.17552	2.21584
LOC100005195	-1.49436	2.82773	4.22564		uevld	-1.12233	1.97417	2.21567
grna	2.04065	2.82632	1.38501		ccdc151	-2.18907	1.01166	2.2146
trim9	1.89425	2.82572	1.49173		cwc22	1.10845	2.45367	2.2136
usp54a	-1.1993	2.8212	3.38347		slc16a12b	-1.17561	1.87864	2.20854
scn8ab	1.98372	2.81671	1.41991		nab1a	-2.4075	-1.09012	2.20848
bbox1	1.34663	2.81474	2.09021		stil	-1.6762	1.31728	2.20802
atp1a3a	1.47545	2.81435	1.90745		ccdc153	1.82372	4.02589	2.20751
dennd2db	2.36641	2.81095	1.18785		rnu11	-2.39158	-1.08468	2.20487
znf703	1.22192	2.80979	2.29948		acsl4l	-1.45115	1.51927	2.20469
prkacaa	1.22979	2.80707	2.28256		ldlr	1.07817	2.37671	2.20439
mylipb	2.96447	2.80321	-1.05753		mef2ca	1.09247	2.40792	2.20409
slco2a1	1.02366	2.79699	2.73235		mpdu1a	-2.52341	-1.14499	2.20386
abcg2d	2.79145	2.79233	1.00031		chfr	1.24595	2.74544	2.20349
b3gat1	1.93642	2.78998	1.44079		ssh2b	-1.07212	2.05523	2.20346
lgals9l1	3.02835	2.78484	-1.08744		osbpl3a	-1.29863	1.69665	2.20332
igfbp1a	-1.25803	2.78004	3.49737		pcf11	1.02345	2.2542	2.20254
serpine3	1.3813	2.77634	2.00995		kcmf1	-1.04749	2.10114	2.20093
ash2l	1.97119	2.7719	1.4062		rtkn2	-1.66214	1.32403	2.20073
ctps1a	1.84158	2.77162	1.50503		col1a1a	-1.34117	1.63829	2.19721
daxx	1.40291	2.77085	1.97508		ccdc65	-2.24357	-1.02166	2.196
nrxn1a	1.95976	2.76988	1.41337		LOC796505	3.08643	6.77384	2.19472
myh6	1.33105	2.76624	2.07825		pik3ip1	-1.16054	1.89029	2.19375
tarbp2	3.2315	2.76513	-1.16866		slmo2	1.32531	2.90485	2.19182
henmt1	2.09476	2.76186	1.31847		srrm2	1.03352	2.26449	2.19104
ca10a	2.1134	2.75824	1.30512		tnrc5	-1.22873	1.7827	2.19046
qtrtd1	1.52897	2.75776	1.80367		gna12a	-1.00153	2.18553	2.18888
thsd7a	1.96123	2.75534	1.40491		plaa	1.64357	3.59637	2.18815
mir148	1.75334	2.75155	1.56932		stc1	1.81846	3.9786	2.1879
aes	1.57385	2.75152	1.74827		serpine1	-1.11684	1.9586	2.18744
vrtn	3.07044	2.75088	-1.11616		bach1	-1.00145	2.182	2.18517
chfr	1.24595	2.74544	2.20349		v2rh32	1.48462	3.24349	2.18472
slc3a2b	1.02681	2.73783	2.66634		insig1	-1.21228	1.79684	2.17828
plekhf1	1.15442	2.73747	2.37129		foxp1b	-1.25891	1.72962	2.17743
slc20a1b	1.11269	2.73732	2.4601		erf	-1.19758	1.81567	2.1744
il13	3.06904	2.73441	-1.12238		ghrhr2	NaN	NaN	2.16834
nmbb	3.72402	2.73136	-1.36343		dido1	-1.09081	1.98695	2.16738
sebox	2.50685	2.73136	1.08956		slc25a29	-1.1434	1.89314	2.16462
trim8	1.76482	2.7265	1.54492		cda	-1.61912	1.33687	2.16456
baiap2a	1.00286	2.72313	2.71536		rxraa	1.33532	2.88933	2.16379
ube2j1	2.18723	2.72198	1.24449		dazap1	-1.09301	1.97881	2.16285
mri1	1.68179	2.71378	1.61362		mapk8b	1.113	2.40314	2.15916
uckl1a	2.58741	2.71344	1.04871		grid2	24.4562	52.7758	2.15797
il1b	-1.43292	2.71269	3.88707		dtx1	1.10293	2.37543	2.15374
ccnd3	5.85971	2.70696	-2.16468		xiap	1.06161	2.28611	2.15344
mos	1.8985	2.70696	1.42585		foxj1b	1.87776	4.04337	2.1533
celf2	1.32421	2.70482	2.04258		sox21a	-1.8504	1.16322	2.15243
zfp36l2	1.19766	2.70463	2.25826		plxnb2b	1.2336	2.65175	2.1496
gria3a	2.23821	2.70294	1.20763		ppm1na	2.17392	4.66121	2.14415
mir144	NaN	2.6994	NaN		syn1	2.08915	4.47639	2.14269
chst14	1.49131	2.69914	1.80991		anapc15	-1.37386	1.55909	2.14197
foxg1b	1.45315	2.69678	1.85582		lin54	1.12565	2.40217	2.13403
ca14	3.01892	2.69653	-1.11956		prg4b	-1.48778	1.43418	2.13375
mir27a	2.84471	2.69376	-1.05603		pi4kb	1.09344	2.33079	2.13161
mfsd2ab	-1.24364	2.69291	3.34902		ndel1b	-1.11968	1.90072	2.12819
cuedc1a	1.40258	2.69228	1.91953		immp2l	NaN	NaN	2.12732
chd8	1.68783	2.6916	1.59471		sap130a	-1.37118	1.54812	2.12275
arrb1	1.57044	2.68713	1.71108		bcl2l1	1.11732	2.36986	2.12104
trit1	1.63271	2.68472	1.64433		pcdh15b	1.42437	3.02085	2.12083
nipa2	1.12553	2.68464	2.38522		phactr3a	5.70565	12.099	2.12053
rnf14	1.13912	2.68241	2.3548		ppfia4	3.91779	8.30332	2.11939
sgk2b	1.19886	2.68063	2.23599		nfkbiab	-1.19183	1.77756	2.11856
spon2a	1.06355	2.67987	2.51974		rhoae	-1.12923	1.87518	2.11751
pth2	1.71037	2.67835	1.56595		vax2	-1.26406	1.67488	2.11716
pacrg	1.32623	2.67743	2.01883		wasla	1.20955	2.55566	2.11289
stxbp5a	1.94267	2.67073	1.37477		wnt2ba	-4.93534	-2.33854	2.11044
srebf1	-1.0356	2.66831	2.76329		lgi3	1.69642	3.57966	2.11013
dab1a	1.69283	2.66761	1.57582		erbb3a	-1.33307	1.58057	2.10701
hs6st3b	3.11198	2.66646	-1.16709		btg2	-1.50668	1.3981	2.10649
emc2	1.19123	2.66635	2.23831		cadm3	1.37574	2.89792	2.10645
ankhd1	1.7283	2.66499	1.54197		lamp2	1.14682	2.41252	2.10366
xpo6	1.3049	2.65891	2.03763		golga3	1.34859	2.83301	2.10071
plxnb2b	1.2336	2.65175	2.1496		cyth1a	-1.15901	1.81149	2.09953
mir27d	2.41654	2.64891	1.09616		lmo7a	-1.10573	1.89845	2.09918
npb	1.92526	2.6461	1.37441		tmem55bb	-1.26671	1.65679	2.09867
trib3	-1.48166	2.64601	3.92048		fgfr1a	-1.33766	1.56889	2.09865
slc45a3	1.56225	2.64402	1.69245		zfp36l1b	-1.35298	1.55076	2.09815
ctnnd2b	1.85237	2.64359	1.42713		fam46bb	-1.60645	1.30567	2.09751
ek1	1.40405	2.64177	1.88153		fgf20b	6.69949	14.047	2.09673
zfpm2a	1.99116	2.64165	1.32669		scn4aa	-2.76494	-1.32084	2.09333
slco1c1	2.23581	2.63656	1.17924		ccz1	-1.29467	1.61565	2.09173
hecw1	1.71989	2.63582	1.53255		dhrs12	1.18875	2.48586	2.09115
uts1	4.06351	2.63065	-1.54468		crygm4	-2.97699	-1.42379	2.09089
eif4e1b	1.06918	2.62725	2.45727		mir200b	-1.23697	1.69033	2.09089
ctdp1	1.42914	2.62651	1.83782		brf2	-1.44608	1.44575	2.09067
mfge8b	1.32338	2.62427	1.98302		bbox1	1.34663	2.81474	2.09021
ctage5	1.30083	2.62359	2.01685		socs1a	-1.27877	1.63443	2.09005
mir183	1.55424	2.62336	1.68788		tnfrsf1a	-1.29405	1.61394	2.08851
evpla	-1.39253	2.62173	3.65085		cp	-1.7677	1.1803	2.08642
atf5a	1.5285	2.62016	1.7142		sema4ba	1.11973	2.33432	2.08472
wbp1lb	-1.13767	2.61878	2.97931		map3k5	1.20626	2.51459	2.08463
LOC799483	-1.08859	2.61385	2.84541		zdhhc5a	1.16747	2.43317	2.08413
vax1	2.40426	2.61193	1.08638		mbnl3	1.00386	2.08933	2.08129
exosc9	2.12849	2.61064	1.22652		ubxn7	-1.25686	1.65572	2.08102
ptrh1	3.25754	2.60889	-1.24863		myh6	1.33105	2.76624	2.07825
nfkb2	-1.04105	2.60701	2.71404		stm	-1.90761	1.08923	2.07783
trappc6bl	1.97539	2.60533	1.31889		LOC556451	1.81639	3.76785	2.07436
dph1	1.72736	2.60493	1.50803		wasf2	-1.53749	1.34785	2.07229
histh1l	-1.18506	2.60324	3.08499		trhr2	-2.79738	-1.35061	2.0712
atp2b3b	1.61375	2.60181	1.61228		wee2	-8.6261	-4.16775	2.06973
msl2b	1.61063	2.60149	1.6152		gadd45aa	1.41091	2.9183	2.06839
taar10	2.70529	2.59722	-1.04161		smad2	1.49252	3.08441	2.06657
msxe	1.96776	2.5942	1.31835		tesca	-2.26441	-1.09661	2.06491
adh8a	4.69151	2.58991	-1.81145		rnf19b	2.31247	4.77353	2.06425
entpd4	1.25639	2.58973	2.06126		ano9a	-1.53259	1.34645	2.06356
cnppd1	1.3431	2.58804	1.92692		slc13a2	-2.05253	1.0053	2.0634
junbb	1.07806	2.58734	2.40001		dnajc4	-1.00574	2.05104	2.06281
fshr	-1.1599	2.58691	3.00056		nr4a1	-1.48635	1.3872	2.06186
zfr	1.38055	2.58207	1.87031		entpd4	1.25639	2.58973	2.06126
fam213b	-1.49707	2.58008	3.86254		adamts15	-1.89079	1.08632	2.054
eif4enif1	1.36143	2.57827	1.8938		slc6a15	1.59503	3.2727	2.0518
ifrd1	1.31907	2.57668	1.95341		renbp	-2.3442	-1.1426	2.05165
strada	2.5949	2.57533	-1.0076		ved	-1.42444	1.44024	2.05155
camk1da	1.25794	2.57044	2.04338		pcdh2ab1	-1.05896	1.93673	2.0509
arrdc3b	-1.39153	2.56818	3.57369		gnai3	-1.3289	1.54137	2.04832
gng2	6.47627	2.56757	-2.52234		dusp14	2.72044	5.56111	2.04419
gsx2	2.03411	2.56588	1.26143		camk1da	1.25794	2.57044	2.04338
dpf1	1.56704	2.56502	1.63685		celf2	1.32421	2.70482	2.04258
mao	1.27732	2.56353	2.00696		gsk3ab	1.12004	2.28643	2.04138
nrxn1b	2.34694	2.56304	1.09208		znf503	-1.05351	1.93695	2.0406
her5	-1.7962	2.56067	4.59947		atxn7l2a	1.60376	3.27239	2.04045
prlh2r	-1.02394	2.56067	2.62197		shda	-1.2648	1.61314	2.04029
slc35e4	1.14441	2.55793	2.23516		zfand5a	-1.34317	1.51852	2.03963
rassf6	-1.38634	2.55785	3.54605		cyp24a1	2.97153	6.05768	2.03857
wasla	1.20955	2.55566	2.11289		xpo6	1.3049	2.65891	2.03763
mpp5b	1.5374	2.55551	1.66222		trim101	-1.75149	1.16324	2.0374
msi2b	1.42655	2.55216	1.78905		pcdh2ab2	1.45691	2.96632	2.03604
adcy2b	-8.5621	2.5485	21.8205		thbs4a	1.08832	2.2151	2.03534
otud5a	1.49487	2.54502	1.70251		actn3b	1.14202	2.32398	2.03498
nab2	1.77979	2.54493	1.4299		cadm1a	41.7119	84.86	2.03444
il1rapl2	1.49533	2.54452	1.70164		arrdc3a	-1.39921	1.45355	2.03383
ino80db	1.54807	2.53855	1.63982		cacng7a	3.75518	7.63436	2.03302
fam110b	2.0385	2.53469	1.24341		btr22	-2.61095	-1.28442	2.0328
foxq1b	-1.01289	2.53383	2.56647		mfsd2aa	1.20416	2.44767	2.03269
wdr76	-1.16198	2.52606	2.93523		gnal	1.74686	3.54955	2.03195
pbxip1b	-1.09901	2.52351	2.77337		errfi1	-1.55297	1.30742	2.03038
dusp4	1.37748	2.52164	1.83061		tuft1a	-1.36236	1.48947	2.02919
slc17a7	4.60535	2.51967	-1.82776		stard3	-1.41842	1.43047	2.02901
rad18	1.28396	2.51655	1.95999		mmp9	-1.06483	1.90096	2.0242
bcas3	1.44743	2.51511	1.73764		rbm14a	1.50975	3.05551	2.02386
map3k5	1.20626	2.51459	2.08463		crb3b	-2.38962	-1.18169	2.02221
abcc5	1.31733	2.51322	1.90782		foxn2b	1.61269	3.259	2.02085
lin37	-1.71902	2.5119	4.31799		pacrg	1.32623	2.67743	2.01883
gnao1a	1.83685	2.5069	1.36478		cyp26a1	-1.35732	1.48646	2.01759
slc25a14	1.80273	2.50617	1.39021		mafba	1.70404	3.43717	2.01707
syngr3b	1.58284	2.50564	1.583		ctage5	1.30083	2.62359	2.01685
ccdc85al	2.60356	2.50219	-1.04051		col9a1	-1.22462	1.64684	2.01675
sybu	1.42781	2.50135	1.75188		gli1	-1.15878	1.73978	2.01602
smcr8b	1.07996	2.4982	2.31325		bcar3	-1.02562	1.96187	2.01213
slc38a3a	1.86981	2.49708	1.33546		sec24d	1.07501	2.16201	2.01115
slc16a9a	1.52503	2.49382	1.63526		syt7b	1.84416	3.70824	2.0108
ptpn18	1.94319	2.49123	1.28203		ncam1b	1.58055	3.17764	2.01046
ripk2	1.37615	2.49093	1.81007		serpine3	1.3813	2.77634	2.00995
dhrs12	1.18875	2.48586	2.09115		veph	-1.4546	1.38085	2.00858
ankrd9	1.07359	2.48428	2.31399		nlgn2b	1.54402	3.10001	2.00775
samd7	-1.01995	2.47219	2.52151		mao	1.27732	2.56353	2.00696
smap1	1.67387	2.47043	1.47589		tbc1d7	-1.38836	1.44538	2.00671
znf395b	1.3065	2.46989	1.89046		cyp26c1	-1.08124	1.85522	2.00593
phlda2	-1.43342	2.46466	3.53289		smc1a	1.12236	2.24984	2.00456
grip1	1.30828	2.46377	1.88321		kctd10	1.7349	3.47601	2.00358
tp53bp2	1.38353	2.46109	1.77885		klhl24	-1.05972	1.89034	2.00324
cdk5r2b	1.2675	2.45519	1.93703		ezrb	-1.19932	1.66996	2.00282
hsh2d	1.02738	2.45385	2.38846		robo1	2.66939	5.34583	2.00264
cwc22	1.10845	2.45367	2.2136		mnx2b	2.39895	4.80283	2.00206
mfsd2aa	1.20416	2.44767	2.03269		kctd16b	-2.81624	-1.40671	2.00201
c1ql3b	3.33682	2.44129	-1.36682		igf2bp2a	1.00218	2.00583	2.00146
hipk3a	1.05296	2.43964	2.31693		cyb561d2	1.24298	-1.61006	-2.00127
skap1	1.597	2.43895	1.5272		mnat1	1.21164	-1.65171	-2.00129
tmem144b	2.97547	2.4387	-1.22011		csrp2bp	-1.11466	-2.23232	-2.00269
frem2b	1.40534	2.43643	1.7337		sec23ip	1.39168	-1.44928	-2.01695
pparg	1.07646	2.4351	2.26214		tbx6	2.23441	1.10475	-2.02256
adora2aa	-11.5777	2.43406	28.1807		six3a	1.59271	-1.27002	-2.02276
zdhhc5a	1.16747	2.43317	2.08413		tyms	1.49628	-1.35355	-2.02529
hdac4	1.09288	2.4319	2.22524		hic1	-1.13984	-2.31352	-2.02968
mapk14a	1.0804	2.43183	2.25087		eaf2	1.02965	-1.97347	-2.03199
gna11a	1.32912	2.43031	1.82851		cyp2ad6	1.69702	-1.19781	-2.0327
plxna3	1.35221	2.42716	1.79497		kcnj8	1.42431	-1.42883	-2.0351
inpp4ab	2.40029	2.42436	1.01002		ehmt1a	-1.01489	-2.07319	-2.04276
mars	1.45433	2.4235	1.66641		ftsj1	-1.0855	-2.22357	-2.04844
cpne5	1.4848	2.42245	1.63149		adrb3a	-1.11881	-2.29562	-2.05184
nck2a	1.22562	2.42116	1.97546		thada	1.41245	-1.45425	-2.05406
map2k1	1.57503	2.42078	1.53697		mir200a	NaN	NaN	-2.05667
aatf	1.56554	2.41671	1.54369		pcdh1gb9	3.77619	1.83496	-2.05792
mir20b	NaN	2.41437	NaN		abcg5	2.45864	1.19375	-2.0596
dazap2	1.01736	2.41419	2.37301		ugt1b2	84.6119	41.0379	-2.0618
lamp2	1.14682	2.41252	2.10366		aacs	1.65874	-1.24339	-2.06246
mef2ca	1.09247	2.40792	2.20409		ndr2	7.24687	3.51175	-2.06361
chd	1.34855	2.40784	1.78551		fgf23	1.32777	-1.55438	-2.06386
slc1a6	1.53784	2.40618	1.56465		ptrh2	1.54235	-1.3387	-2.06474
mapk8b	1.113	2.40314	2.15916		ttc26	-1.32094	-2.73869	-2.07328
lin54	1.12565	2.40217	2.13403		rcor2	1.00039	-2.07367	-2.0745
sema6d	-1.05642	2.40142	2.53689		cox15	1.36091	-1.52483	-2.07516
garnl3	1.33926	2.40083	1.79264		vars2	1.28835	-1.61105	-2.07558
rfwd2	1.54344	2.39745	1.55331		her12	-1.3546	-2.81166	-2.07564
efhb	-2.04788	2.39604	4.90681		rnpep	1.39883	-1.48459	-2.07668
h1f0	-1.16613	2.39522	2.79314		itk	-1.43535	-2.98214	-2.07764
il1rapl1b	2.45879	2.39384	-1.02713		hnf4g	-1.07037	-2.22479	-2.07854
lats1	-1.04738	2.39078	2.50404		cwc27	-1.28081	-2.66925	-2.08403
th	2.29934	2.38844	1.03875		dync2i1	1.71048	-1.22054	-2.08771
col1a2	-1.10621	2.38415	2.63737		slc34a2a	1.25434	-1.66918	-2.09372
arrdc1a	-1.08325	2.38281	2.58117		rpf2	1.30469	-1.60683	-2.09641
mettl8	1.91074	2.37929	1.24522		adat2	1.71705	-1.22186	-2.098
slc24a4a	1.20972	2.37884	1.96644		LOC554606	1.07645	-1.9519	-2.10112
flad1	1.57442	2.37815	1.51048		trmt2b	-1.58159	-3.32626	-2.10311
klhl11	1.62945	2.377	1.45877		agps	1.59604	-1.32124	-2.10874
ldlr	1.07817	2.37671	2.20439		alg14	1.37131	-1.53804	-2.10914
dtx1	1.10293	2.37543	2.15374		foxq2	2.96471	1.4047	-2.11056
opn3	1.78413	2.37374	1.33048		pglyrp2	1.19238	-1.77444	-2.11581
vangl1	1.23349	2.37338	1.92411		hmgcra	1.89257	-1.11848	-2.1168
numb	-1.02976	2.37089	2.44145		toe1	1.04101	-2.03859	-2.12219
bcl2l1	1.11732	2.36986	2.12104		pstpip1b	1.02114	-2.07943	-2.12339
uap1	1.91376	2.36808	1.23739		ttll11	1.77844	-1.19489	-2.12505
rrp15	2.32765	2.36769	1.0172		hyal3	-1.30203	-2.76692	-2.12508
lef1	1.59294	2.36661	1.48569		rars2	2.11185	-1.00627	-2.12511
slc25a25a	-1.40886	2.36591	3.33323		slc25a26	1.32263	-1.60739	-2.12598
fam168a	1.33598	2.36548	1.77059		topbp1	1.30681	-1.62941	-2.12933
rad51ap1	1.8503	2.36535	1.27836		pex11b	-1.04127	-2.22612	-2.13788
raver1	-1.01416	2.36483	2.39831		zmynd10	1.29104	-1.65937	-2.14231
ccnh	-1.02855	2.3622	2.42964		klhl36	-1.16691	-2.5009	-2.14319
acin1a	1.46138	2.3619	1.61621		dpcd	-1.10987	-2.38167	-2.1459
gria4a	1.62782	2.36113	1.45048		gpx3	-1.09794	-2.36144	-2.15078
fam78a	1.61958	2.36101	1.45779		exosc2	2.08867	-1.03055	-2.15247
ptpro	1.73778	2.35807	1.35695		dnaja1l	-1.02816	-2.21774	-2.157
arvcfb	1.30921	2.35739	1.80062		ccnd3	5.85971	2.70696	-2.16468
dcaf11	-1.18273	2.35724	2.78798		asb10	-14600000	-31534300	-2.16499
prkcz	1.68817	2.35088	1.39257		p2rx2	-1.38508	-3.00019	-2.16607
clvs2	1.40642	2.34969	1.67069		ap4m1	-1.59979	-3.46946	-2.1687
pcdh10a	1.76068	2.34895	1.33412		inaa	1.35663	-1.60023	-2.17093
acaca	1.35821	2.34786	1.72864		ap5m1	1.23801	-1.76018	-2.17913
zc3h18	1.31115	2.34407	1.7878		mab21l3	2.00229	-1.09119	-2.18488
rap1gap	1.47385	2.34383	1.59027		prmt2	-1.35807	-2.96963	-2.18665
plag1	1.65981	2.34355	1.41193		tp63	-2.31849	-5.0794	-2.19082
mtmr1b	-1.65971	2.34345	3.88944		ints6	-1.0153	-2.22728	-2.19372
gbp	1.52918	2.34262	1.53195		parpbp	-1.39862	-3.07529	-2.19881
syt11b	1.67868	2.34238	1.39536		vstm4a	-3.81827	-8.3985	-2.19956
odz3	1.56304	2.34108	1.49778		crygm3	-1.12945	-2.48512	-2.20029
cpsf6	1.26453	2.33784	1.84878		nat10	1.67836	-1.31634	-2.20929
loxl3b	2.37135	2.33767	-1.01441		tgfa	1.55852	-1.41783	-2.20972
rhbdf1	-1.01469	2.33685	2.37118		pnrc1	1.73013	-1.27913	-2.21306
kif5aa	1.42615	2.33571	1.63778		snai1b	1.36591	-1.62276	-2.21655
med23	1.53126	2.33457	1.52461		tbx22	-2.90302	-6.43623	-2.21708
lingo3a	2.00338	2.33456	1.16532		mir205	-1.70043	-3.77293	-2.2188
arl3	-1.22295	2.33434	2.85479		sox1a	1.60042	-1.38762	-2.22078
sema4ba	1.11973	2.33432	2.08472		asip	-2.65362	-5.90413	-2.22493
LOC100004439	1.32457	2.33417	1.76221		fance	1.18239	-1.88443	-2.22812
slain1a	1.63034	2.33379	1.43147		tial1	-1.0178	-2.28072	-2.24084
stoml3a	-1.19754	2.33377	2.79479		rhbdd3	-1.72525	-3.8696	-2.24292
spag1a	1.42114	2.33296	1.64161		pus1	2.38165	1.06094	-2.24484
pi4kb	1.09344	2.33079	2.13161		ogfod1	1.19409	-1.88055	-2.24555
tagln3a	2.15528	2.32976	1.08096		dhcr7	1.63502	-1.37817	-2.25332
asic1b	1.61916	2.32732	1.43736		ints3	1.25552	-1.79852	-2.25809
actn3b	1.14202	2.32398	2.03498		exoc3l4	-1.27457	-2.88059	-2.26005
cacna1c	1.53038	2.31949	1.51563		glulc	-2.59264	-5.91304	-2.28071
gad1b	2.50771	2.31948	-1.08115		nsun4	1.03039	-2.21426	-2.28155
itga6b	-3.42694	2.31339	7.92783		skiv2l2	3.83349	1.66578	-2.30131
mettl16	1.4302	2.31313	1.61735		sc5dl	1.2936	-1.77985	-2.30242
prkchb	-1.30435	2.31228	3.01601		dlx1a	-1.05698	-2.43476	-2.30352
ppm1e	2.27598	2.31036	1.01511		ugt5b3	-1.00078	-2.30687	-2.30508
relt	1.29592	2.30572	1.77921		lpar5a	3.08096	1.3356	-2.3068
spaw	1.95325	2.30457	1.17986		ercc4	1.02212	-2.25775	-2.30769
kcnc3a	1.4629	2.30319	1.57439		nadkd1	1.21439	-1.90183	-2.30957
rnd1l	1.20511	2.30125	1.90958		ube2t	1.1609	-1.98987	-2.31004
znf346	1.25488	2.29904	1.83208		odf3b	1.36912	-1.68746	-2.31034
spsb4a	1.48065	2.29783	1.55191		irx1b	1.31489	-1.75815	-2.31178
mc5ra	2.58104	2.29617	-1.12406		il17d	1.99955	-1.15871	-2.3169
ebna1bp2	1.44257	2.2953	1.59111		srd5a1	1.33444	-1.73651	-2.31728
atxn1a	1.21359	2.29397	1.89023		c6ast4	1.79094	-1.29486	-2.31901
LOC565294	2.17218	2.2931	1.05567		alkbh6	1.19235	-1.94545	-2.31965
cyb561d1	1.67216	2.29224	1.37083		acp5a	-1.40717	-3.27392	-2.3266
atxn2l	1.01611	2.29187	2.25554		anapc4	1.33207	-1.74848	-2.32909
gsk3ab	1.12004	2.28643	2.04138		il22	4.47256	1.90217	-2.35128
xiap	1.06161	2.28611	2.15344		foxi1	1.49085	-1.57715	-2.35129
itsn1	1.19178	2.28543	1.91766		trdmt1	1.08402	-2.17611	-2.35895
ryr1b	1.19399	2.28512	1.91385		pou4f3	1.89967	-1.24517	-2.36542
kif5c	2.22783	2.28386	1.02515		dnal4b	-1.56747	-3.71046	-2.36718
arg2	-1.05461	2.27769	2.40209		lmx1a	-1.36159	-3.22745	-2.37035
stxbp5l	1.67448	2.27765	1.36022		bhlhe23	1.19457	-1.98602	-2.37243
vwa8	1.20929	2.27716	1.88305		c6ast1	-1.38287	-3.29218	-2.38069
ntn1a	1.73724	2.27712	1.31077		nmnat1	-2.22844	-5.30961	-2.38266
pbrm1l	1.46673	2.27014	1.54775		drd1	2.91825	1.22156	-2.38896
sypb	1.21106	2.2665	1.8715		dguok	-1.00616	-2.40941	-2.39467
ppig	1.30223	2.2647	1.7391		LOC557756	1.01323	-2.38179	-2.41329
srrm2	1.03352	2.26449	2.19104		fads2	1.52308	-1.58922	-2.42052
ugt5a1	1.36528	2.26213	1.65689		twist1a	-1.4669	-3.55585	-2.42406
cebpb	-1.09026	2.26076	2.46482		bhlhe41	2.14977	5.21424	-2.42549
cadm4	1.64089	2.25872	1.37652		her3	NaN	NaN	-2.42701
abcf1	1.42847	2.25642	1.5796		fzd5	1.16236	-2.09481	-2.43493
lsr	1.33223	2.25588	1.69332		snapc1b	1.00882	-2.41682	-2.43812
fam154b	2.88736	2.2558	-1.27997		slc5a6	1.12718	-2.17167	-2.44786
rp2	-1.46663	2.25452	3.30656		sfr1	-1.42641	-3.49705	-2.45165
pcf11	1.02345	2.2542	2.20254		bbs7	1.2946	-1.91688	-2.48159
rbm25	1.40663	2.25022	1.59972		scnm1	1.09013	-2.27702	-2.48225
smc1a	1.12236	2.24984	2.00456		fam173b	1.25802	-1.97784	-2.48816
nupl1	1.36926	2.24979	1.64307		scn1a	-29.4949	-73.5337	-2.4931
polr1b	1.98852	2.24874	1.13086		LOC792613	-1.19634	-2.99163	-2.50064
zdhhc14	1.8798	2.24701	1.19535		ercc8	1.04326	-2.39746	-2.50118
minal	3.60655	2.24596	-1.60579		cabp5b	1.29129	-1.94342	-2.50952
sfswap	1.31961	2.24566	1.70176		irx2a	1.48021	-1.7023	-2.51977
mgat5	1.2876	2.24547	1.74392		gng2	6.47627	2.56757	-2.52234
il1rapl1a	1.42149	2.2454	1.57961		tlx1	1.07194	-2.36701	-2.5373
znf385b	1.35994	2.24102	1.64788		vwc2l	407.77	160.543	-2.53994
necab2	1.97366	2.23587	1.13285		npas4a	1.63441	-1.56342	-2.55526
gtf2f2b	1.67006	2.23496	1.33825		mc4r	2.8011	1.09486	-2.55842
phf20b	1.52943	2.23465	1.4611		bora	1.16931	-2.18821	-2.55869
igsf21b	3.27324	2.23279	-1.46598		ankle2	1.15588	-2.21953	-2.56552
slc7a4	1.46866	2.2297	1.51819		grma	NaN	NaN	-2.56939
lamb4	-1.05563	2.22817	2.35211		ca15c	-1.00806	-2.59106	-2.57035
tsc22d2	1.1709	2.22406	1.89945		ahr1a	1.57388	-1.6336	-2.57108
mef2cb	1.62254	2.22314	1.37017		LOC100150067	-1.07609	-2.77315	-2.57706
nr1d2b	1.22665	2.22011	1.8099		grnas	2.45361	-1.05099	-2.57872
usp6nl	-1.00025	2.21947	2.22004		aurka	1.42385	-1.8128	-2.58115
cx43	1.59268	2.21766	1.39241		nsmce1	1.22023	-2.13794	-2.60879
LOC558990	1.48941	2.21745	1.48881		LOC798104	-1.62528	-4.27406	-2.62974
zbtb43	1.7623	2.21722	1.25813		etv1	3.95273	1.50178	-2.63202
parp6a	-1.0628	2.21579	2.35494		ugt1a5	-2.77958	-7.38858	-2.65817
thbs4a	1.08832	2.2151	2.03534		lonp2	-2.13264	-5.76138	-2.70152
sp5	1.54531	2.2148	1.43323		nsun3	-2.31419	-6.30909	-2.72625
gad2	2.47253	2.21391	-1.11682		bhlhe22	1.43736	-1.91174	-2.74786
ndfip2	1.28657	2.21137	1.71881		rtn4rl2a	3.45624	1.25578	-2.75227
gpr98	1.30876	2.21013	1.68872		olig4	-1.11243	-3.06198	-2.75251
rnf34a	2.12791	2.20943	1.03831		adra2c	-1.00836	-2.78112	-2.75806
exoc6	1.40888	2.20929	1.56812		cnot7	-1.03233	-2.8506	-2.76134
cntfr	1.18134	2.20817	1.86921		oprd1b	2.35539	-1.17239	-2.76142
cyb561	1.42384	2.20639	1.54961		npm2	1.11346	-2.48512	-2.76709
csnk1g1	1.42423	2.20482	1.54808		zar1l	-7.33831	-20.3058	-2.7671
rasgrf2b	1.99278	2.20334	1.10566		shhb	1.40839	-1.96911	-2.77328
klf7b	1.55808	2.20083	1.41253		ints12	1.02687	-2.73316	-2.80659
nlk2	1.23946	2.19811	1.77344		pars2	1.24483	-2.26081	-2.81434
vkorc1l1	1.14008	2.19772	1.9277		auh	1.29101	-2.19732	-2.83677
rel	-1.38726	2.19671	3.04741		ttc9c	-1.53123	-4.36417	-2.85011
mir451a	-1.31405	2.19629	2.88604		zfpm1	1.01776	-2.80646	-2.85629
bbc3	-1.23123	2.19528	2.70291		alox5	-3.45436	-9.91203	-2.86942
kidins220b	1.6939	2.19472	1.29566		cyp51	1.99228	-1.44326	-2.87538
samsn1b	1.32366	2.19424	1.6577		pex12	1.21111	-2.37451	-2.87579
znf148	1.29958	2.19284	1.68734		cdc42l2	-1.06089	-3.08151	-2.90465
fat1	1.21026	2.19283	1.81187		wbscr27	-2.78168	-8.10715	-2.91448
oaz2b	2.08034	2.19164	1.0535		flj13639	10.5844	3.6295	-2.91622
notch2	-1.07171	2.19044	2.34751		txnipb	-1.50483	-4.39624	-2.92141
dmrt3a	1.29347	2.19004	1.69315		hps4	-1.75478	-5.16151	-2.94141
dyrk1aa	2.34163	2.18958	-1.06944		ankrd31	1.18656	-2.48512	-2.94874
cdh18	2.26999	2.18626	-1.0383		eltd1	1.15008	-2.5651	-2.95007
gna12a	-1.00153	2.18553	2.18888		rhcg2a	-2.41871	-7.13678	-2.95064
rab3ab	1.97729	2.18486	1.10498		mthfd2l	-1.18413	-3.50268	-2.95802
mtmr1a	2.17934	2.18316	1.00175		aplnrb	1.18605	-2.49574	-2.96006
bach1	-1.00145	2.182	2.18517		gabrr1	5.73474	1.92026	-2.98645
zbtb20	1.20918	2.18025	1.80308		v2rx1	3.2554	1.07305	-3.03376
tmem175	1.20309	2.17845	1.81072		slc43a3a	-1.64058	-4.98512	-3.03863
grid2ipb	1.18834	2.17838	1.83313		heyl	1.24248	-2.44939	-3.04331
rad51d	-1.10802	2.17559	2.41059		rnf181	-1.96501	-5.98667	-3.04664
traf3	-1.0985	2.17415	2.3883		mmachc	1.1143	-2.74555	-3.05936
rbbp6	1.31369	2.17324	1.6543		pard6ga	4.18818	1.34827	-3.10634
arhgef9b	1.42736	2.17226	1.52188		dazl	2.51932	-1.24256	-3.1304
macc1	-1.37874	2.17226	2.99498		taar10a	NaN	NaN	-3.1304
saa	1.81016	2.17043	1.19903		cyp19a1a	1.02493	-3.06157	-3.1379
ankrd12	1.16069	2.16875	1.8685		dytn	3.00341	-1.04716	-3.14506
irf7	-1.35081	2.16714	2.9274		odf3l2	1.66117	-1.90089	-3.15771
yjefn3	1.72726	2.1668	1.25447		brf1a	1.16407	-2.71644	-3.16214
tcea2	-1.07334	2.16679	2.32569		psma6b	-1.188	-3.76148	-3.16624
thpo	1.27787	2.16348	1.69303		lrata	-1.91051	-6.09671	-3.19114
prrc1	1.32409	2.16255	1.63325		fam46a	1.35051	-2.40722	-3.25097
sec24d	1.07501	2.16201	2.01115		LOC562755	1.65561	-1.96985	-3.26129
ttc27	1.42801	2.16073	1.51311		trpa1a	-9.82968	-32.0861	-3.26421
LOC562345	1.08391	2.16027	1.99305		mtx3	-2.05804	-6.76702	-3.2881
atp7a	1.29783	2.15989	1.66423		mir214	2.70025	-1.22409	-3.30534
baiap2l2	1.51597	2.15852	1.42386		mkks	1.20266	-2.76866	-3.32977
nrcam	1.13623	2.15723	1.89859		sumf2	1.38482	-2.41379	-3.34266
esama	1.33076	2.15582	1.61999		mettl1	-1.0548	-3.52826	-3.34496
crygm5	1.47245	2.15478	1.4634		pax4	-3.37169	-11.3952	-3.37966
otx1b	1.29702	2.15355	1.66038		abcg8	-1.04874	-3.56082	-3.39535
crfb13	-1.24247	2.15258	2.6745		LOC565422	1.01856	-3.36566	-3.42814
acsl3b	1.76341	2.15244	1.22062		psmb8	-1.12825	-3.91557	-3.47047
hipk2	1.81219	2.15231	1.18768		valopa	2.47017	-1.40583	-3.47264
nt5c2a	1.08506	2.15221	1.9835		acsl3a	NaN	NaN	-3.48739
eif2c4	1.34211	2.14927	1.60141		htr1ab	4.055	1.15006	-3.52591
map2k4a	1.1113	2.14833	1.93317		ppp1r14aa	-1.51976	-5.41059	-3.56016
usp2a	1.27888	2.14688	1.67871		rgs11	1.18889	-3.01154	-3.5804
cyp2k17	1.07304	2.14593	1.99986		ugt2a3	-3.05074	-10.9249	-3.58106
scrt1b	1.50279	2.14572	1.42782		nkd2b	-1.86718	-6.68766	-3.58168
camk2d2	1.63512	2.14087	1.3093		trim108	4.19999	1.16611	-3.60171
sf3a1	1.10076	2.1372	1.94157		lipt1	-1.19778	-4.37776	-3.65489
mkxa	1.34651	2.13683	1.58694		setmar	-1.33223	-4.96239	-3.72487
slit1a	1.08826	2.13597	1.96275		ebi3	1.26801	-2.97446	-3.77166
trim63	-1.15873	2.13434	2.47313		med18	1.10763	-3.41347	-3.78086
ntrk2b	1.47661	2.1337	1.445		tcf21	3.3597	-1.12956	-3.79499
matr3l	1.25695	2.13333	1.69723		ugt1a4	2.52321	-1.52971	-3.85979
gyltl1b	1.68904	2.1317	1.26208		snx19a	2.9183	-1.33762	-3.90358
cep41	2.17746	2.12856	-1.02297		fam175a	-2.34299	-9.22182	-3.93592
igf2r	1.12187	2.12805	1.89688		serpinh1b	-1.791	-7.07235	-3.94882
hsf1	1.33439	2.1273	1.59421		st6gal2l	-2.23551	-8.83777	-3.95336
slc30a7	1.09043	2.12661	1.95026		crygm2c	-1.58741	-6.31886	-3.9806
kcnc1a	2.18201	2.12623	-1.02623		abhd3	63.642	15.6772	-4.05953
kcnd2	2.45895	2.12544	-1.15691		dctd	1.99535	-2.03786	-4.06625
srebf2	1.15615	2.12393	1.83707		mre11a	1.59924	-2.57535	-4.1186
prph2b	1.24829	2.12248	1.7003		obfc1	1.02645	-4.11456	-4.22341
scaper	1.3882	2.12044	1.52748		ptcd2	1.08496	-3.8943	-4.22516
sox21b	1.81802	2.11672	1.1643		lss	1.78796	-2.37497	-4.24635
znf292b	1.67377	2.11668	1.26461		ikbkb	1.3689	-3.12493	-4.27772
LOC100005958	1.97063	2.11623	1.07389		rh50	2.46331	-1.74695	-4.30329
slc25a25b	1.52824	2.11019	1.3808		med16	1.28705	-3.34565	-4.30603
ptchd4	2.00665	2.10876	1.05088		slc4a11	1.28132	-3.47659	-4.45464
reps1	1.22152	2.10812	1.72583		sla1	-1.30457	-5.81274	-4.45569
aldh18a1	1.45378	2.10774	1.44983		nitr2b	-1.4596	-6.58858	-4.51395
mgp	1.56633	2.10705	1.34522		ikbke	-1.72493	-8.04116	-4.66174
mpz	1.72126	2.10652	1.22382		LOC100000539	1.40768	-3.36391	-4.73529
fam219a	1.46941	2.10194	1.43046		poli	1.13356	-4.1846	-4.74352
kcmf1	-1.04749	2.10114	2.20093		efcab1	-9.45862	-45.0329	-4.76103
ewsr1a	1.29116	2.0998	1.62629		spdya	3.38751	-1.44965	-4.91071
smyd2b	1.33306	2.09921	1.57473		esr1	1.24006	-3.98404	-4.94043
znf609	1.19995	2.09642	1.74708		fhit	2.64188	-1.90075	-5.02155
tmprss13b	2.13257	2.0926	-1.0191		brap	2.81081	-1.79	-5.03135
prkar1aa	-1.08808	2.09209	2.27636		gdf2	2.70178	-1.86384	-5.0357
mir223	-2.01169	2.09	4.20445		otud6b	2.10123	-2.41555	-5.0756
atp2a2a	1.62485	2.08945	1.28593		mstnb	-1.11449	-5.66744	-5.08522
mbnl3	1.00386	2.08933	2.08129		tnfsf10l3	1.0955	-4.72789	-5.17943
itprip	2.24156	2.08843	-1.07332		tnfsf18	4.18017	-1.24256	-5.19411
fcho2	1.10928	2.08823	1.88252		taar11	4.19887	-1.24256	-5.21735
dhx16	1.28454	2.08822	1.62565		ankrd45	-1.54203	-8.10191	-5.25406
cuedc1b	1.06423	2.08704	1.96107		rhot1b	1.11372	-4.73055	-5.26849
myo6b	1.21363	2.0845	1.71757		asb1	-1.84909	-9.79901	-5.29937
socs2	1.58591	2.08343	1.31371		dtl	3.01123	-1.79509	-5.40543
foxp2	1.58074	2.08288	1.31766		myo3a	4630000	857185	-5.40668
adka	1.44953	2.08097	1.43563		ugt1a6	-1.96126	-10.6864	-5.44874
otx5	-1.54997	2.07978	3.22359		shq1	1.67783	-3.24823	-5.44998
dtnbb	1.83798	2.07884	1.13104		tagapa	1.81269	-3.01439	-5.46416
cish	1.2078	2.07628	1.71907		nme6	3.39444	-1.63191	-5.53943
fgf12b	1.27574	2.07559	1.62697		glrba	458.653	81.56	-5.6235
ppapdc2	2.43781	2.07552	-1.17455		wnt10b	1.49672	-3.75735	-5.6237
ankk1	-1.22932	2.07532	2.55123		LOC100004647	2.01435	-2.82106	-5.68262
heatr1	1.5255	2.07463	1.35997		ocstamp	-1010000000	-5952260000	-5.86862
cspg5b	1.29436	2.07442	1.60266		dmc1	4.74625	-1.24256	-5.89747
sema6e	1.07504	2.07378	1.92902		cd226	-1.25541	-7.5796	-6.03756
pard3	1.42676	2.07344	1.45326		ankha	-1.6122	-9.7536	-6.04988
pot1	1.14123	2.07157	1.8152		stk36	1.27675	-4.75696	-6.07346
LOC563352	1.18472	2.06936	1.74671		fam26f	2.50997	-2.48512	-6.23758
klf7a	1.41272	2.06782	1.46371		jmjd7	1.36051	-4.59179	-6.24716
cacnb2a	-1.25247	2.06692	2.58875		LOC793325	5.03864	-1.24256	-6.26082
opcml	1.40927	2.06563	1.46574		gata2b	-2172.61	-13757.1	-6.33204
rapgef1b	1.08994	2.06179	1.89165		oip5	-1.71808	-11.2164	-6.52842
tcf12	-1.08687	2.06082	2.23984		cnr2	-1.13344	-7.45535	-6.57766
ugcg	1.08561	2.06039	1.89791		rsg1	2.36543	-2.78359	-6.58442
prkcbb	1.78725	2.05974	1.15246		vrk2	2.38114	-2.80025	-6.66778
xpc	1.20758	2.05957	1.70553		casp8l1	-1.64034	-11.0435	-6.73248
edc4	1.19007	2.05925	1.73035		cyp2k6	3.6169	-1.90302	-6.88304
b3gnt2a	1.60518	2.05838	1.28233		fermt3b	-1.68246	-11.9117	-7.07994
brip1	-1.08659	2.0577	2.23587		dr1	1.61866	-4.5109	-7.30164
atp2b3a	1.89691	2.05758	1.0847		dnd	2.93921	-2.48512	-7.3043
rgs7	1.52253	2.05696	1.35101		slc26a3	1.21811	-6.03409	-7.35018
rhpn2	-1.52453	2.05689	3.13579		chtf18	1.05504	-6.98553	-7.37001
pitpnaa	1.15339	2.05614	1.78268		plcd1b	-7.1175	-53.1705	-7.47036
mapk7	1.13007	2.0554	1.81882		rx3	2.33726	-3.22986	-7.54903
ssh2b	-1.07212	2.05523	2.20346		pth1b	-1.63042	-12.4256	-7.62112
kcnk3	1.73478	2.05453	1.18432		LOC798080	1.22855	-6.2128	-7.63271
lcor	1.27604	2.05335	1.60915		btd	1.5621	-5.03459	-7.86454
dnajc4	-1.00574	2.05104	2.06281		pcdh2ab8	2.74151	-3.35671	-9.20247
hccs	1.46117	2.05027	1.40317		chek2	1.36034	-7.04285	-9.5807
vsnl1a	2.10815	2.04964	-1.02855		got1l1	-1.06362	-10.6163	-9.98128
hk2	1.37504	2.04732	1.48892		lnpb	1.74407	-5.90444	-10.2977
jund	1.35328	2.04688	1.51253		tchp	1.54093	-6.72235	-10.3586
slc35e1	1.30622	2.04452	1.56522		kti12	-1.3001	-13.6282	-10.4824
mei4	-1.42409	2.04425	2.9112		adrb1	NaN	NaN	-11.0916
jag2	1.77233	2.0439	1.15323		rgs18	-47.434	-546.188	-11.5147
ubqln4	1.1562	2.0438	1.7677		ttc13	6.15205	-1.91478	-11.7798
hcfc1a	1.43846	2.04255	1.41994		pstpip1a	-1607.15	-18993.9	-11.8184
efna2	1.83037	2.04077	1.11496		avp	-2.35538	-30.9729	-13.1499
lias	1.91563	2.03898	1.06439		LOC100002333	1.93688	-6.87013	-13.3066
bcl6ab	-2.20957	2.03626	4.49926		mir729	-2.39695	-32.4035	-13.5186
col1a1b	-1.22215	2.03266	2.48423		necab1	355000000	20808100	-17.0636
zeb2b	1.72786	2.03258	1.17636		nme7	-1.688	-29.4159	-17.4265
oprk1	1.77238	2.03246	1.14674		lama1	197.058	11.1303	-17.7047
LOC100148025	-2.77341	2.03225	5.63627		has1	1.81172	-9.94047	-18.0094
hmgb3a	1.48619	2.02963	1.36566		tpgs2	2.48789	-8.09277	-20.1339
hepacam	-1.81969	2.02953	3.69312		xrcc4	6.10204	-3.4097	-20.8062
ddx28	2.64573	2.02876	-1.30411		brf1b	NaN	NaN	-21.8825
chsy1	1.53335	2.02716	1.32205		ncs1b	1030000	42117.7	-24.4734
uhrf1bp1l	1.40987	2.02703	1.43774		hdhd1	-1.32077	-32.8627	-24.8814
skilb	1.22365	2.02576	1.6555		suv39h1a	-8.73373	-218.003	-24.9611
il11ra	-1.86989	2.02529	3.78706		fam167ab	3.18238	-11.2321	-35.7449
usp33	1.09682	2.0238	1.84517		pcdh2ac	-1.92787	-70.779	-36.7136
itsn2a	1.29332	2.02291	1.56413		egln3	-2879.97	-106282	-36.9038
pvrl2l	1.42987	2.02209	1.41417		grn2	3.46059	-12.0487	-41.6956
dusp2	1.31162	2.0201	1.54017		noa1	3.74176	-16.191	-60.5829
cherp	1.06058	2.01949	1.90413		ppp1r42	-4.63781	-305.222	-65.8118
mat2aa	1.26289	2.01853	1.59834		nr3c2	NaN	NaN	-74.4362
glra1	1.38532	2.01779	1.45655		wnt11	-602205	-52032100	-86.4027
atp6v0a1b	1.85116	2.01773	1.08998		homer1b	1.20692	-77.8927	-94.0097
cfl2	-1.30446	2.01768	2.63198		loxl5b	1.19643	-79.7556	-95.422
socs3a	-1.59958	2.01699	3.22635		gdf11	5.45838	-19.5748	-106.847
fam46c	1.54253	2.01567	1.30673		dtnbp1b	1.22889	-93.4728	-114.868
lnx1	2.42965	2.01444	-1.20612		nk1a	-97.5819	-12169.6	-124.712
sox7	1.10599	2.01416	1.82114		pvalb6	27900000	216876	-128.84
nitr1i	2.09141	2.01294	-1.03898		ptger4a	-2.02946	-301.925	-148.771
mpv17l2	1.71254	2.0126	1.17521		rsrc1	9.51338	-23.2079	-220.786
scn4ba	1.32401	2.01027	1.51832		pcdh2aa3	-12.81	-3937.9	-307.409
ddx46	1.75059	2.0094	1.14784		adck1	NaN	NaN	-317.091
utp3	2.03491	2.00936	-1.01272		pcdh2aa1	-19.3209	-6795.15	-351.699
stt3b	1.41053	2.0091	1.42436		tuba7l	7060000000	17488800	-403.765
znf207a	1.20551	2.00843	1.66604		pvrl1a	2280000	5592.81	-407.949
ttyh2	1.66207	2.00838	1.20836		vwc2	50730.9	108.152	-469.071
kbtbd8	1.23542	2.00726	1.62477		diaph3	NaN	NaN	-479.347
zc3h13	2.00984	2.00606	-1.00188		kcnv2b	1.26051	-481.614	-607.077
igf2bp2a	1.00218	2.00583	2.00146		tbx5b	-39.3886	-24617.6	-624.992
adarb1a	1.42358	2.00504	1.40845		hyal6	NaN	NaN	-652.47
cga	-1.49683	2.00461	3.00056		oprm1	NaN	NaN	-1953.65
st3gal5	1.15549	2.00316	1.73361		manba	-1.03433	-2204.49	-2131.31
angptl2a	1.53092	2.00304	1.30839		slc25a21	NaN	NaN	-2144.68
txnl4b	1.79163	2.00088	1.11679		LOC100001681	5680000	2430.6	-2334.87
akr1a1a	-1.78545	-2.00225	-1.12142		kcnk6	-7.82405	-19554.9	-2499.33
actl6b	-1.73951	-2.00285	-1.15139		LOC100004731	NaN	NaN	-3852.36
traf4b	-1.78197	-2.00434	-1.12479		slc6a4b	18200000	4427.85	-4118.69
katnb1	-1.64752	-2.00488	-1.21691		mapkapk3	7.10661	-718.312	-5104.75
tas1r1	-3.18891	-2.00513	1.59038		ghsra	-2.31287	-21629.2	-9351.69
fgf19	-1.36406	-2.00572	-1.4704		hcst	-26091.9	-315962000	-12109.6
hmmr	-1.62594	-2.00683	-1.23426		tshb	NaN	NaN	-15122.5
cpb2	-1.65305	-2.0098	-1.21582		LOC564844	1.84124	-21014.6	-38693
tuba4l	-1.73703	-2.01119	-1.15783		hhat	-60.4865	-2746620	-45408.8
psme1	-1.58429	-2.01427	-1.2714		foxd5	2.60898	-24398.6	-63655.5
dnajb1b	-1.2785	-2.01471	-1.57584		chrdl2	111000000	1383.08	-80546.2
myf6	-1.29873	-2.01869	-1.55436		stxbp6l	156502	1.24826	-125376
cln3	-1.99861	-2.02092	-1.01116		skap2	-1912.87	-364279000	-190436
mir133c	-2.18496	-2.02125	1.081		wnt3a	-5.5012	-1085270	-197279
clrn1	-1.33317	-2.02231	-1.51692		psip1	280.828	-1515.23	-425520
sfrp1a	-1.36863	-2.02343	-1.47843		gbgt1l1	-1.30883	-1485840	-1135240
mki67ip	-2.71322	-2.02379	1.34066		crygm2d2	-9420.58	-15239000000	-1617640
rsad2	-1.02231	-2.02493	-1.98075		grhpra	-9.7095	-34746400	-3578600
anln	-1.3994	-2.02606	-1.44781		znf692	-1.21962	-5897260	-4835310
LOC796447	-1.62629	-2.03124	-1.24901		crygm2a	-880.699	-8669800000	-9844220
mob1a	-2.58083	-2.03225	1.26993		asic4b	49300000	4.21356	-11690100
kazald2	-2.67278	-2.03395	1.31408		tdrd9	15978.6	-1414.78	-22606300
dctd	1.99535	-2.03786	-4.06625		dvl1b	-21.017	-481660000	-22917600
toe1	1.04101	-2.03859	-2.12219		sirt6	4.05134	-95615400	-387369000
gdf9	NaN	-2.04192	NaN		drd3	-4.62436	-5841360000	-1263170000
neil3	-1.2382	-2.04693	-1.65316
slc35c2	-1.15918	-2.0477	-1.76651
fggy	-1.5649	-2.04939	-1.3096
cgrrf1	-1.50484	-2.05119	-1.36306
ccdc125	-2.77227	-2.0518	1.35114
ormdl3	-2.40713	-2.05327	1.17234
tysnd1	-1.09987	-2.05677	-1.87
acbd4	-1.30945	-2.06088	-1.57385
prkacba	-2.26174	-2.06215	1.09679
mapkapk5	-1.10343	-2.06233	-1.86902
rab36	-2.6666	-2.07186	1.28706
msxb	-1.26678	-2.07218	-1.63579
ehmt1a	-1.01489	-2.07319	-2.04276
rcor2	1.00039	-2.07367	-2.0745
trim55a	-1.82658	-2.07524	-1.13613
LOC566050	-2.1861	-2.07943	1.0513
pstpip1b	1.02114	-2.07943	-2.12339
mir138	-2.08295	-2.08811	-1.00248
sox12	-1.07287	-2.08818	-1.94634
slc35a5	-1.19493	-2.08828	-1.74762
fbxl22	-2.30565	-2.09149	1.1024
fzd5	1.16236	-2.09481	-2.43493
piga	-1.07136	-2.09661	-1.95696
six4b	-1.68115	-2.0975	-1.24766
hoxc9a	-1.50737	-2.09761	-1.39158
ciz1b	-1.31466	-2.0999	-1.59729
fam83d	-1.43157	-2.10332	-1.46925
cyb5d1	-2.51578	-2.10367	1.1959
rad17	-1.67083	-2.10447	-1.25954
sumf1	-1.73759	-2.10677	-1.21247
mir192	-2.73328	-2.1111	1.29472
lmo7b	-1.43661	-2.1122	-1.47026
atad5b	-1.33859	-2.11469	-1.57979
tefm	-1.24067	-2.11517	-1.70486
cyp2v1	-1.89172	-2.11641	-1.11878
p2rx7	-1.91247	-2.11751	-1.10721
hsdl1	-1.06557	-2.12656	-1.99571
fignl1	-1.22049	-2.1326	-1.74733
atf7a	-1.64891	-2.13279	-1.29346
sox9b	-1.74517	-2.13581	-1.22384
nsmce1	1.22023	-2.13794	-2.60879
sfrp5	-1.22064	-2.14038	-1.7535
kptn	-1.9464	-2.14389	-1.10146
mc3r	-1.17386	-2.14522	-1.82749
tnfsf12	-1.6272	-2.16291	-1.32922
slc25a48	-1.2068	-2.16318	-1.79249
cenpe	-1.45091	-2.16528	-1.49236
LOC100150696	-1.81736	-2.16983	-1.19394
slc5a6	1.12718	-2.17167	-2.44786
rab20	-1.75923	-2.1736	-1.23554
trdmt1	1.08402	-2.17611	-2.35895
kdelr3	-2.02393	-2.18107	-1.07765
parp12b	-1.39091	-2.18129	-1.56825
foxo1a	-1.37107	-2.1818	-1.59131
edc3	-1.27531	-2.1839	-1.71245
bora	1.16931	-2.18821	-2.55869
auh	1.29101	-2.19732	-2.83677
chmp4c	-1.90684	-2.20676	-1.15729
sh3gl1a	-2.51676	-2.20825	1.13971
dcdc2b	-1.74315	-2.21101	-1.2684
dfna5	-2.26325	-2.21223	1.02306
f9a	-2.10306	-2.21259	-1.05209
nsun4	1.03039	-2.21426	-2.28155
dnaja1l	-1.02816	-2.21774	-2.157
eefsec	-1.17415	-2.21831	-1.88929
paqr5b	-1.20187	-2.21895	-1.84625
ankle2	1.15588	-2.21953	-2.56552
rabl5	-2.33384	-2.22221	1.05023
ftsj1	-1.0855	-2.22357	-2.04844
hnf4g	-1.07037	-2.22479	-2.07854
pex11b	-1.04127	-2.22612	-2.13788
mir133b	-1.63704	-2.22675	-1.36023
ints6	-1.0153	-2.22728	-2.19372
uap1l1	-1.56148	-2.23037	-1.42837
csrp2bp	-1.11466	-2.23232	-2.00269
map1lc3c	-2.06018	-2.23561	-1.08515
cenpo	-1.132	-2.23692	-1.97608
btr06	-1.24888	-2.23815	-1.79212
spns3	-1.35213	-2.23979	-1.65649
stat6	-1.4219	-2.24188	-1.57668
ugt5c1	-2.21542	-2.24547	-1.01356
tph1a	-1.55021	-2.25289	-1.45328
slc13a3	-1.65729	-2.25502	-1.36067
ercc4	1.02212	-2.25775	-2.30769
lrrc33	-2.97083	-2.25789	1.31575
wnt4a	-1.15351	-2.2584	-1.95785
pars2	1.24483	-2.26081	-2.81434
LOC100002270	-1.43424	-2.26531	-1.57944
lpar5b	-3.26617	-2.27232	1.43738
g2e3	-1.62385	-2.27297	-1.39974
timm17b	-1.26183	-2.27477	-1.80275
scnm1	1.09013	-2.27702	-2.48225
LOC100150876	-1.43296	-2.27767	-1.58948
tial1	-1.0178	-2.28072	-2.24084
cdh6	-1.27366	-2.28936	-1.79746
tram2	-1.60672	-2.29129	-1.42607
slco2b1	-1.41217	-2.295	-1.62516
adrb3a	-1.11881	-2.29562	-2.05184
bhlha15	-1.33606	-2.30664	-1.72645
ugt5b3	-1.00078	-2.30687	-2.30508
hoxc12a	-1.60001	-2.31064	-1.44414
tmed5	-1.17741	-2.3107	-1.96253
hic1	-1.13984	-2.31352	-2.02968
abcf2a	-2.39546	-2.31716	1.03379
slc22a2	-1.93206	-2.32252	-1.2021
ugt1b7	-1.27782	-2.3261	-1.82037
traip	-1.62607	-2.33587	-1.43651
wnt2ba	-4.93534	-2.33854	2.11044
gmcl1	-1.54375	-2.35118	-1.52303
fbxl15	-1.28385	-2.35602	-1.83512
cd74b	-1.54371	-2.35918	-1.52824
gpx3	-1.09794	-2.36144	-2.15078
eomesa	-1.8036	-2.36411	-1.31078
gcm2	-1.47923	-2.36644	-1.59978
tlx1	1.07194	-2.36701	-2.5373
ofd1	-1.31633	-2.36706	-1.79822
jam2b	-2.22669	-2.3681	-1.06351
fam151a	-1.29642	-2.37181	-1.8295
mir210	-2.62225	-2.37367	1.10472
pex12	1.21111	-2.37451	-2.87579
lss	1.78796	-2.37497	-4.24635
slc6a11a	-1.23607	-2.37646	-1.92259
dpcd	-1.10987	-2.38167	-2.1459
LOC557756	1.01323	-2.38179	-2.41329
snai3	-1.2561	-2.39436	-1.90619
ercc8	1.04326	-2.39746	-2.50118
tlr3	-1.48742	-2.39924	-1.61302
slc25a27	-2.08473	-2.40017	-1.15131
fli1b	-3.33946	-2.40548	1.38827
oep	-5.51185	-2.40672	2.29019
fam46a	1.35051	-2.40722	-3.25097
dguok	-1.00616	-2.40941	-2.39467
sumf2	1.38482	-2.41379	-3.34266
rsph3	-1.52492	-2.41448	-1.58335
otud6b	2.10123	-2.41555	-5.0756
snapc1b	1.00882	-2.41682	-2.43812
dlx1a	-1.05698	-2.43476	-2.30352
cep55l	-1.58479	-2.4387	-1.53881
batf	-1.5816	-2.44717	-1.54727
heyl	1.24248	-2.44939	-3.04331
faimb	-2.23539	-2.45848	-1.0998
b4galnt1a	-2.05911	-2.45913	-1.19427
cyp2aa9	-10.4472	-2.46244	4.24259
mkrn4	-1.45334	-2.46477	-1.69593
mettl10	-1.36868	-2.47188	-1.80604
golim4b	-1.72573	-2.47333	-1.43321
ankrd31	1.18656	-2.48512	-2.94874
crygm3	-1.12945	-2.48512	-2.20029
dnd	2.93921	-2.48512	-7.3043
fam26f	2.50997	-2.48512	-6.23758
npm2	1.11346	-2.48512	-2.76709
taar12e	NaN	-2.48512	NaN
aplnrb	1.18605	-2.49574	-2.96006
klhl36	-1.16691	-2.5009	-2.14319
uhmk1	-1.73096	-2.52079	-1.4563
kin	-1.87269	-2.53679	-1.35462
marveld2b	-1.3597	-2.54246	-1.86987
eltd1	1.15008	-2.5651	-2.95007
mre11a	1.59924	-2.57535	-4.1186
pcdh2aa15	-1.89993	-2.58352	-1.3598
ca15c	-1.00806	-2.59106	-2.57035
mfap4	-1.95561	-2.59333	-1.3261
slc26a6l	-1.4421	-2.61773	-1.81523
fam151b	-1.54708	-2.62589	-1.69733
arhgef3l	-1.89504	-2.6353	-1.39063
acrc	-1.86467	-2.64925	-1.42076
nprl2	-1.80986	-2.65057	-1.46451
adam28	-1.88736	-2.6625	-1.41071
cwc27	-1.28081	-2.66925	-2.08403
taar13b	-2.25235	-2.67332	-1.1869
btbd9	-2.1885	-2.68654	-1.22758
srd5a2b	-35.2079	-2.69741	13.0525
asb16	-2.02794	-2.69755	-1.3302
cyp17a2	-1.49515	-2.70228	-1.80737
nipsnap1	-2.40858	-2.70336	-1.12239
brf1a	1.16407	-2.71644	-3.16214
ints12	1.02687	-2.73316	-2.80659
ttc26	-1.32094	-2.73869	-2.07328
mmachc	1.1143	-2.74555	-3.05936
boka	-2.62172	-2.76436	-1.05441
hyal3	-1.30203	-2.76692	-2.12508
mkks	1.20266	-2.76866	-3.32977
mir96	-2.06526	-2.77126	-1.34184
cstf3	-1.62869	-2.77186	-1.7019
LOC100150067	-1.07609	-2.77315	-2.57706
adra2c	-1.00836	-2.78112	-2.75806
ca4b	-2.88973	-2.78206	1.0387
rsg1	2.36543	-2.78359	-6.58442
vrk2	2.38114	-2.80025	-6.66778
tyr	-1.51532	-2.80311	-1.84984
zfpm1	1.01776	-2.80646	-2.85629
her12	-1.3546	-2.81166	-2.07564
trpa1b	-1.75428	-2.81891	-1.60688
LOC100004647	2.01435	-2.82106	-5.68262
tmem232	-1.72277	-2.8449	-1.65135
cnot7	-1.03233	-2.8506	-2.76134
synpr	-2.51733	-2.86076	-1.13643
exoc3l4	-1.27457	-2.88059	-2.26005
cyp39a1	-2.51454	-2.90075	-1.15359
sult1st7	-3.05636	-2.91616	1.04808
wnt2	-2.8963	-2.91981	-1.00811
tnfsf10	-1.50523	-2.92895	-1.94586
calhm2	-1.66032	-2.96328	-1.78477
prmt2	-1.35807	-2.96963	-2.18665
ptger1a	-1.74716	-2.97046	-1.70016
ebi3	1.26801	-2.97446	-3.77166
itk	-1.43535	-2.98214	-2.07764
ascl1b	-1.59989	-2.98478	-1.86562
LOC792613	-1.19634	-2.99163	-2.50064
p2rx2	-1.38508	-3.00019	-2.16607
rgs11	1.18889	-3.01154	-3.5804
tagapa	1.81269	-3.01439	-5.46416
cbx4	-1.60861	-3.01944	-1.87705
cd247l	-1.67198	-3.03713	-1.81649
ttll2	-2.45699	-3.06103	-1.24584
cyp19a1a	1.02493	-3.06157	-3.1379
olig4	-1.11243	-3.06198	-2.75251
parpbp	-1.39862	-3.07529	-2.19881
foxe3	-4.08672	-3.07768	1.32786
cdc42l2	-1.06089	-3.08151	-2.90465
chrm5b	-2.81745	-3.09793	-1.09955
mir429b	NaN	-3.10026	NaN
viml	-2.8392	-3.10553	-1.0938
fam86a	-1.7066	-3.10642	-1.82024
ikbkb	1.3689	-3.12493	-4.27772
btr18	-1.65456	-3.12684	-1.88983
slc5a12	-1.60526	-3.15197	-1.96352
tmem26b	-5.92013	-3.18001	1.86166
esr2b	NaN	-3.21291	NaN
lmx1a	-1.36159	-3.22745	-2.37035
rx3	2.33726	-3.22986	-7.54903
shq1	1.67783	-3.24823	-5.44998
tmem54	-2.31527	-3.25779	-1.40708
acp5a	-1.40717	-3.27392	-2.3266
wdr16	-3.00267	-3.27794	-1.09167
c6ast1	-1.38287	-3.29218	-2.38069
trmt2b	-1.58159	-3.32626	-2.10311
crfb12	-1.70458	-3.33189	-1.95466
med16	1.28705	-3.34565	-4.30603
vox	-2.35972	-3.35295	-1.42091
pcdh2ab8	2.74151	-3.35671	-9.20247
LOC100000539	1.40768	-3.36391	-4.73529
LOC565422	1.01856	-3.36566	-3.42814
cax1	-1.96998	-3.37203	-1.71171
mir92b	-1.82439	-3.37693	-1.85099
mir30c	-2.92169	-3.38658	-1.15912
xrcc4	6.10204	-3.4097	-20.8062
med18	1.10763	-3.41347	-3.78086
ap4m1	-1.59979	-3.46946	-2.1687
slc4a11	1.28132	-3.47659	-4.45464
myf5	-1.81551	-3.47668	-1.91499
LOC798846	-3.155	-3.48657	-1.10509
sfr1	-1.42641	-3.49705	-2.45165
mthfd2l	-1.18413	-3.50268	-2.95802
admp	-9.01601	-3.51844	2.5625
mettl1	-1.0548	-3.52826	-3.34496
twist1a	-1.4669	-3.55585	-2.42406
abcg8	-1.04874	-3.56082	-3.39535
mnd1	-2.20938	-3.57662	-1.61884
fam167aa	-3.02595	-3.69178	-1.22004
mir184	-7.22477	-3.70565	1.94966
epor	-4.81199	-3.70684	1.29814
dnal4b	-1.56747	-3.71046	-2.36718
tnfsf13	NaN	-3.72768	NaN
wnt10b	1.49672	-3.75735	-5.6237
psma6b	-1.188	-3.76148	-3.16624
mir205	-1.70043	-3.77293	-2.2188
ak7b	-5.8792	-3.81153	1.54248
rhbdd3	-1.72525	-3.8696	-2.24292
edn2	-2.49861	-3.88905	-1.55649
ptcd2	1.08496	-3.8943	-4.22516
fam26e	-2.61931	-3.90698	-1.49161
gdf6b	-2.34554	-3.91062	-1.66725
psmb8	-1.12825	-3.91557	-3.47047
tmem136b	-2.97024	-3.91809	-1.31911
pih1d3	-5.52054	-3.93031	1.4046
tfpi2	-4.65498	-3.94291	1.1806
esr1	1.24006	-3.98404	-4.94043
twist1b	NaN	-4.0595	NaN
LOC563601	-4.1389	-4.08627	1.01288
six2a	-2.87085	-4.10968	-1.43152
obfc1	1.02645	-4.11456	-4.22341
glt8d2	-2.29227	-4.15906	-1.81438
wee2	-8.6261	-4.16775	2.06973
poli	1.13356	-4.1846	-4.74352
irg1	-3.02529	-4.18724	-1.38408
LOC798104	-1.62528	-4.27406	-2.62974
pdgfab	-8.50558	-4.29562	1.98006
gata1a	-10.3012	-4.36163	2.36178
ttc9c	-1.53123	-4.36417	-2.85011
lipt1	-1.19778	-4.37776	-3.65489
txnipb	-1.50483	-4.39624	-2.92141
dnajb13	-2.28489	-4.48094	-1.96111
dr1	1.61866	-4.5109	-7.30164
jmjd7	1.36051	-4.59179	-6.24716
LOC561579	-3.81774	-4.68192	-1.22636
tnfsf10l3	1.0955	-4.72789	-5.17943
rhot1b	1.11372	-4.73055	-5.26849
stk36	1.27675	-4.75696	-6.07346
trim66	-3.8582	-4.8741	-1.26331
insl5b	-4.93822	-4.88532	1.01083
setmar	-1.33223	-4.96239	-3.72487
slc43a3a	-1.64058	-4.98512	-3.03863
btd	1.5621	-5.03459	-7.86454
drl	-3.18215	-5.06174	-1.59067
tp63	-2.31849	-5.0794	-2.19082
csf1a	-2.94408	-5.10473	-1.7339
cplx3a	-3.20053	-5.13201	-1.60349
hps4	-1.75478	-5.16151	-2.94141
nmnat1	-2.22844	-5.30961	-2.38266
mir457a	-8.81087	-5.34602	1.64811
ppp1r14aa	-1.51976	-5.41059	-3.56016
snx10b	-3.27306	-5.49449	-1.6787
mir10a	-2.93696	-5.53482	-1.88454
mstnb	-1.11449	-5.66744	-5.08522
slc8a2a	NaN	-5.71562	NaN
cyr61l1	-7.02304	-5.75628	1.22007
lonp2	-2.13264	-5.76138	-2.70152
sla1	-1.30457	-5.81274	-4.45569
asip	-2.65362	-5.90413	-2.22493
lnpb	1.74407	-5.90444	-10.2977
glulc	-2.59264	-5.91304	-2.28071
rnf181	-1.96501	-5.98667	-3.04664
slc26a3	1.21811	-6.03409	-7.35018
lrata	-1.91051	-6.09671	-3.19114
LOC798080	1.22855	-6.2128	-7.63271
mir20a	-4.54554	-6.25352	-1.37575
nsun3	-2.31419	-6.30909	-2.72625
crygm2c	-1.58741	-6.31886	-3.9806
hrasa	-104.319	-6.3419	16.4491
tbx22	-2.90302	-6.43623	-2.21708
nitr2b	-1.4596	-6.58858	-4.51395
nkd2b	-1.86718	-6.68766	-3.58168
sdhda	-4.95937	-6.70573	-1.35214
tchp	1.54093	-6.72235	-10.3586
mtx3	-2.05804	-6.76702	-3.2881
havcr1	-5.6689	-6.77619	-1.19533
LOC100002333	1.93688	-6.87013	-13.3066
chtf18	1.05504	-6.98553	-7.37001
thop1	-4.52482	-7.02073	-1.55161
chek2	1.36034	-7.04285	-9.5807
serpinh1b	-1.791	-7.07235	-3.94882
rhcg2a	-2.41871	-7.13678	-2.95064
ugt1a5	-2.77958	-7.38858	-2.65817
cnr2	-1.13344	-7.45535	-6.57766
mir139	NaN	-7.55895	NaN
cd226	-1.25541	-7.5796	-6.03756
gprc6a	-4.37984	-7.63078	-1.74225
ano10a	-12.8399	-7.8737	1.63074
ikbke	-1.72493	-8.04116	-4.66174
tpgs2	2.48789	-8.09277	-20.1339
ankrd45	-1.54203	-8.10191	-5.25406
wbscr27	-2.78168	-8.10715	-2.91448
vstm4a	-3.81827	-8.3985	-2.19956
klfd	-9.92912	-8.64069	1.14911
cyp2aa1	-1465.17	-8.69694	168.471
st6gal2l	-2.23551	-8.83777	-3.95336
fam175a	-2.34299	-9.22182	-3.93592
ankha	-1.6122	-9.7536	-6.04988
asb1	-1.84909	-9.79901	-5.29937
alox5	-3.45436	-9.91203	-2.86942
has1	1.81172	-9.94047	-18.0094
got1l1	-1.06362	-10.6163	-9.98128
ugt1a6	-1.96126	-10.6864	-5.44874
mir141	-6.15129	-10.891	-1.77053
ugt2a3	-3.05074	-10.9249	-3.58106
wnt2bb	-1050000	-10.9884	95880.3
casp8l1	-1.64034	-11.0435	-6.73248
oip5	-1.71808	-11.2164	-6.52842
fam167ab	3.18238	-11.2321	-35.7449
pax4	-3.37169	-11.3952	-3.37966
fermt3b	-1.68246	-11.9117	-7.07994
grn2	3.46059	-12.0487	-41.6956
pth1b	-1.63042	-12.4256	-7.62112
mir200c	-41.9171	-12.4659	3.36254
kti12	-1.3001	-13.6282	-10.4824
mxtx2	-10.6034	-14.6702	-1.38354
ugt1a2	-11.7415	-14.8296	-1.26301
LOC100149164	-66.0005	-15.0346	4.38991
ugt5g2	NaN	-15.4986	NaN
psmf1	-1158.43	-15.8376	73.1445
noa1	3.74176	-16.191	-60.5829
timd4	NaN	-17.2873	NaN
gdf11	5.45838	-19.5748	-106.847
mir30b	NaN	-19.8278	NaN
zar1l	-7.33831	-20.3058	-2.7671
rsrc1	9.51338	-23.2079	-220.786
ugt2a4	-45.7619	-25.9462	1.76372
c1qc	NaN	-27.9286	NaN
nme7	-1.688	-29.4159	-17.4265
avp	-2.35538	-30.9729	-13.1499
trpa1a	-9.82968	-32.0861	-3.26421
mir729	-2.39695	-32.4035	-13.5186
hdhd1	-1.32077	-32.8627	-24.8814
efcab1	-9.45862	-45.0329	-4.76103
afap1l1b	-11100000	-45.7647	243610
plcd1b	-7.1175	-53.1705	-7.47036
pcdh2ac	-1.92787	-70.779	-36.7136
scn1a	-29.4949	-73.5337	-2.4931
homer1b	1.20692	-77.8927	-94.0097
loxl5b	1.19643	-79.7556	-95.422
dtnbp1b	1.22889	-93.4728	-114.868
noxa1	NaN	-96.8572	NaN
slc12a8	NaN	-103.509	NaN
apbb1ip	-19994	-139.752	143.067
cmklr1	-3831.52	-145.227	26.3829
suv39h1a	-8.73373	-218.003	-24.9611
ptger4a	-2.02946	-301.925	-148.771
ppp1r42	-4.63781	-305.222	-65.8118
LOC791704	-4619.31	-363.927	12.693
stim1b	-3959.98	-461.025	8.58949
kcnv2b	1.26051	-481.614	-607.077
rgs18	-47.434	-546.188	-11.5147
chrna2a	NaN	-635.71	NaN
mapkapk3	7.10661	-718.312	-5104.75
tdrd9	15978.6	-1414.78	-22606300
psip1	280.828	-1515.23	-425520
manba	-1.03433	-2204.49	-2131.31
pcdh2aa3	-12.81	-3937.9	-307.409
crygm2b	NaN	-4990.32	NaN
pcdh2aa1	-19.3209	-6795.15	-351.699
ccdc40	-7404.99	-7800.23	-1.05337
il7r	NaN	-8301.7	NaN
nk1a	-97.5819	-12169.6	-124.712
gata2b	-2172.61	-13757.1	-6.33204
pstpip1a	-1607.15	-18993.9	-11.8184
kcnk6	-7.82405	-19554.9	-2499.33
LOC564844	1.84124	-21014.6	-38693
ghsra	-2.31287	-21629.2	-9351.69
foxd5	2.60898	-24398.6	-63655.5
tbx5b	-39.3886	-24617.6	-624.992
p2rx1	-302000000	-66935.3	4507.83
zte25	NaN	-68004.6	NaN
csf1b	-2660000	-98100.9	27.1563
egln3	-2879.97	-106282	-36.9038
wnt3a	-5.5012	-1085270	-197279
gbgt1l1	-1.30883	-1485840	-1135240
hhat	-60.4865	-2746620	-45408.8
LOC100005628	NaN	-3077650	NaN
c1qb	NaN	-3268600	NaN
znf692	-1.21962	-5897260	-4835310
mtnr1ba	NaN	-19756800	NaN
asb10	-14600000	-31534300	-2.16499
grhpra	-9.7095	-34746400	-3578600
wnt11	-602205	-52032100	-86.4027
sirt6	4.05134	-95615400	-387369000
hcst	-26091.9	-315962000	-12109.6
skap2	-1912.87	-364279000	-190436
dvl1b	-21.017	-481660000	-22917600
tpst2	NaN	-2578330000	NaN
drd3	-4.62436	-5841360000	-1263170000
ocstamp	-1010000000	-5952260000	-5.86862
crygm2a	-880.699	-8669800000	-9844220
crygm2d2	-9420.58	-15239000000	-1617640
