# Supplementary material for: MicroRNAs regulate gene plasticity during cold shock in zebrafish larvae
Source: BMC Genomics. 2016 Nov 15;17:922. doi: 10.1186/s12864-016-3239-4 (PMC5111229; doi:10.1186/s12864-016-3239-4)
Supplement: Additional file 4: — Lists of cold-related miRNAs and target genes. (XLSX 530 kb) [file 12864_2016_3239_MOESM4_ESM.xlsx]

## Sheet: Cold induced miRNA
Fold change ≥ 1.5 fold are listed
cold shock vs normal	cold shock vs control	Both
dre-mir-9-1	dre-mir-301c	dre-mir-29b-1
dre-mir-130c-1	dre-mir-93	dre-mir-135c-2
dre-mir-29b-2	dre-mir-107	dre-mir-92a-2
dre-mir-193a-1	dre-mir-128-1	dre-mir-26a-1
dre-let-7d-2	dre-mir-103	dre-mir-99-2
dre-mir-196d	dre-mir-96	dre-mir-2184
dre-mir-17a-2	dre-mir-135a	dre-mir-99-1
dre-mir-729	dre-mir-92b	dre-mir-9-5
	dre-mir-204-1
	dre-mir-204-2
	dre-mir-107b
	dre-mir-128-2
	dre-mir-124-5

## Sheet: Cold repressed miRNA
Fold change ≥ 1.5 fold are listed
cold shock vs normal only	cold shock vs control only	Both
dre-let-7g-2	dre-let-7a-3	dre-let-7a-6
dre-let-7c-1	dre-mir-18b	dre-mir-184-2
dre-let-7i	dre-mir-499	dre-let-7a-5
dre-mir-216b	dre-mir-724	dre-mir-2186
dre-mir-130c-2		dre-mir-196c
dre-mir-181b-1		dre-mir-125b-2
dre-let-7e		dre-mir-199-1
dre-mir-9-6		dre-mir-363
dre-mir-146b		dre-mir-9-2
dre-mir-15a-2		dre-mir-737
dre-mir-2192		dre-mir-202

## Sheet: Induced miRNA targets
* miRNAs and target genes with total context+ score 0.3 cutoff
dre-mir-130	si:ch211-155e24.2	ENSDARG00000095612.1	ENSDARG00000095612	dre-mir-193	MGAT2	ENSDARG00000052408.1	ENSDARG00000052408	dre-let-7	trim71	ENSDARG00000075593.1	ENSDARG00000075593	dre-mir-196	hoxa9b	ENSDARG00000056819.1	ENSDARG00000056819	dre-mir-17	si:ch73-269m14.4	ENSDARG00000086612.1	ENSDARG00000086612	dre-mir-729	coq6	ENSDARG00000060380.1	ENSDARG00000060380	dre-mir-301	si:ch211-155e24.2	ENSDARG00000095612.1	ENSDARG00000095612	dre-mir-93	si:ch73-269m14.4	ENSDARG00000086612.1	ENSDARG00000086612	dre-mir-107	si:dkey-229d11.3	ENSDARG00000093255.1	ENSDARG00000093255	dre-mir-128	mef2ca	ENSDARG00000029764.1	ENSDARG00000029764	dre-mir-103	si:dkey-229d11.3	ENSDARG00000093255.1	ENSDARG00000093255	dre-miR-96	vhll	ENSDARG00000078613.1	ENSDARG00000078613	dre-mir-204	casp3b
	CU984580.3	ENSDARG00000087361.1	ENSDARG00000087361		DUSP21	ENSDARG00000067564.1	ENSDARG00000067564		igdcc3	ENSDARG00000075158.1	ENSDARG00000075158		CABZ01054965.1	ENSDARG00000090844.1	ENSDARG00000090844		si:ch73-366i20.1	ENSDARG00000092949.1	ENSDARG00000092949		STEAP2	ENSDARG00000062887.1	ENSDARG00000062887		CU984580.3	ENSDARG00000087361.1	ENSDARG00000087361		si:ch73-366i20.1	ENSDARG00000092949.1	ENSDARG00000092949		gfra1b	ENSDARG00000013975.1	ENSDARG00000013975		si:ch211-153i8.3	ENSDARG00000095224.1	ENSDARG00000095224		gfra1b	ENSDARG00000013975.1	ENSDARG00000013975		SYDE1	ENSDARG00000077440.1	ENSDARG00000077440		FAIM2
	BX511034.2	ENSDARG00000071636.1	ENSDARG00000071636		pdlim5b	ENSDARG00000027600.1	ENSDARG00000027600		si:dkey-157g16.6	ENSDARG00000057062.1	ENSDARG00000057062		pnkd	ENSDARG00000071032.1	ENSDARG00000071032		smpdl3a	ENSDARG00000053119.1	ENSDARG00000053119		COL23A1 (1 of 2)	ENSDARG00000095339.1	ENSDARG00000095339		BX511034.2	ENSDARG00000071636.1	ENSDARG00000071636		smpdl3a	ENSDARG00000053119.1	ENSDARG00000053119		SYDE1	ENSDARG00000077440.1	ENSDARG00000077440		GJC1	ENSDARG00000077563.1	ENSDARG00000077563		SYDE1	ENSDARG00000077440.1	ENSDARG00000077440		kirrelb	ENSDARG00000056998.1	ENSDARG00000056998		CPT1A (1 of 2)
	si:dkey-117n7.5	ENSDARG00000089640.1	ENSDARG00000089640		mylk2	ENSDARG00000031698.1	ENSDARG00000031698		arid3b	ENSDARG00000070474.1	ENSDARG00000070474		ms4a17a.6	ENSDARG00000007018.1	ENSDARG00000007018		SMC6	ENSDARG00000058719.1	ENSDARG00000058719		fsd1l	ENSDARG00000059432.1	ENSDARG00000059432		si:dkey-117n7.5	ENSDARG00000089640.1	ENSDARG00000089640		SMC6	ENSDARG00000058719.1	ENSDARG00000058719		mblac2	ENSDARG00000059689.1	ENSDARG00000059689		rpia	ENSDARG00000056640.1	ENSDARG00000056640		mblac2	ENSDARG00000059689.1	ENSDARG00000059689		rgs17	ENSDARG00000039435.1	ENSDARG00000039435		grk5l
	si:ch1073-280h16.1|si:ch1073-167a23.1	ENSDARG00000078752|094420.1	ENSDARG00000078752		rprmb	ENSDARG00000024006.1	ENSDARG00000024006		CABZ01054965.1	ENSDARG00000090844.1	ENSDARG00000090844		hoxc6a	ENSDARG00000070343.1	ENSDARG00000070343		CR352258.2	ENSDARG00000090930.1	ENSDARG00000090930		vcpip1	ENSDARG00000060177.1	ENSDARG00000060177		si:ch1073-280h16.1|si:ch1073-167a23.1	ENSDARG078752|094420.1	ENSDARG078752|0944		CR352258.2	ENSDARG00000090930.1	ENSDARG00000090930		atrn	ENSDARG00000062164.1	ENSDARG00000062164		PKN1 (2 of 2)	ENSDARG00000060184.1	ENSDARG00000060184		atrn	ENSDARG00000062164.1	ENSDARG00000062164		AGPHD1 (1 of 2)	ENSDARG00000074341.1	ENSDARG00000074341		MFSD12
	CABZ01086835.1	ENSDARG00000090571.1	ENSDARG00000090571		si:dkey-234l24.8	ENSDARG00000093588.1	ENSDARG00000093588		fign	ENSDARG00000008662.1	ENSDARG00000008662		hif1aa	ENSDARG00000006181.1	ENSDARG00000006181		lsm6	ENSDARG00000036995.1	ENSDARG00000036995		mxra8a	ENSDARG00000062222.1	ENSDARG00000062222		CABZ01086835.1	ENSDARG00000090571.1	ENSDARG00000090571		lsm6	ENSDARG00000036995.1	ENSDARG00000036995		msna	ENSDARG00000058128.1	ENSDARG00000058128		or137-2	ENSDARG00000044704.1	ENSDARG00000044704		msna	ENSDARG00000058128.1	ENSDARG00000058128		disp2	ENSDARG00000042846.1	ENSDARG00000042846		perp
	fibpl	ENSDARG00000087666.1	ENSDARG00000087666		cers2b	ENSDARG00000058992.1	ENSDARG00000058992		si:ch211-202m22.1	ENSDARG00000094491.1	ENSDARG00000094491		hoxc8a	ENSDARG00000070346.1	ENSDARG00000070346		BX511034.2	ENSDARG00000071636.1	ENSDARG00000071636		zgc:153723	ENSDARG00000007769.1	ENSDARG00000007769		fibpl	ENSDARG00000087666.1	ENSDARG00000087666		BX511034.2	ENSDARG00000071636.1	ENSDARG00000071636		stxbp6l	ENSDARG00000028354.1	ENSDARG00000028354		BX927164.2	ENSDARG00000095221.1	ENSDARG00000095221		stxbp6l	ENSDARG00000028354.1	ENSDARG00000028354		gria2b	ENSDARG00000052765.1	ENSDARG00000052765		stap2a
	DNAH3	ENSDARG00000068468.1	ENSDARG00000068468		ptenb	ENSDARG00000056623.1	ENSDARG00000056623		SEMA4A (2 of 2)	ENSDARG00000077103.1	ENSDARG00000077103		runx3	ENSDARG00000052826.1	ENSDARG00000052826		zorba	ENSDARG00000008454.1	ENSDARG00000008454		POMP	ENSDARG00000032296.1	ENSDARG00000032296		DNAH3	ENSDARG00000068468.1	ENSDARG00000068468		zorba	ENSDARG00000008454.1	ENSDARG00000008454		zgc:194839	ENSDARG00000078550.1	ENSDARG00000078550		zgc:171901	ENSDARG00000074365.1	ENSDARG00000074365		zgc:194839	ENSDARG00000078550.1	ENSDARG00000078550		FAM109B	ENSDARG00000067546.1	ENSDARG00000067546		CD68
	cacnb3b	ENSDARG00000076030.1	ENSDARG00000076030		PMVK	ENSDARG00000070798.1	ENSDARG00000070798		slco1c1	ENSDARG00000016749.1	ENSDARG00000016749		ALKBH8	ENSDARG00000060256.1	ENSDARG00000060256		si:ch211-113j14.2	ENSDARG00000044264.1	ENSDARG00000044264		atp2c1	ENSDARG00000060197.1	ENSDARG00000060197		cacnb3b	ENSDARG00000076030.1	ENSDARG00000076030		si:ch211-113j14.2	ENSDARG00000044264.1	ENSDARG00000044264		agfg1a|mrpl44	ENSDARG030020|094277.1	ENSDARG030020|0942		man2a1	ENSDARG00000059669.1	ENSDARG00000059669		agfg1a|mrpl44	ENSDARG030020|094277.1	ENSDARG030020|0942		GIPR	ENSDARG00000025478.1	ENSDARG00000025478		slc24a4b
	si:dkey-12h9.16	ENSDARG00000091947.1	ENSDARG00000091947		NCOA7 (1 of 2)	ENSDARG00000074924.1	ENSDARG00000074924		AL929007.1	ENSDARG00000071353.1	ENSDARG00000071353		erap2	ENSDARG00000075029.1	ENSDARG00000075029		CU138503.3	ENSDARG00000020659.1	ENSDARG00000020659		shisa3	ENSDARG00000075467.1	ENSDARG00000075467		si:dkey-12h9.16	ENSDARG00000091947.1	ENSDARG00000091947		CU138503.3	ENSDARG00000020659.1	ENSDARG00000020659		CABZ01113191.1	ENSDARG00000087737.1	ENSDARG00000087737		AL935293.1	ENSDARG00000077585.1	ENSDARG00000077585		CABZ01113191.1	ENSDARG00000087737.1	ENSDARG00000087737		si:dkey-114c15.7	ENSDARG00000089271.1	ENSDARG00000089271		SLC22A23 (1 of 2)
	lgmn	ENSDARG00000039150.1	ENSDARG00000039150		qars	ENSDARG00000010316.1	ENSDARG00000010316		plagx	ENSDARG00000036855.1	ENSDARG00000036855		wnt9b	ENSDARG00000037889.1	ENSDARG00000037889		stxbp6l	ENSDARG00000028354.1	ENSDARG00000028354		FAM59A	ENSDARG00000017242.1	ENSDARG00000017242		lgmn	ENSDARG00000039150.1	ENSDARG00000039150		stxbp6l	ENSDARG00000028354.1	ENSDARG00000028354		hint3	ENSDARG00000074286.1	ENSDARG00000074286		IRS1	ENSDARG00000054087.1	ENSDARG00000054087		hint3	ENSDARG00000074286.1	ENSDARG00000074286		tsr2	ENSDARG00000005772.1	ENSDARG00000005772		slc43a3a
	FIBP (2 of 3)	ENSDARG00000025648.1	ENSDARG00000025648		tfb2m	ENSDARG00000074756.1	ENSDARG00000074756		si:ch211-147h1.4	ENSDARG00000045157.1	ENSDARG00000045157		C8H20orf112 (2 of 2)	ENSDARG00000074902.1	ENSDARG00000074902		CU915827.1	ENSDARG00000067992.1	ENSDARG00000067992		zdhhc3	ENSDARG00000010981.1	ENSDARG00000010981		FIBP (2 of 3)	ENSDARG00000025648.1	ENSDARG00000025648		CU915827.1	ENSDARG00000067992.1	ENSDARG00000067992		kidins220a	ENSDARG00000031240.1	ENSDARG00000031240		pld1a	ENSDARG00000056228.1	ENSDARG00000056228		kidins220a	ENSDARG00000031240.1	ENSDARG00000031240		PBX1 (1 of 2)	ENSDARG00000089550.1	ENSDARG00000089550		TBCEL (2 of 2)
	dct	ENSDARG00000006008.1	ENSDARG00000006008		artn	ENSDARG00000093714.1	ENSDARG00000093714		SMUG1	ENSDARG00000063611.1	ENSDARG00000063611		hoxc1a	ENSDARG00000070337.1	ENSDARG00000070337		CT583625.1	ENSDARG00000086621.1	ENSDARG00000086621		csrp2bp|PET117	ENSDARG041708|093346.1	ENSDARG041708|0933		dct	ENSDARG00000006008.1	ENSDARG00000006008		CT583625.1	ENSDARG00000086621.1	ENSDARG00000086621		wu:fc90d11	ENSDARG00000003836.1	ENSDARG00000003836		fam195b	ENSDARG00000078383.1	ENSDARG00000078383		wu:fc90d11	ENSDARG00000003836.1	ENSDARG00000003836		grik4	ENSDARG00000026753.1	ENSDARG00000026753		si:dkeyp-113d7.10
	tbc1d20	ENSDARG00000032298.1	ENSDARG00000032298		WBSCR17	ENSDARG00000042418.1	ENSDARG00000042418		NTN5	ENSDARG00000036422.1	ENSDARG00000036422		nfe2	ENSDARG00000020606.1	ENSDARG00000020606		si:dkey-239i20.4	ENSDARG00000043514.1	ENSDARG00000043514		COMMD6	ENSDARG00000074204.1	ENSDARG00000074204		tbc1d20	ENSDARG00000032298.1	ENSDARG00000032298		si:dkey-239i20.4	ENSDARG00000043514.1	ENSDARG00000043514		si:dkey-9i23.11	ENSDARG00000094133.1	ENSDARG00000094133		hcn4	ENSDARG00000061685.1	ENSDARG00000061685		si:dkey-9i23.11	ENSDARG00000094133.1	ENSDARG00000094133		dock5	ENSDARG00000001968.1	ENSDARG00000001968		MYO1D
	ABCC10	ENSDARG00000077988.1	ENSDARG00000077988		csrnp1a	ENSDARG00000031426.1	ENSDARG00000031426		si:dkey-80c24.5	ENSDARG00000092501.1	ENSDARG00000092501		ube2d3	ENSDARG00000038473.1	ENSDARG00000038473		GAS2L3	ENSDARG00000045880.1	ENSDARG00000045880		lrit2	ENSDARG00000030626.1	ENSDARG00000030626		ABCC10	ENSDARG00000077988.1	ENSDARG00000077988		GAS2L3	ENSDARG00000045880.1	ENSDARG00000045880		plcg2	ENSDARG00000068763.1	ENSDARG00000068763		dlgap3	ENSDARG00000055459.1	ENSDARG00000055459		plcg2	ENSDARG00000068763.1	ENSDARG00000068763		SEZ6L2	ENSDARG00000076052.1	ENSDARG00000076052		PDE4DIP
	aars	ENSDARG00000069142.1	ENSDARG00000069142		membrane-associated ring finger11	ENSDARG00000075212.1	ENSDARG00000075212		igf2bp3	ENSDARG00000010266.1	ENSDARG00000010266		nt5c1bb	ENSDARG00000033742.1	ENSDARG00000033742		pcdh15a	ENSDARG00000052232.1	ENSDARG00000052232		daam2	ENSDARG00000028393.1	ENSDARG00000028393		aars	ENSDARG00000069142.1	ENSDARG00000069142		pcdh15a	ENSDARG00000052232.1	ENSDARG00000052232		si:ch211-196h16.5	ENSDARG00000069264.1	ENSDARG00000069264		htr6	ENSDARG00000016095.1	ENSDARG00000016095		si:ch211-196h16.5	ENSDARG00000069264.1	ENSDARG00000069264		ITPR1 (1 of 2)	ENSDARG00000074149.1	ENSDARG00000074149		GUCA1A (1 of 2)
	zgc:136892	ENSDARG00000069505.1	ENSDARG00000069505		SLC22A23 (1 of 2)	ENSDARG00000078856.1	ENSDARG00000078856		adal	ENSDARG00000012986.1	ENSDARG00000012986		hoxb6b	ENSDARG00000026513.1	ENSDARG00000026513		gpr18	ENSDARG00000062009.1	ENSDARG00000062009		got2a	ENSDARG00000041068.1	ENSDARG00000041068		zgc:136892	ENSDARG00000069505.1	ENSDARG00000069505		gpr18	ENSDARG00000062009.1	ENSDARG00000062009		zgc:136791	ENSDARG00000091320.1	ENSDARG00000091320		nrarpa	ENSDARG00000091419.1	ENSDARG00000091419		zgc:136791	ENSDARG00000091320.1	ENSDARG00000091320		BX511013.1	ENSDARG00000091674.1	ENSDARG00000091674		dennd3a
	ABTB1	ENSDARG00000063354.1	ENSDARG00000063354		si:dkeyp-120h9.1	ENSDARG00000020278.1	ENSDARG00000020278		CPM	ENSDARG00000011769.1	ENSDARG00000011769		cacna1f	ENSDARG00000023683.1	ENSDARG00000023683		si:ch211-236l14.4|si:dkey-225e17.4	ENSDARG062059|093409.1	ENSDARG062059|0934		CU571169.1	ENSDARG00000040610.1	ENSDARG00000040610		ABTB1	ENSDARG00000063354.1	ENSDARG00000063354		si:ch211-236l14.4|si:dkey-225e17.4	ENSDARG062059|093409.1	ENSDARG062059|0934		PFKFB2 (2 of 2)	ENSDARG00000002037.1	ENSDARG00000002037		fzd1	ENSDARG00000041464.1	ENSDARG00000041464		PFKFB2 (2 of 2)	ENSDARG00000002037.1	ENSDARG00000002037		ache	ENSDARG00000031796.1	ENSDARG00000031796		MKL2 (1 of 3)
	jarid2a	ENSDARG00000060925.1	ENSDARG00000060925		ephb3a	ENSDARG00000031548.1	ENSDARG00000031548		nfya	ENSDARG00000042004.1	ENSDARG00000042004		ADAMTS8 (1 of 2)	ENSDARG00000058252.1	ENSDARG00000058252		lrit2	ENSDARG00000030626.1	ENSDARG00000030626		hddc2	ENSDARG00000034957.1	ENSDARG00000034957		jarid2a	ENSDARG00000060925.1	ENSDARG00000060925		lrit2	ENSDARG00000030626.1	ENSDARG00000030626		ZNF335	ENSDARG00000076920.1	ENSDARG00000076920		tbccd1	ENSDARG00000056886.1	ENSDARG00000056886		ZNF335	ENSDARG00000076920.1	ENSDARG00000076920		arhgef1a|si:dkey-240h12.3	ENSDARG040380|095458.1	ENSDARG040380|0954		ATG16L2
	zorba	ENSDARG00000008454.1	ENSDARG00000008454		nsun4	ENSDARG00000021324.1	ENSDARG00000021324		si:dkey-80c24.1	ENSDARG00000070692.1	ENSDARG00000070692		GLIS2 (1 of 2)	ENSDARG00000073861.1	ENSDARG00000073861		A2LD1 (3 of 3)	ENSDARG00000070581.1	ENSDARG00000070581		EPHA5	ENSDARG00000058284.1	ENSDARG00000058284		zorba	ENSDARG00000008454.1	ENSDARG00000008454		A2LD1 (3 of 3)	ENSDARG00000070581.1	ENSDARG00000070581		ogt.1	ENSDARG00000057702.1	ENSDARG00000057702		dusp2	ENSDARG00000036572.1	ENSDARG00000036572		ogt.1	ENSDARG00000057702.1	ENSDARG00000057702		PIGH	ENSDARG00000038348.1	ENSDARG00000038348		surf4l
	CABZ01054962.1	ENSDARG00000088672.1	ENSDARG00000088672		tmem56b	ENSDARG00000043595.1	ENSDARG00000043595		smarcc1a	ENSDARG00000017397.1	ENSDARG00000017397		ugt2b5	ENSDARG00000091797.1	ENSDARG00000091797		SEMA4B (1 of 2)	ENSDARG00000074414.1	ENSDARG00000074414		CSMD1	ENSDARG00000058353.1	ENSDARG00000058353		CABZ01054962.1	ENSDARG00000088672.1	ENSDARG00000088672		SEMA4B (1 of 2)	ENSDARG00000074414.1	ENSDARG00000074414		LONRF2	ENSDARG00000089138.1	ENSDARG00000089138		dcakd	ENSDARG00000061638.1	ENSDARG00000061638		LONRF2	ENSDARG00000089138.1	ENSDARG00000089138		dgat2	ENSDARG00000018846.1	ENSDARG00000018846		rrs1
	CCPG1 (2 of 2)	ENSDARG00000089453.1	ENSDARG00000089453		SNX19 (1 of 2)	ENSDARG00000079931.1	ENSDARG00000079931		skilb	ENSDARG00000022904.1	ENSDARG00000022904		ddhd2	ENSDARG00000076765.1	ENSDARG00000076765		zgc:92249	ENSDARG00000076563.1	ENSDARG00000076563		tpm4b	ENSDARG00000019128.1	ENSDARG00000019128		CCPG1 (2 of 2)	ENSDARG00000089453.1	ENSDARG00000089453		zgc:92249	ENSDARG00000076563.1	ENSDARG00000076563		atf7a	ENSDARG00000011298.1	ENSDARG00000011298		dixdc1b	ENSDARG00000056267.1	ENSDARG00000056267		atf7a	ENSDARG00000011298.1	ENSDARG00000011298		lrrc4ba	ENSDARG00000004597.1	ENSDARG00000004597		flot1a
	A2LD1 (1 of 3)	ENSDARG00000070579.1	ENSDARG00000070579		si:ch73-387e10.3	ENSDARG00000078095.1	ENSDARG00000078095		hmga2	ENSDARG00000069912.1	ENSDARG00000069912		fam83fb	ENSDARG00000023624.1	ENSDARG00000023624		si:ch211-242e8.1	ENSDARG00000069038.1	ENSDARG00000069038		ttnb	ENSDARG00000000563.1	ENSDARG00000000563		A2LD1 (1 of 3)	ENSDARG00000070579.1	ENSDARG00000070579		si:ch211-242e8.1	ENSDARG00000069038.1	ENSDARG00000069038		DNAJB2	ENSDARG00000058644.1	ENSDARG00000058644		tsc22d1	ENSDARG00000038306.1	ENSDARG00000038306		DNAJB2	ENSDARG00000058644.1	ENSDARG00000058644		gnaq	ENSDARG00000011487.1	ENSDARG00000011487		gb:ai877918
	rnf145b	ENSDARG00000032373.1	ENSDARG00000032373		LUC7L2	ENSDARG00000019765.1	ENSDARG00000019765		SYNPO2 (1 of 2)	ENSDARG00000079675.1	ENSDARG00000079675		fam60al	ENSDARG00000095007.1	ENSDARG00000095007		HIPK1 (1 of 2)	ENSDARG00000063594.1	ENSDARG00000063594		si:ch211-243g18.2	ENSDARG00000044261.1	ENSDARG00000044261		rnf145b	ENSDARG00000032373.1	ENSDARG00000032373		HIPK1 (1 of 2)	ENSDARG00000063594.1	ENSDARG00000063594		dnaja2l	ENSDARG00000010745.1	ENSDARG00000010745		cotl1	ENSDARG00000026829.1	ENSDARG00000026829		dnaja2l	ENSDARG00000010745.1	ENSDARG00000010745		arid5a	ENSDARG00000077120.1	ENSDARG00000077120		kcnip1b
	CU856681.1	ENSDARG00000087225.1	ENSDARG00000087225		slc1a2b	ENSDARG00000009563.1	ENSDARG00000009563		fam83fb	ENSDARG00000023624.1	ENSDARG00000023624		tmub2	ENSDARG00000056467.1	ENSDARG00000056467		PEX11G	ENSDARG00000025559.1	ENSDARG00000025559		dct	ENSDARG00000006008.1	ENSDARG00000006008		CU856681.1	ENSDARG00000087225.1	ENSDARG00000087225		PEX11G	ENSDARG00000025559.1	ENSDARG00000025559		mrps31	ENSDARG00000057855.1	ENSDARG00000057855		C23H1orf144	ENSDARG00000056338.1	ENSDARG00000056338		mrps31	ENSDARG00000057855.1	ENSDARG00000057855		PHLDB1 (2 of 2)	ENSDARG00000061093.1	ENSDARG00000061093		prdm8b
	park7	ENSDARG00000034826.1	ENSDARG00000034826		CU207276.5	ENSDARG00000091038.1	ENSDARG00000091038		magt1	ENSDARG00000058062.1	ENSDARG00000058062		UGT2A3 (7 of 15)	ENSDARG00000090488.1	ENSDARG00000090488		DMBX1	ENSDARG00000021959.1	ENSDARG00000021959		CLCN4	ENSDARG00000035808.1	ENSDARG00000035808		park7	ENSDARG00000034826.1	ENSDARG00000034826		DMBX1	ENSDARG00000021959.1	ENSDARG00000021959		acaa2	ENSDARG00000038881.1	ENSDARG00000038881		bhlha15	ENSDARG00000045166.1	ENSDARG00000045166		acaa2	ENSDARG00000038881.1	ENSDARG00000038881		zdhhc14	ENSDARG00000037069.1	ENSDARG00000037069		ism1
	st18	ENSDARG00000091410.1	ENSDARG00000091410		gpc3	ENSDARG00000032199.1	ENSDARG00000032199		hoxb1a	ENSDARG00000008174.1	ENSDARG00000008174		rpp21	ENSDARG00000043404.1	ENSDARG00000043404		rnf24	ENSDARG00000036965.1	ENSDARG00000036965		sepw2a	ENSDARG00000038228.1	ENSDARG00000038228		st18	ENSDARG00000091410.1	ENSDARG00000091410		rnf24	ENSDARG00000036965.1	ENSDARG00000036965		nr0b2a	ENSDARG00000044685.1	ENSDARG00000044685		NTN5	ENSDARG00000036422.1	ENSDARG00000036422		nr0b2a	ENSDARG00000044685.1	ENSDARG00000044685		adcyap1r1a	ENSDARG00000029989.1	ENSDARG00000029989		sgk2a
	TNFRSF14 (10 of 12)	ENSDARG00000068963.1	ENSDARG00000068963		daam1b	ENSDARG00000009689.1	ENSDARG00000009689		ADAMTS8 (1 of 2)	ENSDARG00000058252.1	ENSDARG00000058252		mcmbp	ENSDARG00000055314.1	ENSDARG00000055314		CABZ01069081.1	ENSDARG00000086187.1	ENSDARG00000086187		foxl1	ENSDARG00000008133.1	ENSDARG00000008133		TNFRSF14 (10 of 12)	ENSDARG00000068963.1	ENSDARG00000068963		CABZ01069081.1	ENSDARG00000086187.1	ENSDARG00000086187		prkg1a	ENSDARG00000020656.1	ENSDARG00000020656		si:ch211-26b3.4	ENSDARG00000075491.1	ENSDARG00000075491		prkg1a	ENSDARG00000020656.1	ENSDARG00000020656		grin1b	ENSDARG00000025728.1	ENSDARG00000025728		kcnc3a
	hlx1	ENSDARG00000009134.1	ENSDARG00000009134		KCNV1	ENSDARG00000070092.1	ENSDARG00000070092		CU896555.1	ENSDARG00000088542.1	ENSDARG00000088542		lft1	ENSDARG00000019920.1	ENSDARG00000019920		FP236835.1	ENSDARG00000076210.1	ENSDARG00000076210		tmem8a	ENSDARG00000032795.1	ENSDARG00000032795		hlx1	ENSDARG00000009134.1	ENSDARG00000009134		FP236835.1	ENSDARG00000076210.1	ENSDARG00000076210		calcrla	ENSDARG00000011473.1	ENSDARG00000011473		lzts2a	ENSDARG00000074597.1	ENSDARG00000074597		calcrla	ENSDARG00000011473.1	ENSDARG00000011473		has2	ENSDARG00000036987.1	ENSDARG00000036987		si:ch211-71n6.4
	lzts3b	ENSDARG00000058558.1	ENSDARG00000058558		rpa1	ENSDARG00000003938.1	ENSDARG00000003938		CHFR	ENSDARG00000075347.1	ENSDARG00000075347		ogn	ENSDARG00000044132.1	ENSDARG00000044132		KCNAB2	ENSDARG00000062134.1	ENSDARG00000062134		apol1	ENSDARG00000007425.1	ENSDARG00000007425		lzts3b	ENSDARG00000058558.1	ENSDARG00000058558		KCNAB2	ENSDARG00000062134.1	ENSDARG00000062134		si:dkey-127k13.1|si:dkey-57k2.7	ENSDARG060395|095191.1	ENSDARG060395|0951		DTX4 (1 of 2)	ENSDARG00000076302.1	ENSDARG00000076302		si:dkey-127k13.1|si:dkey-57k2.7	ENSDARG060395|095191.1	ENSDARG060395|0951		FIP1L1 (2 of 2)	ENSDARG00000043328.1	ENSDARG00000043328		abcb6
	CPNE8 (1 of 2)	ENSDARG00000037926.1	ENSDARG00000037926		tuba1l	ENSDARG00000055216.1	ENSDARG00000055216		ercc6	ENSDARG00000075612.1	ENSDARG00000075612		P4HTM (1 of 2)	ENSDARG00000075209.1	ENSDARG00000075209		SLC35G1	ENSDARG00000063268.1	ENSDARG00000063268		CCDC110	ENSDARG00000075943.1	ENSDARG00000075943		CPNE8 (1 of 2)	ENSDARG00000037926.1	ENSDARG00000037926		SLC35G1	ENSDARG00000063268.1	ENSDARG00000063268		ptpn4a	ENSDARG00000000631.1	ENSDARG00000000631		TOM1L2 (2 of 2)	ENSDARG00000056394.1	ENSDARG00000056394		ptpn4a	ENSDARG00000000631.1	ENSDARG00000000631		prkcbb	ENSDARG00000022254.1	ENSDARG00000022254		MTMR3 (1 of 2)|MTMR3 (2 of 2)
	npm1b	ENSDARG00000037675.1	ENSDARG00000037675		anxa13	ENSDARG00000013976.1	ENSDARG00000013976		DDAH1	ENSDARG00000069591.1	ENSDARG00000069591		si:ch211-9d9.6	ENSDARG00000078495.1	ENSDARG00000078495		BX088691.1|ascl1b	ENSDARG009702|094379.1	ENSDARG009702|0943		slc6a8	ENSDARG00000043646.1	ENSDARG00000043646		npm1b	ENSDARG00000037675.1	ENSDARG00000037675		BX088691.1|ascl1b	ENSDARG009702|094379.1	ENSDARG009702|0943		pfkfb3	ENSDARG00000001953.1	ENSDARG00000001953		gfap	ENSDARG00000025301.1	ENSDARG00000025301		pfkfb3	ENSDARG00000001953.1	ENSDARG00000001953		nlgn3a	ENSDARG00000062581.1	ENSDARG00000062581		neu1
	si:dkey-157l19.2	ENSDARG00000060340.1	ENSDARG00000060340		si:dkeyp-51f12.2	ENSDARG00000095606.1	ENSDARG00000095606		adrb2b	ENSDARG00000054510.1	ENSDARG00000054510		cdkn1bl	ENSDARG00000029018.1	ENSDARG00000029018		epha4a	ENSDARG00000054454.1	ENSDARG00000054454		neurla	ENSDARG00000069438.1	ENSDARG00000069438		si:dkey-157l19.2	ENSDARG00000060340.1	ENSDARG00000060340		epha4a	ENSDARG00000054454.1	ENSDARG00000054454		ttc14	ENSDARG00000013845.1	ENSDARG00000013845		rspry1	ENSDARG00000062558.1	ENSDARG00000062558		ttc14	ENSDARG00000013845.1	ENSDARG00000013845		bace2	ENSDARG00000044781.1	ENSDARG00000044781		erbb4a
	bcl2l11	ENSDARG00000079144.1	ENSDARG00000079144		RGS9 (1 of 2)	ENSDARG00000045156.1	ENSDARG00000045156		WDR59	ENSDARG00000088817.1	ENSDARG00000088817		si:dkey-42i9.7	ENSDARG00000071543.1	ENSDARG00000071543		atl3	ENSDARG00000004270.1	ENSDARG00000004270		si:rp71-36a1.5	ENSDARG00000090882.1	ENSDARG00000090882		bcl2l11	ENSDARG00000079144.1	ENSDARG00000079144		atl3	ENSDARG00000004270.1	ENSDARG00000004270		zgc:109889	ENSDARG00000069600.1	ENSDARG00000069600		mc5ra	ENSDARG00000031348.1	ENSDARG00000031348		zgc:109889	ENSDARG00000069600.1	ENSDARG00000069600		hepacam	ENSDARG00000056934.1	ENSDARG00000056934		CCDC89
	lcorl	ENSDARG00000070098.1	ENSDARG00000070098		INO80	ENSDARG00000070432.1	ENSDARG00000070432		hbegfa	ENSDARG00000075121.1	ENSDARG00000075121		PXDC1 (1 of 2)	ENSDARG00000040309.1	ENSDARG00000040309		baiap2l2	ENSDARG00000060933.1	ENSDARG00000060933		MAPRE3 (1 of 3)	ENSDARG00000059344.1	ENSDARG00000059344		lcorl	ENSDARG00000070098.1	ENSDARG00000070098		baiap2l2	ENSDARG00000060933.1	ENSDARG00000060933		MANBA (2 of 2)	ENSDARG00000008238.1	ENSDARG00000008238		cacna1sa	ENSDARG00000029457.1	ENSDARG00000029457		MANBA (2 of 2)	ENSDARG00000008238.1	ENSDARG00000008238		dgkza	ENSDARG00000014439.1	ENSDARG00000014439		pion
	PFKFB2 (2 of 2)	ENSDARG00000002037.1	ENSDARG00000002037		mfsd4a	ENSDARG00000023768.1	ENSDARG00000023768		UBE2S	ENSDARG00000031775.1	ENSDARG00000031775		hadhab	ENSDARG00000060594.1	ENSDARG00000060594		cd82b	ENSDARG00000026070.1	ENSDARG00000026070		accn4a	ENSDARG00000025162.1	ENSDARG00000025162		PFKFB2 (2 of 2)	ENSDARG00000002037.1	ENSDARG00000002037		cd82b	ENSDARG00000026070.1	ENSDARG00000026070		veph	ENSDARG00000031095.1	ENSDARG00000031095		TBC1D4	ENSDARG00000075156.1	ENSDARG00000075156		veph	ENSDARG00000031095.1	ENSDARG00000031095		PRKCA (2 of 3)	ENSDARG00000087422.1	ENSDARG00000087422		edc3
	CABZ01063402.1	ENSDARG00000078758.1	ENSDARG00000078758		rpp21	ENSDARG00000043404.1	ENSDARG00000043404		wu:fb39e10	ENSDARG00000089967.1	ENSDARG00000089967		ms4a17a.5	ENSDARG00000092204.1	ENSDARG00000092204		sp8a	ENSDARG00000011870.1	ENSDARG00000011870		slit1a	ENSDARG00000044954.1	ENSDARG00000044954		CABZ01063402.1	ENSDARG00000078758.1	ENSDARG00000078758		sp8a	ENSDARG00000011870.1	ENSDARG00000011870		cpeb3	ENSDARG00000060103.1	ENSDARG00000060103		stat2	ENSDARG00000031647.1	ENSDARG00000031647		cpeb3	ENSDARG00000060103.1	ENSDARG00000060103		DTX4 (2 of 2)	ENSDARG00000078016.1	ENSDARG00000078016		ndel1b
	fbxo8	ENSDARG00000007477.1	ENSDARG00000007477		PPP4R1L	ENSDARG00000079289.1	ENSDARG00000079289		C24H18orf8	ENSDARG00000029307.1	ENSDARG00000029307		tom1	ENSDARG00000043638.1	ENSDARG00000043638		bambib	ENSDARG00000056406.1	ENSDARG00000056406		EMP3 (1 of 2)	ENSDARG00000036428.1	ENSDARG00000036428		fbxo8	ENSDARG00000007477.1	ENSDARG00000007477		bambib	ENSDARG00000056406.1	ENSDARG00000056406		dicer1	ENSDARG00000001129.1	ENSDARG00000001129		hccsa	ENSDARG00000028131.1	ENSDARG00000028131		dicer1	ENSDARG00000001129.1	ENSDARG00000001129		AZI1 (2 of 2)	ENSDARG00000088984.1	ENSDARG00000088984		slc25a32a
	si:dkey-26c10.5	ENSDARG00000088023.1	ENSDARG00000088023		FAM206A	ENSDARG00000070407.1	ENSDARG00000070407		GANC	ENSDARG00000074556.1	ENSDARG00000074556		TAF2 (2 of 2)	ENSDARG00000078045.1	ENSDARG00000078045		sigirr	ENSDARG00000062204.1	ENSDARG00000062204		hmx3	ENSDARG00000070955.1	ENSDARG00000070955		si:dkey-26c10.5	ENSDARG00000088023.1	ENSDARG00000088023		sigirr	ENSDARG00000062204.1	ENSDARG00000062204		nop2	ENSDARG00000043304.1	ENSDARG00000043304		slc7a1	ENSDARG00000016439.1	ENSDARG00000016439		nop2	ENSDARG00000043304.1	ENSDARG00000043304		dpysl5b	ENSDARG00000059311.1	ENSDARG00000059311		esyt2a
	pnp5b	ENSDARG00000019553.1	ENSDARG00000019553		fgfr3	ENSDARG00000004782.1	ENSDARG00000004782		CHCHD3 (2 of 2)	ENSDARG00000034933.1	ENSDARG00000034933		slco1c1	ENSDARG00000016749.1	ENSDARG00000016749		mid1	ENSDARG00000060482.1	ENSDARG00000060482		st8sia4	ENSDARG00000018699.1	ENSDARG00000018699		pnp5b	ENSDARG00000019553.1	ENSDARG00000019553		mid1	ENSDARG00000060482.1	ENSDARG00000060482		TEKT1	ENSDARG00000018605.1	ENSDARG00000018605		MTERFD3	ENSDARG00000086405.1	ENSDARG00000086405		TEKT1	ENSDARG00000018605.1	ENSDARG00000018605		FRMD5 (1 of 2)	ENSDARG00000075942.1	ENSDARG00000075942		gpd1a
	zgc:73075	ENSDARG00000009637.1	ENSDARG00000009637		cacna2d4a	ENSDARG00000026855.1	ENSDARG00000026855		TSPEAR (2 of 2)	ENSDARG00000077580.1	ENSDARG00000077580		CT573476.1	ENSDARG00000077915.1	ENSDARG00000077915		glsa	ENSDARG00000062812.1	ENSDARG00000062812		sox7	ENSDARG00000030125.1	ENSDARG00000030125		zgc:73075	ENSDARG00000009637.1	ENSDARG00000009637		glsa	ENSDARG00000062812.1	ENSDARG00000062812		tceanc2	ENSDARG00000062919.1	ENSDARG00000062919		si:ch211-89o9.6	ENSDARG00000075639.1	ENSDARG00000075639		tceanc2	ENSDARG00000062919.1	ENSDARG00000062919		gucy1b3	ENSDARG00000086790.1	ENSDARG00000086790		slc43a3b
	si:dkeyp-82a1.3|si:dkeyp-82a1.8	ENSDARG00000092973|095539.1	ENSDARG00000092973		jam2b	ENSDARG00000079071.1	ENSDARG00000079071		zgc:161979	ENSDARG00000095863.1	ENSDARG00000095863		mns1	ENSDARG00000060169.1	ENSDARG00000060169		pi4kaa	ENSDARG00000076724.1	ENSDARG00000076724		ssr2	ENSDARG00000005230.1	ENSDARG00000005230		si:dkeyp-82a1.3|si:dkeyp-82a1.8	ENSDARG092973|095539.1	ENSDARG092973|0955		pi4kaa	ENSDARG00000076724.1	ENSDARG00000076724		PLB1	ENSDARG00000091633.1	ENSDARG00000091633		caspa	ENSDARG00000008165.1	ENSDARG00000008165		PLB1	ENSDARG00000091633.1	ENSDARG00000091633		bai3	ENSDARG00000059832.1	ENSDARG00000059832		zgc:194800
	KIAA1598	ENSDARG00000039697.1	ENSDARG00000039697		ttc9b	ENSDARG00000068421.1	ENSDARG00000068421		h3f3a	ENSDARG00000020504.1	ENSDARG00000020504		slc2a2	ENSDARG00000056196.1	ENSDARG00000056196		pink1	ENSDARG00000001929.1	ENSDARG00000001929		ppp1r3db	ENSDARG00000076248.1	ENSDARG00000076248		KIAA1598	ENSDARG00000039697.1	ENSDARG00000039697		pink1	ENSDARG00000001929.1	ENSDARG00000001929		cdadc1	ENSDARG00000036650.1	ENSDARG00000036650		slc35c2	ENSDARG00000037517.1	ENSDARG00000037517		cdadc1	ENSDARG00000036650.1	ENSDARG00000036650		mypt2	ENSDARG00000052423.1	ENSDARG00000052423		gmppaa
	tsc1b	ENSDARG00000057918.1	ENSDARG00000057918		SLC16A5 (1 of 2)	ENSDARG00000013552.1	ENSDARG00000013552		TRPM2|trpm2	ENSDARG00000060567|095029.1	ENSDARG00000060567		FAM40B	ENSDARG00000059003.1	ENSDARG00000059003		epha4l	ENSDARG00000010767.1	ENSDARG00000010767		il17d	ENSDARG00000010700.1	ENSDARG00000010700		tsc1b	ENSDARG00000057918.1	ENSDARG00000057918		epha4l	ENSDARG00000010767.1	ENSDARG00000010767		mov10b.1	ENSDARG00000061177.1	ENSDARG00000061177		tmem62	ENSDARG00000053890.1	ENSDARG00000053890		mov10b.1	ENSDARG00000061177.1	ENSDARG00000061177		ZNF385C	ENSDARG00000058154.1	ENSDARG00000058154		CABZ01038499.1
	ankrd33bb	ENSDARG00000015589.1	ENSDARG00000015589		etfb	ENSDARG00000009250.1	ENSDARG00000009250		igf2bp1	ENSDARG00000061478.1	ENSDARG00000061478		cacna1da	ENSDARG00000024004.1	ENSDARG00000024004		dct	ENSDARG00000006008.1	ENSDARG00000006008		il6st	ENSDARG00000030498.1	ENSDARG00000030498		ankrd33bb	ENSDARG00000015589.1	ENSDARG00000015589		dct	ENSDARG00000006008.1	ENSDARG00000006008		RSF1 (3 of 3)	ENSDARG00000074737.1	ENSDARG00000074737		arrdc1b	ENSDARG00000079839.1	ENSDARG00000079839		RSF1 (3 of 3)	ENSDARG00000074737.1	ENSDARG00000074737		tnfsf11	ENSDARG00000068141.1	ENSDARG00000068141		ghrhra
	FAM19A4	ENSDARG00000062471.1	ENSDARG00000062471		tmem180	ENSDARG00000009214.1	ENSDARG00000009214		mpv17	ENSDARG00000032431.1	ENSDARG00000032431		PORCN (1 of 3)	ENSDARG00000052558.1	ENSDARG00000052558		NHLRC2 (1 of 2)	ENSDARG00000089581.1	ENSDARG00000089581		HDAC11 (2 of 2)	ENSDARG00000087573.1	ENSDARG00000087573		FAM19A4	ENSDARG00000062471.1	ENSDARG00000062471		NHLRC2 (1 of 2)	ENSDARG00000089581.1	ENSDARG00000089581		fgfrl1b	ENSDARG00000052556.1	ENSDARG00000052556		FAM155A (1 of 2)	ENSDARG00000086224.1	ENSDARG00000086224		fgfrl1b	ENSDARG00000052556.1	ENSDARG00000052556		ralba	ENSDARG00000040778.1	ENSDARG00000040778		mxra8a
	CDKN2C	ENSDARG00000057610.1	ENSDARG00000057610		lgi2a	ENSDARG00000089957.1	ENSDARG00000089957		zgc:194449	ENSDARG00000045932.1	ENSDARG00000045932		BAZ2B	ENSDARG00000082979.1	ENSDARG00000082979		fads2	ENSDARG00000019532.1	ENSDARG00000019532		hnrnpa3	ENSDARG00000059351.1	ENSDARG00000059351		CDKN2C	ENSDARG00000057610.1	ENSDARG00000057610		fads2	ENSDARG00000019532.1	ENSDARG00000019532		PPAPDC2	ENSDARG00000043527.1	ENSDARG00000043527		nt5e	ENSDARG00000071017.1	ENSDARG00000071017		PPAPDC2	ENSDARG00000043527.1	ENSDARG00000043527		ptpn21	ENSDARG00000062248.1	ENSDARG00000062248		RUSC2
	TPCN1	ENSDARG00000062362.1	ENSDARG00000062362		CABZ01055343.2	ENSDARG00000061660.1	ENSDARG00000061660		FAM69A (1 of 2)	ENSDARG00000061362.1	ENSDARG00000061362		ino80c	ENSDARG00000055719.1	ENSDARG00000055719		ldhbb	ENSDARG00000071076.1	ENSDARG00000071076		GTF3C6	ENSDARG00000043301.1	ENSDARG00000043301		TPCN1	ENSDARG00000062362.1	ENSDARG00000062362		ldhbb	ENSDARG00000071076.1	ENSDARG00000071076		dscam	ENSDARG00000024865.1	ENSDARG00000024865		EGFR (2 of 3)	ENSDARG00000088866.1	ENSDARG00000088866		dscam	ENSDARG00000024865.1	ENSDARG00000024865		CAPN1 (1 of 2)	ENSDARG00000045199.1	ENSDARG00000045199		tmod2
	si:ch211-113j14.2	ENSDARG00000044264.1	ENSDARG00000044264		mrc1b	ENSDARG00000038822.1	ENSDARG00000038822		DLEU7	ENSDARG00000094160.1	ENSDARG00000094160		CERS3 (1 of 2)	ENSDARG00000078541.1	ENSDARG00000078541		bcl2l13	ENSDARG00000062370.1	ENSDARG00000062370		si:dkey-61p9.9	ENSDARG00000092759.1	ENSDARG00000092759		si:ch211-113j14.2	ENSDARG00000044264.1	ENSDARG00000044264		bcl2l13	ENSDARG00000062370.1	ENSDARG00000062370		thbs2a	ENSDARG00000092466.1	ENSDARG00000092466		adam17a	ENSDARG00000043213.1	ENSDARG00000043213		thbs2a	ENSDARG00000092466.1	ENSDARG00000092466		slc25a40	ENSDARG00000015856.1	ENSDARG00000015856		tmem57a
	MRAS (1 of 2)	ENSDARG00000075285.1	ENSDARG00000075285		SLC16A13	ENSDARG00000055342.1	ENSDARG00000055342		si:dkeyp-89c11.2	ENSDARG00000089159.1	ENSDARG00000089159		MYO1C (2 of 2)	ENSDARG00000020924.1	ENSDARG00000020924		UBXN2A	ENSDARG00000087180.1	ENSDARG00000087180		smc3	ENSDARG00000019000.1	ENSDARG00000019000		MRAS (1 of 2)	ENSDARG00000075285.1	ENSDARG00000075285		UBXN2A	ENSDARG00000087180.1	ENSDARG00000087180		DCLK3	ENSDARG00000078997.1	ENSDARG00000078997		tescb	ENSDARG00000030839.1	ENSDARG00000030839		DCLK3	ENSDARG00000078997.1	ENSDARG00000078997		pdgfb	ENSDARG00000086778.1	ENSDARG00000086778		APLF
	fam219b	ENSDARG00000023657.1	ENSDARG00000023657		zbtb12.2	ENSDARG00000070658.1	ENSDARG00000070658		DHRS7C (2 of 2)	ENSDARG00000039453.1	ENSDARG00000039453		KIAA2022 (1 of 2)	ENSDARG00000029296.1	ENSDARG00000029296		ARHGAP32	ENSDARG00000075334.1	ENSDARG00000075334		cyb5a	ENSDARG00000055643.1	ENSDARG00000055643		fam219b	ENSDARG00000023657.1	ENSDARG00000023657		ARHGAP32	ENSDARG00000075334.1	ENSDARG00000075334		GALNT3	ENSDARG00000063724.1	ENSDARG00000063724		CABZ01084570.1	ENSDARG00000006544.1	ENSDARG00000006544		GALNT3	ENSDARG00000063724.1	ENSDARG00000063724		PDGFB (2 of 3)	ENSDARG00000040839.1	ENSDARG00000040839		si:dkey-7o6.3
	col4a3	ENSDARG00000003395.1	ENSDARG00000003395		ldhbb	ENSDARG00000071076.1	ENSDARG00000071076		zgc:153409	ENSDARG00000061547.1	ENSDARG00000061547		fmr1	ENSDARG00000037433.1	ENSDARG00000037433		eef2a.1	ENSDARG00000042094.1	ENSDARG00000042094		sept9a	ENSDARG00000020235.1	ENSDARG00000020235		col4a3	ENSDARG00000003395.1	ENSDARG00000003395		eef2a.1	ENSDARG00000042094.1	ENSDARG00000042094		map3k7	ENSDARG00000020469.1	ENSDARG00000020469		EXT1 (1 of 2)	ENSDARG00000089168.1	ENSDARG00000089168		map3k7	ENSDARG00000020469.1	ENSDARG00000020469		clock3	ENSDARG00000003631.1	ENSDARG00000003631		GSK3B (2 of 2)
	myo15aa	ENSDARG00000075292.1	ENSDARG00000075292		erbb3a	ENSDARG00000006202.1	ENSDARG00000006202		FAM183B	ENSDARG00000087144.1	ENSDARG00000087144		FOXO6 (2 of 2)	ENSDARG00000076660.1	ENSDARG00000076660		cdc37l1	ENSDARG00000044265.1	ENSDARG00000044265		lrrc1	ENSDARG00000024979.1	ENSDARG00000024979		myo15aa	ENSDARG00000075292.1	ENSDARG00000075292		cdc37l1	ENSDARG00000044265.1	ENSDARG00000044265		SH3PXD2A (2 of 2)	ENSDARG00000061758.1	ENSDARG00000061758		SCARA3	ENSDARG00000008060.1	ENSDARG00000008060		SH3PXD2A (2 of 2)	ENSDARG00000061758.1	ENSDARG00000061758		sfrp1b	ENSDARG00000057678.1	ENSDARG00000057678		ankrd13a
	FAM82A1	ENSDARG00000078761.1	ENSDARG00000078761		zgc:152891	ENSDARG00000016789.1	ENSDARG00000016789		trappc6bl	ENSDARG00000033171.1	ENSDARG00000033171		bnip3lb	ENSDARG00000028067.1	ENSDARG00000028067		NHLRC2 (2 of 2)	ENSDARG00000075257.1	ENSDARG00000075257		cldn7a	ENSDARG00000036376.1	ENSDARG00000036376		FAM82A1	ENSDARG00000078761.1	ENSDARG00000078761		NHLRC2 (2 of 2)	ENSDARG00000075257.1	ENSDARG00000075257		CRTC1 (2 of 2)	ENSDARG00000076076.1	ENSDARG00000076076		pik3cb	ENSDARG00000075253.1	ENSDARG00000075253		CRTC1 (2 of 2)	ENSDARG00000076076.1	ENSDARG00000076076		zcchc24	ENSDARG00000078026.1	ENSDARG00000078026		CR339046.1
	NLRC5	ENSDARG00000024631.1	ENSDARG00000024631		hbegfa	ENSDARG00000075121.1	ENSDARG00000075121		fibpl	ENSDARG00000087666.1	ENSDARG00000087666		igf2bp1	ENSDARG00000061478.1	ENSDARG00000061478		ciita	ENSDARG00000090851.1	ENSDARG00000090851		C13H2orf50	ENSDARG00000078140.1	ENSDARG00000078140		NLRC5	ENSDARG00000024631.1	ENSDARG00000024631		ciita	ENSDARG00000090851.1	ENSDARG00000090851		prlrb	ENSDARG00000045955.1	ENSDARG00000045955		arhgap31	ENSDARG00000059472.1	ENSDARG00000059472		prlrb	ENSDARG00000045955.1	ENSDARG00000045955		slc36a1	ENSDARG00000075618.1	ENSDARG00000075618		GNA15 (2 of 3)
	FAM8A1 (3 of 3)	ENSDARG00000088455.1	ENSDARG00000088455		C10H9orf167 (3 of 4)	ENSDARG00000037843.1	ENSDARG00000037843		PAQR8 (2 of 2)	ENSDARG00000024212.1	ENSDARG00000024212		cx40.8	ENSDARG00000071192.1	ENSDARG00000071192		itm2cb	ENSDARG00000039650.1	ENSDARG00000039650		CU928126.3	ENSDARG00000091702.1	ENSDARG00000091702		FAM8A1 (3 of 3)	ENSDARG00000088455.1	ENSDARG00000088455		itm2cb	ENSDARG00000039650.1	ENSDARG00000039650		nell2b	ENSDARG00000062797.1	ENSDARG00000062797		hnf4a	ENSDARG00000021494.1	ENSDARG00000021494		nell2b	ENSDARG00000062797.1	ENSDARG00000062797		ADAM33	ENSDARG00000059693.1	ENSDARG00000059693		C13H10orf26 (1 of 2)
	ZNF238	ENSDARG00000028228.1	ENSDARG00000028228		ptplad1	ENSDARG00000016038.1	ENSDARG00000016038		ccdc106	ENSDARG00000058578.1	ENSDARG00000058578		pum1	ENSDARG00000023145.1	ENSDARG00000023145		eef1a1b	ENSDARG00000069951.1	ENSDARG00000069951		zgc:194990	ENSDARG00000069407.1	ENSDARG00000069407		ZNF238	ENSDARG00000028228.1	ENSDARG00000028228		eef1a1b	ENSDARG00000069951.1	ENSDARG00000069951		slc16a6b	ENSDARG00000060246.1	ENSDARG00000060246		mhc1zel	ENSDARG00000092162.1	ENSDARG00000092162		slc16a6b	ENSDARG00000060246.1	ENSDARG00000060246		lpin1	ENSDARG00000020239.1	ENSDARG00000020239		ABTB1
	chpfb	ENSDARG00000078037.1	ENSDARG00000078037		KLF8	ENSDARG00000060661.1	ENSDARG00000060661		skila	ENSDARG00000023933.1	ENSDARG00000023933		thrap6	ENSDARG00000029459.1	ENSDARG00000029459		slc1a8b	ENSDARG00000032465.1	ENSDARG00000032465		fbln5	ENSDARG00000039273.1	ENSDARG00000039273		chpfb	ENSDARG00000078037.1	ENSDARG00000078037		slc1a8b	ENSDARG00000032465.1	ENSDARG00000032465		CDC42EP4 (1 of 2)	ENSDARG00000045036.1	ENSDARG00000045036		arl4cb	ENSDARG00000032708.1	ENSDARG00000032708		CDC42EP4 (1 of 2)	ENSDARG00000045036.1	ENSDARG00000045036		si:ch211-180j19.1	ENSDARG00000061466.1	ENSDARG00000061466		PRAM1
	FAM8A1 (2 of 3)	ENSDARG00000017111.1	ENSDARG00000017111		ZNF385C	ENSDARG00000058154.1	ENSDARG00000058154		WNK4 (2 of 3)	ENSDARG00000061809.1	ENSDARG00000061809		gfap	ENSDARG00000025301.1	ENSDARG00000025301		rsad2	ENSDARG00000004952.1	ENSDARG00000004952		stxbp6l	ENSDARG00000028354.1	ENSDARG00000028354		FAM8A1 (2 of 3)	ENSDARG00000017111.1	ENSDARG00000017111		rsad2	ENSDARG00000004952.1	ENSDARG00000004952		SH3BP5L (1 of 2)	ENSDARG00000007136.1	ENSDARG00000007136		TMC6 (1 of 2)	ENSDARG00000004875.1	ENSDARG00000004875		SH3BP5L (1 of 2)	ENSDARG00000007136.1	ENSDARG00000007136		avpr1b	ENSDARG00000045788.1	ENSDARG00000045788		cxxc1l
	scn4ab	ENSDARG00000034588.1	ENSDARG00000034588		bmp1a	ENSDARG00000028071.1	ENSDARG00000028071		hic1l	ENSDARG00000045660.1	ENSDARG00000045660		ITSN2 (2 of 2)	ENSDARG00000000161.1	ENSDARG00000000161		tpbgl	ENSDARG00000040216.1	ENSDARG00000040216		scrn3	ENSDARG00000016611.1	ENSDARG00000016611		scn4ab	ENSDARG00000034588.1	ENSDARG00000034588		tpbgl	ENSDARG00000040216.1	ENSDARG00000040216		FBXO2	ENSDARG00000070355.1	ENSDARG00000070355		prkg1a	ENSDARG00000020656.1	ENSDARG00000020656		FBXO2	ENSDARG00000070355.1	ENSDARG00000070355		st6gal2	ENSDARG00000039335.1	ENSDARG00000039335		PIEZO1
	DNAJC16 (2 of 2)	ENSDARG00000060725.1	ENSDARG00000060725		LRRC3C (1 of 2)	ENSDARG00000079371.1	ENSDARG00000079371		tpi1a	ENSDARG00000025012.1	ENSDARG00000025012		si:dkey-193b15.6	ENSDARG00000060315.1	ENSDARG00000060315		prkcz	ENSDARG00000043332.1	ENSDARG00000043332		ANXA9	ENSDARG00000053593.1	ENSDARG00000053593		DNAJC16 (2 of 2)	ENSDARG00000060725.1	ENSDARG00000060725		prkcz	ENSDARG00000043332.1	ENSDARG00000043332		TMEM221	ENSDARG00000086661.1	ENSDARG00000086661		SH3BGRL2	ENSDARG00000036878.1	ENSDARG00000036878		TMEM221	ENSDARG00000086661.1	ENSDARG00000086661		hoxd4a	ENSDARG00000059276.1	ENSDARG00000059276		aars
	RNF138	ENSDARG00000081322.1	ENSDARG00000081322		disp2	ENSDARG00000042846.1	ENSDARG00000042846		sall4	ENSDARG00000044485.1	ENSDARG00000044485		si:dkey-18a10.3	ENSDARG00000090814.1	ENSDARG00000090814		RFFL (1 of 2)	ENSDARG00000056244.1	ENSDARG00000056244		CABLES2 (1 of 2)	ENSDARG00000076964.1	ENSDARG00000076964		RNF138	ENSDARG00000081322.1	ENSDARG00000081322		RFFL (1 of 2)	ENSDARG00000056244.1	ENSDARG00000056244		ANKRD34A	ENSDARG00000076719.1	ENSDARG00000076719		sema5b	ENSDARG00000061471.1	ENSDARG00000061471		ANKRD34A	ENSDARG00000076719.1	ENSDARG00000076719		tmem198b	ENSDARG00000034685.1	ENSDARG00000034685		GPR37L1 (2 of 2)
	CABZ01076275.1	ENSDARG00000059295.1	ENSDARG00000059295		arpc4l	ENSDARG00000058225.1	ENSDARG00000058225		fras1	ENSDARG00000054619.1	ENSDARG00000054619		si:ch73-22o12.1	ENSDARG00000062831.1	ENSDARG00000062831		dfnb31b	ENSDARG00000068166.1	ENSDARG00000068166		PGAP3	ENSDARG00000057531.1	ENSDARG00000057531		CABZ01076275.1	ENSDARG00000059295.1	ENSDARG00000059295		dfnb31b	ENSDARG00000068166.1	ENSDARG00000068166		crispld1b	ENSDARG00000013293.1	ENSDARG00000013293		pofut2	ENSDARG00000045175.1	ENSDARG00000045175		crispld1b	ENSDARG00000013293.1	ENSDARG00000013293		TAOK2	ENSDARG00000074899.1	ENSDARG00000074899		erlin1
	CT583625.1	ENSDARG00000086621.1	ENSDARG00000086621		tnfrsf18	ENSDARG00000076800.1	ENSDARG00000076800		DNAJB9 (2 of 2)	ENSDARG00000016886.1	ENSDARG00000016886		si:ch211-10a23.2	ENSDARG00000060656.1	ENSDARG00000060656		C7orf43	ENSDARG00000078891.1	ENSDARG00000078891		nsun4	ENSDARG00000021324.1	ENSDARG00000021324		CT583625.1	ENSDARG00000086621.1	ENSDARG00000086621		C7orf43	ENSDARG00000078891.1	ENSDARG00000078891		manba	ENSDARG00000079520.1	ENSDARG00000079520		ftr14l	ENSDARG00000078254.1	ENSDARG00000078254		manba	ENSDARG00000079520.1	ENSDARG00000079520		si:dkey-82i20.5	ENSDARG00000086346.1	ENSDARG00000086346		pdzd4
	lipea	ENSDARG00000063037.1	ENSDARG00000063037		DHX32 (2 of 2)	ENSDARG00000079029.1	ENSDARG00000079029		zorba	ENSDARG00000008454.1	ENSDARG00000008454		zgc:171901	ENSDARG00000074365.1	ENSDARG00000074365		ccni2	ENSDARG00000033046.1	ENSDARG00000033046		ahi1	ENSDARG00000044056.1	ENSDARG00000044056		lipea	ENSDARG00000063037.1	ENSDARG00000063037		ccni2	ENSDARG00000033046.1	ENSDARG00000033046		RBMS2 (1 of 2)	ENSDARG00000056150.1	ENSDARG00000056150		ZC3H12A (2 of 2)	ENSDARG00000016062.1	ENSDARG00000016062		RBMS2 (1 of 2)	ENSDARG00000056150.1	ENSDARG00000056150		prkcea	ENSDARG00000003008.1	ENSDARG00000003008		WDR59
	adcy3b	ENSDARG00000017437.1	ENSDARG00000017437		KIAA2026	ENSDARG00000086023.1	ENSDARG00000086023		ngb	ENSDARG00000053475.1	ENSDARG00000053475		CSGALNACT1 (2 of 2)	ENSDARG00000089233.1	ENSDARG00000089233		CABZ01063402.1	ENSDARG00000078758.1	ENSDARG00000078758		tmem37	ENSDARG00000059305.1	ENSDARG00000059305		adcy3b	ENSDARG00000017437.1	ENSDARG00000017437		CABZ01063402.1	ENSDARG00000078758.1	ENSDARG00000078758		oprk1	ENSDARG00000006894.1	ENSDARG00000006894		neo1	ENSDARG00000008937.1	ENSDARG00000008937		oprk1	ENSDARG00000006894.1	ENSDARG00000006894		cpne3	ENSDARG00000013175.1	ENSDARG00000013175		C10H21orf91
	ugt2b6	ENSDARG00000058841.1	ENSDARG00000058841		mtmr1a	ENSDARG00000056690.1	ENSDARG00000056690		DNA2|si:ch211-1n9.7	ENSDARG00000078759|095794.1	ENSDARG00000078759		WFIKKN2 (2 of 2)	ENSDARG00000059139.1	ENSDARG00000059139		PRSS23	ENSDARG00000055786.1	ENSDARG00000055786		ODZ2 (1 of 2)	ENSDARG00000037122.1	ENSDARG00000037122		ugt2b6	ENSDARG00000058841.1	ENSDARG00000058841		PRSS23	ENSDARG00000055786.1	ENSDARG00000055786		SLC7A3 (2 of 2)	ENSDARG00000061566.1	ENSDARG00000061566		si:dkey-175m17.7	ENSDARG00000078317.1	ENSDARG00000078317		SLC7A3 (2 of 2)	ENSDARG00000061566.1	ENSDARG00000061566		jkamp	ENSDARG00000028581.1	ENSDARG00000028581		cpa6
	pnx	ENSDARG00000025899.1	ENSDARG00000025899		jam3b	ENSDARG00000061794.1	ENSDARG00000061794		adrb2a	ENSDARG00000088124.1	ENSDARG00000088124		hoxb8b	ENSDARG00000054025.1	ENSDARG00000054025		caprin2	ENSDARG00000020749.1	ENSDARG00000020749		prkcq	ENSDARG00000034173.1	ENSDARG00000034173		pnx	ENSDARG00000025899.1	ENSDARG00000025899		caprin2	ENSDARG00000020749.1	ENSDARG00000020749		CAMK1 (1 of 2)	ENSDARG00000029474.1	ENSDARG00000029474		bhlhe40	ENSDARG00000004060.1	ENSDARG00000004060		CAMK1 (1 of 2)	ENSDARG00000029474.1	ENSDARG00000029474		lysmd4	ENSDARG00000068702.1	ENSDARG00000068702		si:ch211-152p11.4
	ptpn23b	ENSDARG00000070870.1	ENSDARG00000070870		pdk2	ENSDARG00000059054.1	ENSDARG00000059054		pik3r4	ENSDARG00000060469.1	ENSDARG00000060469		ephb4a	ENSDARG00000040346.1	ENSDARG00000040346		zgc:123107	ENSDARG00000020286.1	ENSDARG00000020286		gpc4	ENSDARG00000015472.1	ENSDARG00000015472		ptpn23b	ENSDARG00000070870.1	ENSDARG00000070870		zgc:123107	ENSDARG00000020286.1	ENSDARG00000020286		nt5c1bb	ENSDARG00000033742.1	ENSDARG00000033742		slc30a2	ENSDARG00000021305.1	ENSDARG00000021305		nt5c1bb	ENSDARG00000033742.1	ENSDARG00000033742		LMF1	ENSDARG00000075313.1	ENSDARG00000075313		CU929142.2
	C16H18orf1 (1 of 2)	ENSDARG00000054941.1	ENSDARG00000054941		STAMBPL1	ENSDARG00000003085.1	ENSDARG00000003085		gtpbpl	ENSDARG00000069386.1	ENSDARG00000069386		rhoga	ENSDARG00000068653.1	ENSDARG00000068653		CLTB	ENSDARG00000052368.1	ENSDARG00000052368		ap1s2	ENSDARG00000058504.1	ENSDARG00000058504		C16H18orf1 (1 of 2)	ENSDARG00000054941.1	ENSDARG00000054941		CLTB	ENSDARG00000052368.1	ENSDARG00000052368		nt5dc2	ENSDARG00000059646.1	ENSDARG00000059646		PDGFC	ENSDARG00000077588.1	ENSDARG00000077588		nt5dc2	ENSDARG00000059646.1	ENSDARG00000059646		AL929007.1	ENSDARG00000071353.1	ENSDARG00000071353		tbpl2
	RNF157	ENSDARG00000057481.1	ENSDARG00000057481		sra1	ENSDARG00000053619.1	ENSDARG00000053619		comta	ENSDARG00000015337.1	ENSDARG00000015337		mycbpap	ENSDARG00000069194.1	ENSDARG00000069194		lipeb	ENSDARG00000078373.1	ENSDARG00000078373		nfil3-2	ENSDARG00000043237.1	ENSDARG00000043237		RNF157	ENSDARG00000057481.1	ENSDARG00000057481		lipeb	ENSDARG00000078373.1	ENSDARG00000078373		acadvl	ENSDARG00000016687.1	ENSDARG00000016687		lhb	ENSDARG00000035709.1	ENSDARG00000035709		acadvl	ENSDARG00000016687.1	ENSDARG00000016687		slc15a4	ENSDARG00000000384.1	ENSDARG00000000384		hrasb
	adam10a	ENSDARG00000053468.1	ENSDARG00000053468		KCNS1	ENSDARG00000026084.1	ENSDARG00000026084		phf20a	ENSDARG00000002750.1	ENSDARG00000002750		TMA16	ENSDARG00000008068.1	ENSDARG00000008068		znf142	ENSDARG00000061373.1	ENSDARG00000061373		si:ch211-150j10.4	ENSDARG00000079336.1	ENSDARG00000079336		adam10a	ENSDARG00000053468.1	ENSDARG00000053468		znf142	ENSDARG00000061373.1	ENSDARG00000061373		C13H9orf72	ENSDARG00000011837.1	ENSDARG00000011837		IGLON5	ENSDARG00000022176.1	ENSDARG00000022176		C13H9orf72	ENSDARG00000011837.1	ENSDARG00000011837		insig2	ENSDARG00000037203.1	ENSDARG00000037203		slc1a7a
	arhgef11	ENSDARG00000052482.1	ENSDARG00000052482		C2CD4C (2 of 2)	ENSDARG00000079876.1	ENSDARG00000079876		ZNF518B	ENSDARG00000090832.1	ENSDARG00000090832		C20H14orf43 (2 of 2)	ENSDARG00000011445.1	ENSDARG00000011445		afap1l1a	ENSDARG00000087755.1	ENSDARG00000087755		herpud1	ENSDARG00000024314.1	ENSDARG00000024314		arhgef11	ENSDARG00000052482.1	ENSDARG00000052482		afap1l1a	ENSDARG00000087755.1	ENSDARG00000087755		rfx1a	ENSDARG00000005883.1	ENSDARG00000005883		gyg1	ENSDARG00000011934.1	ENSDARG00000011934		rfx1a	ENSDARG00000005883.1	ENSDARG00000005883		adam17a	ENSDARG00000043213.1	ENSDARG00000043213		arfip2a
	cep63	ENSDARG00000056862.1	ENSDARG00000056862		wu:fc90d11	ENSDARG00000003836.1	ENSDARG00000003836		ABHD12B (1 of 2)	ENSDARG00000069828.1	ENSDARG00000069828		fam18b	ENSDARG00000057060.1	ENSDARG00000057060		znf148	ENSDARG00000055106.1	ENSDARG00000055106		gsdf	ENSDARG00000075301.1	ENSDARG00000075301		cep63	ENSDARG00000056862.1	ENSDARG00000056862		znf148	ENSDARG00000055106.1	ENSDARG00000055106		tm7sf3	ENSDARG00000093658.1	ENSDARG00000093658		tmx1	ENSDARG00000019487.1	ENSDARG00000019487		tm7sf3	ENSDARG00000093658.1	ENSDARG00000093658		unc13c	ENSDARG00000069731.1	ENSDARG00000069731		mtx3
	ATP10B	ENSDARG00000076230.1	ENSDARG00000076230		ppp1r7	ENSDARG00000009740.1	ENSDARG00000009740		prok1	ENSDARG00000073948.1	ENSDARG00000073948		mll3b	ENSDARG00000075560.1	ENSDARG00000075560		FAM185A	ENSDARG00000019142.1	ENSDARG00000019142		stm	ENSDARG00000035694.1	ENSDARG00000035694		ATP10B	ENSDARG00000076230.1	ENSDARG00000076230		FAM185A	ENSDARG00000019142.1	ENSDARG00000019142		birc7	ENSDARG00000058082.1	ENSDARG00000058082		zdhhc3	ENSDARG00000010981.1	ENSDARG00000010981		birc7	ENSDARG00000058082.1	ENSDARG00000058082		C23H1orf116 (1 of 2)	ENSDARG00000074827.1	ENSDARG00000074827		si:dkey-101k6.5
	PICK1	ENSDARG00000071152.1	ENSDARG00000071152		SHPRH	ENSDARG00000075884.1	ENSDARG00000075884		ccbl1	ENSDARG00000023645.1	ENSDARG00000023645		kifap3	ENSDARG00000006862.1	ENSDARG00000006862		CD27	ENSDARG00000086534.1	ENSDARG00000086534		cd9b	ENSDARG00000016691.1	ENSDARG00000016691		PICK1	ENSDARG00000071152.1	ENSDARG00000071152		CD27	ENSDARG00000086534.1	ENSDARG00000086534		zgc:194930	ENSDARG00000079584.1	ENSDARG00000079584		DLEU7	ENSDARG00000094160.1	ENSDARG00000094160		zgc:194930	ENSDARG00000079584.1	ENSDARG00000079584		ugt5g1	ENSDARG00000032862.1	ENSDARG00000032862		SLC5A7 (1 of 2)
	cdh13	ENSDARG00000014215.1	ENSDARG00000014215		si:ch73-60g14.3|si:ch73-60g14.1|si:ch73-60g14.4	ENSDARG026403|092545|095568.1	ENSDARG026403|0925		FIBP (2 of 3)	ENSDARG00000025648.1	ENSDARG00000025648		RABEP2	ENSDARG00000061213.1	ENSDARG00000061213		ptpn4b	ENSDARG00000000183.1	ENSDARG00000000183		faimb	ENSDARG00000020814.1	ENSDARG00000020814		cdh13	ENSDARG00000014215.1	ENSDARG00000014215		ptpn4b	ENSDARG00000000183.1	ENSDARG00000000183		mgat4b	ENSDARG00000004115.1	ENSDARG00000004115		si:dkey-266f7.9	ENSDARG00000075958.1	ENSDARG00000075958		mgat4b	ENSDARG00000004115.1	ENSDARG00000004115		KLHL24 (1 of 2)	ENSDARG00000008275.1	ENSDARG00000008275		xkr6
	UGT2A3 (3 of 15)	ENSDARG00000058845.1	ENSDARG00000058845		nab2	ENSDARG00000078076.1	ENSDARG00000078076		C8H20orf112 (2 of 2)	ENSDARG00000074902.1	ENSDARG00000074902		CHORDC1 (2 of 2)	ENSDARG00000003973.1	ENSDARG00000003973		afap1l1a	ENSDARG00000006518.1	ENSDARG00000006518		tdo2a	ENSDARG00000071429.1	ENSDARG00000071429		UGT2A3 (3 of 15)	ENSDARG00000058845.1	ENSDARG00000058845		afap1l1a	ENSDARG00000006518.1	ENSDARG00000006518		FAM107A	ENSDARG00000086300.1	ENSDARG00000086300		PKP4	ENSDARG00000045331.1	ENSDARG00000045331		FAM107A	ENSDARG00000086300.1	ENSDARG00000086300		onecut3	ENSDARG00000056395.1	ENSDARG00000056395		exoc6b
	sssca1	ENSDARG00000069109.1	ENSDARG00000069109		DOC2A	ENSDARG00000078736.1	ENSDARG00000078736		abhd5	ENSDARG00000076874.1	ENSDARG00000076874		lin7a	ENSDARG00000013414.1	ENSDARG00000013414		afap1l1a	ENSDARG00000089162.1	ENSDARG00000089162		CU856359.3	ENSDARG00000090642.1	ENSDARG00000090642		sssca1	ENSDARG00000069109.1	ENSDARG00000069109		afap1l1a	ENSDARG00000089162.1	ENSDARG00000089162		si:dkey-184d2.1	ENSDARG00000061517.1	ENSDARG00000061517		gstt1b	ENSDARG00000017388.1	ENSDARG00000017388		si:dkey-184d2.1	ENSDARG00000061517.1	ENSDARG00000061517		SLC6A16 (1 of 2)	ENSDARG00000007129.1	ENSDARG00000007129		BX548021.3
	DENND1A	ENSDARG00000014592.1	ENSDARG00000014592		cx40.8	ENSDARG00000071192.1	ENSDARG00000071192		cda	ENSDARG00000038199.1	ENSDARG00000038199		si:ch211-161h7.6	ENSDARG00000028164.1	ENSDARG00000028164		C1H4orf34	ENSDARG00000005799.1	ENSDARG00000005799		calm2b	ENSDARG00000031427.1	ENSDARG00000031427		DENND1A	ENSDARG00000014592.1	ENSDARG00000014592		C1H4orf34	ENSDARG00000005799.1	ENSDARG00000005799		mink1	ENSDARG00000035360.1	ENSDARG00000035360		NUDT7	ENSDARG00000070387.1	ENSDARG00000070387		mink1	ENSDARG00000035360.1	ENSDARG00000035360		dnajb1a	ENSDARG00000015831.1	ENSDARG00000015831		PWWP2A
	ssh1a	ENSDARG00000056780.1	ENSDARG00000056780		wu:fk48d07|tomm40	ENSDARG018425|092112.1	ENSDARG018425|0921		ddi2	ENSDARG00000006477.1	ENSDARG00000006477		hoxb5b	ENSDARG00000054030.1	ENSDARG00000054030		GPRIN3 (2 of 2)	ENSDARG00000088882.1	ENSDARG00000088882		MXD4	ENSDARG00000054031.1	ENSDARG00000054031		ssh1a	ENSDARG00000056780.1	ENSDARG00000056780		GPRIN3 (2 of 2)	ENSDARG00000088882.1	ENSDARG00000088882		paqr6	ENSDARG00000041483.1	ENSDARG00000041483		FAM110D	ENSDARG00000062517.1	ENSDARG00000062517		paqr6	ENSDARG00000041483.1	ENSDARG00000041483		ust	ENSDARG00000006044.1	ENSDARG00000006044		inadl
	si:dkeyp-69e1.8	ENSDARG00000055731.1	ENSDARG00000055731		BX323022.1	ENSDARG00000087271.1	ENSDARG00000087271		gdf6a	ENSDARG00000053479.1	ENSDARG00000053479		ror1	ENSDARG00000015176.1	ENSDARG00000015176		fosl2	ENSDARG00000040623.1	ENSDARG00000040623		si:rp71-81e14.2	ENSDARG00000070306.1	ENSDARG00000070306		si:dkeyp-69e1.8	ENSDARG00000055731.1	ENSDARG00000055731		fosl2	ENSDARG00000040623.1	ENSDARG00000040623		si:ch73-343m12.2	ENSDARG00000090771.1	ENSDARG00000090771		ptk2.2	ENSDARG00000040197.1	ENSDARG00000040197		si:ch73-343m12.2	ENSDARG00000090771.1	ENSDARG00000090771		slc44a1	ENSDARG00000015946.1	ENSDARG00000015946		SNX24
	rgl2	ENSDARG00000007727.1	ENSDARG00000007727		AGPHD1 (2 of 2)	ENSDARG00000077610.1	ENSDARG00000077610		igfbp1b	ENSDARG00000038666.1	ENSDARG00000038666		FAM116A (2 of 2)	ENSDARG00000038245.1	ENSDARG00000038245		ppp2r5c	ENSDARG00000031200.1	ENSDARG00000031200		cyp21a2	ENSDARG00000037550.1	ENSDARG00000037550		rgl2	ENSDARG00000007727.1	ENSDARG00000007727		ppp2r5c	ENSDARG00000031200.1	ENSDARG00000031200		RNF38	ENSDARG00000062055.1	ENSDARG00000062055		ahcyl1	ENSDARG00000056331.1	ENSDARG00000056331		RNF38	ENSDARG00000062055.1	ENSDARG00000062055		rab3c	ENSDARG00000014462.1	ENSDARG00000014462		ttll11
	MPPED1	ENSDARG00000088181.1	ENSDARG00000088181		CABZ01041002.1	ENSDARG00000068104.1	ENSDARG00000068104		si:dkeyp-35f12.3	ENSDARG00000003317.1	ENSDARG00000003317		prmt7	ENSDARG00000051902.1	ENSDARG00000051902		lrrfip1b	ENSDARG00000095170.1	ENSDARG00000095170		ZNF648	ENSDARG00000087900.1	ENSDARG00000087900		MPPED1	ENSDARG00000088181.1	ENSDARG00000088181		lrrfip1b	ENSDARG00000095170.1	ENSDARG00000095170		sec22c	ENSDARG00000063387.1	ENSDARG00000063387		cbx3b	ENSDARG00000092158.1	ENSDARG00000092158		sec22c	ENSDARG00000063387.1	ENSDARG00000063387		stk33	ENSDARG00000054318.1	ENSDARG00000054318		ovol1
	vsnl1b	ENSDARG00000044053.1	ENSDARG00000044053		UBXN2A	ENSDARG00000087180.1	ENSDARG00000087180		gdf6b	ENSDARG00000005510.1	ENSDARG00000005510		stx7l	ENSDARG00000069208.1	ENSDARG00000069208		mcf2a	ENSDARG00000022895.1	ENSDARG00000022895		tmed4	ENSDARG00000024954.1	ENSDARG00000024954		vsnl1b	ENSDARG00000044053.1	ENSDARG00000044053		mcf2a	ENSDARG00000022895.1	ENSDARG00000022895		ARHGAP44 (1 of 2)	ENSDARG00000010433.1	ENSDARG00000010433		GAB3 (1 of 2)|GAB3 (2 of 2)	ENSDARG076998|093081.1	ENSDARG076998|0930		ARHGAP44 (1 of 2)	ENSDARG00000010433.1	ENSDARG00000010433		zgc:100829	ENSDARG00000015557.1	ENSDARG00000015557		kctd3
	AL929495.2	ENSDARG00000090767.1	ENSDARG00000090767		CDK5RAP2	ENSDARG00000024219.1	ENSDARG00000024219		FAM161A	ENSDARG00000089742.1	ENSDARG00000089742		smad4	ENSDARG00000023527.1	ENSDARG00000023527		sec22a	ENSDARG00000078328.1	ENSDARG00000078328		RAC1 (6 of 6)	ENSDARG00000054649.1	ENSDARG00000054649		AL929495.2	ENSDARG00000090767.1	ENSDARG00000090767		sec22a	ENSDARG00000078328.1	ENSDARG00000078328		mllt10	ENSDARG00000045401.1	ENSDARG00000045401		rasgrp3	ENSDARG00000077864.1	ENSDARG00000077864		mllt10	ENSDARG00000045401.1	ENSDARG00000045401		CU459210.1	ENSDARG00000060680.1	ENSDARG00000060680		mtx3
	acsl4a	ENSDARG00000004078.1	ENSDARG00000004078		fgf20b	ENSDARG00000086070.1	ENSDARG00000086070		serac1	ENSDARG00000056121.1	ENSDARG00000056121		atp1a3b	ENSDARG00000036815.1	ENSDARG00000036815		rps6kb1a	ENSDARG00000018399.1	ENSDARG00000018399		atp1b4	ENSDARG00000053262.1	ENSDARG00000053262		acsl4a	ENSDARG00000004078.1	ENSDARG00000004078		rps6kb1a	ENSDARG00000018399.1	ENSDARG00000018399		ptpn21	ENSDARG00000062248.1	ENSDARG00000062248		CA4 (2 of 3)	ENSDARG00000044512.1	ENSDARG00000044512		ptpn21	ENSDARG00000062248.1	ENSDARG00000062248		qdpra	ENSDARG00000040190.1	ENSDARG00000040190		shisa4
	fryb	ENSDARG00000056001.1	ENSDARG00000056001		TOB2	ENSDARG00000074195.1	ENSDARG00000074195		onecutl	ENSDARG00000040253.1	ENSDARG00000040253		WNT7A (1 of 2)	ENSDARG00000002483.1	ENSDARG00000002483		ITCH (2 of 2)	ENSDARG00000074903.1	ENSDARG00000074903		nrf1	ENSDARG00000000018.1	ENSDARG00000000018		fryb	ENSDARG00000056001.1	ENSDARG00000056001		ITCH (2 of 2)	ENSDARG00000074903.1	ENSDARG00000074903		lztr1	ENSDARG00000015905.1	ENSDARG00000015905		ttc4	ENSDARG00000044405.1	ENSDARG00000044405		lztr1	ENSDARG00000015905.1	ENSDARG00000015905		AGL (3 of 3)	ENSDARG00000071488.1	ENSDARG00000071488		unc119.1
	UBE2J1	ENSDARG00000033489.1	ENSDARG00000033489		tp53	ENSDARG00000035559.1	ENSDARG00000035559		greb1l|GREB1L (2 of 2)	ENSDARG039196|092038.1	ENSDARG039196|0920		cadm1a	ENSDARG00000031075.1	ENSDARG00000031075		nfat5	ENSDARG00000020872.1	ENSDARG00000020872		cisd2	ENSDARG00000052703.1	ENSDARG00000052703		UBE2J1	ENSDARG00000033489.1	ENSDARG00000033489		nfat5	ENSDARG00000020872.1	ENSDARG00000020872		C12H16orf52	ENSDARG00000035837.1	ENSDARG00000035837		CABZ01081747.1	ENSDARG00000089707.1	ENSDARG00000089707		C12H16orf52	ENSDARG00000035837.1	ENSDARG00000035837		zcchc11	ENSDARG00000070271.1	ENSDARG00000070271		RALB
	VAV3 (3 of 3)	ENSDARG00000075962.1	ENSDARG00000075962		alox5ap	ENSDARG00000054755.1	ENSDARG00000054755		cdon	ENSDARG00000061328.1	ENSDARG00000061328		epc2	ENSDARG00000007485.1	ENSDARG00000007485		dus1l	ENSDARG00000089260.1	ENSDARG00000089260		crkl	ENSDARG00000028699.1	ENSDARG00000028699		VAV3 (3 of 3)	ENSDARG00000075962.1	ENSDARG00000075962		dus1l	ENSDARG00000089260.1	ENSDARG00000089260		mpzl2	ENSDARG00000027345.1	ENSDARG00000027345		ARHGAP25	ENSDARG00000061784.1	ENSDARG00000061784		mpzl2	ENSDARG00000027345.1	ENSDARG00000027345		ftr59	ENSDARG00000095864.1	ENSDARG00000095864		pgap2
	si:ch211-236l14.4|si:dkey-225e17.4	ENSDARG062059|093409.1	ENSDARG062059|0934		ggt1b	ENSDARG00000018342.1	ENSDARG00000018342		mpz	ENSDARG00000038609.1	ENSDARG00000038609		CU929431.1	ENSDARG00000091061.1	ENSDARG00000091061		mknk2b	ENSDARG00000015164.1	ENSDARG00000015164		map2	ENSDARG00000055052.1	ENSDARG00000055052		si:ch211-236l14.4|si:dkey-225e17.4	ENSDARG062059|093409.1	ENSDARG062059|0934		mknk2b	ENSDARG00000015164.1	ENSDARG00000015164		kank3	ENSDARG00000076566.1	ENSDARG00000076566		mmgt1	ENSDARG00000010553.1	ENSDARG00000010553		kank3	ENSDARG00000076566.1	ENSDARG00000076566		tlr20a	ENSDARG00000094411.1	ENSDARG00000094411		heyl
	SH3BGRL3	ENSDARG00000036016.1	ENSDARG00000036016		RAPGEF5 (2 of 2)|zgc:165655	ENSDARG074307|094071.1	ENSDARG074307|0940		hoxa1a	ENSDARG00000057721.1	ENSDARG00000057721		si:dkeyp-41f9.4	ENSDARG00000092269.1	ENSDARG00000092269		plekha7b	ENSDARG00000062220.1	ENSDARG00000062220		FAM213B	ENSDARG00000029795.1	ENSDARG00000029795		SH3BGRL3	ENSDARG00000036016.1	ENSDARG00000036016		plekha7b	ENSDARG00000062220.1	ENSDARG00000062220		VPS13C	ENSDARG00000074465.1	ENSDARG00000074465		zgc:101583	ENSDARG00000026682.1	ENSDARG00000026682		VPS13C	ENSDARG00000074465.1	ENSDARG00000074465		ZNF518B	ENSDARG00000090832.1	ENSDARG00000090832		slc38a6
	NSMCE2	ENSDARG00000076379.1	ENSDARG00000076379		cul1b	ENSDARG00000007691.1	ENSDARG00000007691		hip1r	ENSDARG00000077445.1	ENSDARG00000077445		si:dkey-114c15.7	ENSDARG00000089271.1	ENSDARG00000089271		etv1	ENSDARG00000055183.1	ENSDARG00000055183		isca1	ENSDARG00000051956.1	ENSDARG00000051956		NSMCE2	ENSDARG00000076379.1	ENSDARG00000076379		etv1	ENSDARG00000055183.1	ENSDARG00000055183		ppp6r2	ENSDARG00000045540.1	ENSDARG00000045540		zgc:173573	ENSDARG00000069796.1	ENSDARG00000069796		ppp6r2	ENSDARG00000045540.1	ENSDARG00000045540		acat2	ENSDARG00000007127.1	ENSDARG00000007127		khdrbs2
	kctd3	ENSDARG00000060854.1	ENSDARG00000060854		C25H12orf4	ENSDARG00000060987.1	ENSDARG00000060987		sox19b	ENSDARG00000040266.1	ENSDARG00000040266		TAF2 (1 of 2)	ENSDARG00000038423.1	ENSDARG00000038423		tmem234	ENSDARG00000078333.1	ENSDARG00000078333		prep	ENSDARG00000057151.1	ENSDARG00000057151		kctd3	ENSDARG00000060854.1	ENSDARG00000060854		tmem234	ENSDARG00000078333.1	ENSDARG00000078333		BFSP1	ENSDARG00000074919.1	ENSDARG00000074919		CR853282.4	ENSDARG00000079340.1	ENSDARG00000079340		BFSP1	ENSDARG00000074919.1	ENSDARG00000074919		CU929307.1	ENSDARG00000089645.1	ENSDARG00000089645		MRC2
	poc1bl	ENSDARG00000012745.1	ENSDARG00000012745		sox19b	ENSDARG00000040266.1	ENSDARG00000040266		nr2c2	ENSDARG00000042477.1	ENSDARG00000042477		gls2	ENSDARG00000069095.1	ENSDARG00000069095		zgc:113229	ENSDARG00000037398.1	ENSDARG00000037398		MYO1F	ENSDARG00000078734.1	ENSDARG00000078734		poc1bl	ENSDARG00000012745.1	ENSDARG00000012745		zgc:113229	ENSDARG00000037398.1	ENSDARG00000037398		TMEM150A (2 of 2)	ENSDARG00000035184.1	ENSDARG00000035184		comta	ENSDARG00000015337.1	ENSDARG00000015337		TMEM150A (2 of 2)	ENSDARG00000035184.1	ENSDARG00000035184		nova2	ENSDARG00000017673.1	ENSDARG00000017673		PPP6R2 (2 of 2)
	CU467888.1	ENSDARG00000052912.1	ENSDARG00000052912		ANK1 (1 of 2)|ank1	ENSDARG059093|092143.1	ENSDARG059093|0921		hmga1b	ENSDARG00000070951.1	ENSDARG00000070951		skila	ENSDARG00000023933.1	ENSDARG00000023933		zgc:194930	ENSDARG00000079584.1	ENSDARG00000079584		TMEM107	ENSDARG00000088398.1	ENSDARG00000088398		CU467888.1	ENSDARG00000052912.1	ENSDARG00000052912		zgc:194930	ENSDARG00000079584.1	ENSDARG00000079584		TMEM74B	ENSDARG00000078868.1	ENSDARG00000078868		rbfox1l	ENSDARG00000021184.1	ENSDARG00000021184		TMEM74B	ENSDARG00000078868.1	ENSDARG00000078868		NID2 (1 of 2)	ENSDARG00000075707.1	ENSDARG00000075707		ptprdb
	fam84b	ENSDARG00000032859.1	ENSDARG00000032859		TNFRSF1B	ENSDARG00000070165.1	ENSDARG00000070165		sema4ga	ENSDARG00000076595.1	ENSDARG00000076595		TDRD9-AS1	ENSDARG00000091135.1	ENSDARG00000091135		msmo1	ENSDARG00000055876.1	ENSDARG00000055876		gpr157	ENSDARG00000034975.1	ENSDARG00000034975		fam84b	ENSDARG00000032859.1	ENSDARG00000032859		msmo1	ENSDARG00000055876.1	ENSDARG00000055876		IKZF4	ENSDARG00000037068.1	ENSDARG00000037068		gnai3	ENSDARG00000030644.1	ENSDARG00000030644		IKZF4	ENSDARG00000037068.1	ENSDARG00000037068		snx17	ENSDARG00000091418.1	ENSDARG00000091418		bnip2
	gpr137c	ENSDARG00000045289.1	ENSDARG00000045289		CU019646.1	ENSDARG00000036414.1	ENSDARG00000036414		olig1	ENSDARG00000040948.1	ENSDARG00000040948		C22H19orf60	ENSDARG00000073867.1	ENSDARG00000073867		CU693440.1	ENSDARG00000058701.1	ENSDARG00000058701		MPP3 (2 of 2)	ENSDARG00000062667.1	ENSDARG00000062667		gpr137c	ENSDARG00000045289.1	ENSDARG00000045289		CU693440.1	ENSDARG00000058701.1	ENSDARG00000058701		CR847934.1	ENSDARG00000016551.1	ENSDARG00000016551		IPO13 (2 of 2)	ENSDARG00000076996.1	ENSDARG00000076996		CR847934.1	ENSDARG00000016551.1	ENSDARG00000016551		lhcgr	ENSDARG00000026081.1	ENSDARG00000026081		crkl
	HCN3 (1 of 2)	ENSDARG00000076615.1	ENSDARG00000076615		tfpi2	ENSDARG00000061351.1	ENSDARG00000061351		CECR2	ENSDARG00000078310.1	ENSDARG00000078310		NBR1 (1 of 2)	ENSDARG00000078772.1	ENSDARG00000078772		tnfsf13b	ENSDARG00000012945.1	ENSDARG00000012945		pde6a	ENSDARG00000000380.1	ENSDARG00000000380		HCN3 (1 of 2)	ENSDARG00000076615.1	ENSDARG00000076615		tnfsf13b	ENSDARG00000012945.1	ENSDARG00000012945		foxo1a	ENSDARG00000063540.1	ENSDARG00000063540		OXGR1 (2 of 4)	ENSDARG00000033684.1	ENSDARG00000033684		foxo1a	ENSDARG00000063540.1	ENSDARG00000063540		IGSF10	ENSDARG00000077497.1	ENSDARG00000077497		SLC29A3
	hsf4	ENSDARG00000013251.1	ENSDARG00000013251		il10	ENSDARG00000078147.1	ENSDARG00000078147		foxh1	ENSDARG00000055630.1	ENSDARG00000055630		phc2b	ENSDARG00000013224.1	ENSDARG00000013224		EVPL (1 of 2)	ENSDARG00000019808.1	ENSDARG00000019808		itgav	ENSDARG00000006314.1	ENSDARG00000006314		hsf4	ENSDARG00000013251.1	ENSDARG00000013251		EVPL (1 of 2)	ENSDARG00000019808.1	ENSDARG00000019808		calhm1	ENSDARG00000077021.1	ENSDARG00000077021		stk35	ENSDARG00000086856.1	ENSDARG00000086856		calhm1	ENSDARG00000077021.1	ENSDARG00000077021		si:ch211-210c8.7	ENSDARG00000092856.1	ENSDARG00000092856		fam101b
	phf17	ENSDARG00000033707.1	ENSDARG00000033707		baz2a	ENSDARG00000058676.1	ENSDARG00000058676		CR388163.2	ENSDARG00000074526.1	ENSDARG00000074526		CABZ01115256.1	ENSDARG00000087135.1	ENSDARG00000087135		cfb	ENSDARG00000055278.1	ENSDARG00000055278		ODF2 (2 of 2)	ENSDARG00000020702.1	ENSDARG00000020702		phf17	ENSDARG00000033707.1	ENSDARG00000033707		cfb	ENSDARG00000055278.1	ENSDARG00000055278		DEPDC7 (2 of 2)|ppib	ENSDARG053246|092798.1	ENSDARG053246|0927		dysf	ENSDARG00000007370.1	ENSDARG00000007370		DEPDC7 (2 of 2)|ppib	ENSDARG053246|092798.1	ENSDARG053246|0927		fbxl18	ENSDARG00000007443.1	ENSDARG00000007443		CU207276.5
	spoplb	ENSDARG00000003974.1	ENSDARG00000003974		tfe3a	ENSDARG00000004729.1	ENSDARG00000004729		si:ch211-165f21.6	ENSDARG00000090099.1	ENSDARG00000090099		rgmb	ENSDARG00000074845.1	ENSDARG00000074845		smap2	ENSDARG00000061446.1	ENSDARG00000061446		scpp5	ENSDARG00000078622.1	ENSDARG00000078622		spoplb	ENSDARG00000003974.1	ENSDARG00000003974		smap2	ENSDARG00000061446.1	ENSDARG00000061446		zgc:152658	ENSDARG00000018587.1	ENSDARG00000018587		pkn3	ENSDARG00000079585.1	ENSDARG00000079585		zgc:152658	ENSDARG00000018587.1	ENSDARG00000018587		ANKIB1 (1 of 2)	ENSDARG00000060768.1	ENSDARG00000060768		NF1 (1 of 2)
	RETSAT (2 of 2)	ENSDARG00000070140.1	ENSDARG00000070140		phactr4b	ENSDARG00000032221.1	ENSDARG00000032221		col1a2	ENSDARG00000020007.1	ENSDARG00000020007		CU570881.1	ENSDARG00000078024.1	ENSDARG00000078024		G6PC3	ENSDARG00000020371.1	ENSDARG00000020371		AFAP1	ENSDARG00000055284.1	ENSDARG00000055284		RETSAT (2 of 2)	ENSDARG00000070140.1	ENSDARG00000070140		G6PC3	ENSDARG00000020371.1	ENSDARG00000020371		scrt2	ENSDARG00000056175.1	ENSDARG00000056175		glb1	ENSDARG00000036415.1	ENSDARG00000036415		scrt2	ENSDARG00000056175.1	ENSDARG00000056175		zbtb44	ENSDARG00000061110.1	ENSDARG00000061110		fstb
	TDRD3	ENSDARG00000025421.1	ENSDARG00000025421		C3H16orf72	ENSDARG00000055383.1	ENSDARG00000055383		EIF2C2	ENSDARG00000061268.1	ENSDARG00000061268		pfn2l	ENSDARG00000012682.1	ENSDARG00000012682		zbtb37	ENSDARG00000042689.1	ENSDARG00000042689		TMEM91	ENSDARG00000068456.1	ENSDARG00000068456		TDRD3	ENSDARG00000025421.1	ENSDARG00000025421		zbtb37	ENSDARG00000042689.1	ENSDARG00000042689		igbp1	ENSDARG00000002184.1	ENSDARG00000002184		calhm1	ENSDARG00000077021.1	ENSDARG00000077021		igbp1	ENSDARG00000002184.1	ENSDARG00000002184		NRTN	ENSDARG00000079849.1	ENSDARG00000079849		SLC38A9
	pm20d1.2	ENSDARG00000062096.1	ENSDARG00000062096		ppp1r3b	ENSDARG00000044691.1	ENSDARG00000044691		yod1	ENSDARG00000008542.1	ENSDARG00000008542		tmed1a	ENSDARG00000031325.1	ENSDARG00000031325		loxl3a	ENSDARG00000076306.1	ENSDARG00000076306		mfi2	ENSDARG00000075159.1	ENSDARG00000075159		pm20d1.2	ENSDARG00000062096.1	ENSDARG00000062096		loxl3a	ENSDARG00000076306.1	ENSDARG00000076306		si:dkey-19h16.2	ENSDARG00000094726.1	ENSDARG00000094726		eef2a.2	ENSDARG00000042065.1	ENSDARG00000042065		si:dkey-19h16.2	ENSDARG00000094726.1	ENSDARG00000094726		si:ch211-222e23.8	ENSDARG00000015290.1	ENSDARG00000015290		marveld1
	tnip1	ENSDARG00000015653.1	ENSDARG00000015653		atad3b	ENSDARG00000086848.1	ENSDARG00000086848		TSEN15	ENSDARG00000069280.1	ENSDARG00000069280		htra1b	ENSDARG00000014907.1	ENSDARG00000014907		cep63	ENSDARG00000056862.1	ENSDARG00000056862		mtx3	ENSDARG00000030390.1	ENSDARG00000030390		tnip1	ENSDARG00000015653.1	ENSDARG00000015653		cep63	ENSDARG00000056862.1	ENSDARG00000056862		fsd1	ENSDARG00000062017.1	ENSDARG00000062017		ANKS1A (2 of 2)	ENSDARG00000078901.1	ENSDARG00000078901		fsd1	ENSDARG00000062017.1	ENSDARG00000062017		itpk1	ENSDARG00000013056.1	ENSDARG00000013056		RNF219
	MOV10L1	ENSDARG00000059037.1	ENSDARG00000059037		FCHSD2 (1 of 2)	ENSDARG00000089638.1	ENSDARG00000089638		SIRT4	ENSDARG00000010415.1	ENSDARG00000010415		si:ch211-242e8.1	ENSDARG00000069038.1	ENSDARG00000069038		smg8	ENSDARG00000061378.1	ENSDARG00000061378		B3GALT1	ENSDARG00000075154.1	ENSDARG00000075154		MOV10L1	ENSDARG00000059037.1	ENSDARG00000059037		smg8	ENSDARG00000061378.1	ENSDARG00000061378		si:dkey-7c22.1	ENSDARG00000057255.1	ENSDARG00000057255		CCDC69	ENSDARG00000077166.1	ENSDARG00000077166		si:dkey-7c22.1	ENSDARG00000057255.1	ENSDARG00000057255		oxct1a	ENSDARG00000013063.1	ENSDARG00000013063		TMEM91
	GPSM3	ENSDARG00000086246.1	ENSDARG00000086246		il2rb	ENSDARG00000075720.1	ENSDARG00000075720		diras1b	ENSDARG00000009372.1	ENSDARG00000009372		upk1a	ENSDARG00000021866.1	ENSDARG00000021866		herpud1	ENSDARG00000024314.1	ENSDARG00000024314		ctsz	ENSDARG00000043081.1	ENSDARG00000043081		GPSM3	ENSDARG00000086246.1	ENSDARG00000086246		herpud1	ENSDARG00000024314.1	ENSDARG00000024314		zgc:174642	ENSDARG00000075457.1	ENSDARG00000075457		si:dkey-121j17.5	ENSDARG00000014232.1	ENSDARG00000014232		zgc:174642	ENSDARG00000075457.1	ENSDARG00000075457		TMEM97	ENSDARG00000040553.1	ENSDARG00000040553		MPP3 (1 of 2)
	MYOF (1 of 2)	ENSDARG00000017128.1	ENSDARG00000017128		ctdspl2b	ENSDARG00000060586.1	ENSDARG00000060586		slc9a6a	ENSDARG00000009209.1	ENSDARG00000009209		RALBP1	ENSDARG00000078653.1	ENSDARG00000078653		pnpla4	ENSDARG00000069834.1	ENSDARG00000069834		wu:fk59g12	ENSDARG00000078744.1	ENSDARG00000078744		MYOF (1 of 2)	ENSDARG00000017128.1	ENSDARG00000017128		pnpla4	ENSDARG00000069834.1	ENSDARG00000069834		rdh14a	ENSDARG00000039299.1	ENSDARG00000039299		PRRT2	ENSDARG00000089367.1	ENSDARG00000089367		rdh14a	ENSDARG00000039299.1	ENSDARG00000039299		fas	ENSDARG00000043586.1	ENSDARG00000043586		il17rd
	paqr7a	ENSDARG00000036017.1	ENSDARG00000036017		RCAN2	ENSDARG00000021869.1	ENSDARG00000021869		CCNJL	ENSDARG00000077116.1	ENSDARG00000077116		spon1a	ENSDARG00000010029.1	ENSDARG00000010029		BX571706.1	ENSDARG00000087247.1	ENSDARG00000087247		membrane-associated ring finger7	ENSDARG00000057772.1	ENSDARG00000057772		paqr7a	ENSDARG00000036017.1	ENSDARG00000036017		BX571706.1	ENSDARG00000087247.1	ENSDARG00000087247		BAALC (2 of 2)	ENSDARG00000077775.1	ENSDARG00000077775		bcl6a	ENSDARG00000070864.1	ENSDARG00000070864		BAALC (2 of 2)	ENSDARG00000077775.1	ENSDARG00000077775		abhd6b	ENSDARG00000070894.1	ENSDARG00000070894		SAMD10 (1 of 2)
	MFF (2 of 2)	ENSDARG00000039203.1	ENSDARG00000039203		SERPINH1 (2 of 2)	ENSDARG00000075954.1	ENSDARG00000075954		RPUSD1	ENSDARG00000060192.1	ENSDARG00000060192		piga	ENSDARG00000041040.1	ENSDARG00000041040		phax	ENSDARG00000044298.1	ENSDARG00000044298		CXXC4	ENSDARG00000077817.1	ENSDARG00000077817		MFF (2 of 2)	ENSDARG00000039203.1	ENSDARG00000039203		phax	ENSDARG00000044298.1	ENSDARG00000044298		NAA30	ENSDARG00000079686.1	ENSDARG00000079686		BX005109.1	ENSDARG00000089687.1	ENSDARG00000089687		NAA30	ENSDARG00000079686.1	ENSDARG00000079686		mecr	ENSDARG00000032326.1	ENSDARG00000032326		nek2
	frs2a	ENSDARG00000045873.1	ENSDARG00000045873		tbxas1	ENSDARG00000002249.1	ENSDARG00000002249		pdzd7a	ENSDARG00000076974.1	ENSDARG00000076974		bcl11ab	ENSDARG00000063153.1	ENSDARG00000063153		CR388163.4	ENSDARG00000095113.1	ENSDARG00000095113		MYH14|si:ch211-120k19.3	ENSDARG073732|094040.1	ENSDARG073732|0940		frs2a	ENSDARG00000045873.1	ENSDARG00000045873		CR388163.4	ENSDARG00000095113.1	ENSDARG00000095113		bnip3la	ENSDARG00000025468.1	ENSDARG00000025468		SLC41A3	ENSDARG00000061272.1	ENSDARG00000061272		bnip3la	ENSDARG00000025468.1	ENSDARG00000025468		ankar	ENSDARG00000000516.1	ENSDARG00000000516		C11H9orf125
	BACH1 (1 of 2)	ENSDARG00000062553.1	ENSDARG00000062553		znf207a	ENSDARG00000015538.1	ENSDARG00000015538		FNIP2	ENSDARG00000077648.1	ENSDARG00000077648		zgc:171639	ENSDARG00000060034.1	ENSDARG00000060034		MDFIC (2 of 2)	ENSDARG00000095284.1	ENSDARG00000095284		smyd5	ENSDARG00000071669.1	ENSDARG00000071669		BACH1 (1 of 2)	ENSDARG00000062553.1	ENSDARG00000062553		MDFIC (2 of 2)	ENSDARG00000095284.1	ENSDARG00000095284		ptprja	ENSDARG00000033042.1	ENSDARG00000033042		FAM108A1 (2 of 2)	ENSDARG00000091433.1	ENSDARG00000091433		ptprja	ENSDARG00000033042.1	ENSDARG00000033042		naa15a	ENSDARG00000003213.1	ENSDARG00000003213		tmem144a
	dnajc6	ENSDARG00000079891.1	ENSDARG00000079891		actn3b	ENSDARG00000001431.1	ENSDARG00000001431		BEGAIN (2 of 2)	ENSDARG00000089545.1	ENSDARG00000089545		slc48a1a	ENSDARG00000026907.1	ENSDARG00000026907		si:ch211-253p2.2	ENSDARG00000071772.1	ENSDARG00000071772		nat8l	ENSDARG00000077256.1	ENSDARG00000077256		dnajc6	ENSDARG00000079891.1	ENSDARG00000079891		si:ch211-253p2.2	ENSDARG00000071772.1	ENSDARG00000071772		sp7	ENSDARG00000019516.1	ENSDARG00000019516		MTSS1	ENSDARG00000059604.1	ENSDARG00000059604		sp7	ENSDARG00000019516.1	ENSDARG00000019516		mapk7	ENSDARG00000023110.1	ENSDARG00000023110		MYO9A (2 of 2)|CU633775.1
	larp4a	ENSDARG00000078401.1	ENSDARG00000078401		chm	ENSDARG00000003845.1	ENSDARG00000003845		C17H14orf129	ENSDARG00000038099.1	ENSDARG00000038099		stk35	ENSDARG00000086856.1	ENSDARG00000086856		kif23	ENSDARG00000014943.1	ENSDARG00000014943		zgc:112300	ENSDARG00000052016.1	ENSDARG00000052016		larp4a	ENSDARG00000078401.1	ENSDARG00000078401		kif23	ENSDARG00000014943.1	ENSDARG00000014943		NDUFAB1 (2 of 2)	ENSDARG00000058463.1	ENSDARG00000058463		GIPR	ENSDARG00000025478.1	ENSDARG00000025478		NDUFAB1 (2 of 2)	ENSDARG00000058463.1	ENSDARG00000058463		gatsl2	ENSDARG00000018985.1	ENSDARG00000018985		zgc:152951
	C8H1orf174	ENSDARG00000069009.1	ENSDARG00000069009		PCNXL3	ENSDARG00000019501.1	ENSDARG00000019501		sytl5	ENSDARG00000062135.1	ENSDARG00000062135		zgc:100920	ENSDARG00000042961.1	ENSDARG00000042961		psd3l	ENSDARG00000053210.1	ENSDARG00000053210		rnd3a	ENSDARG00000076799.1	ENSDARG00000076799		C8H1orf174	ENSDARG00000069009.1	ENSDARG00000069009		psd3l	ENSDARG00000053210.1	ENSDARG00000053210		g6pca	ENSDARG00000031616.1	ENSDARG00000031616		bin2b	ENSDARG00000010255.1	ENSDARG00000010255		g6pca	ENSDARG00000031616.1	ENSDARG00000031616		si:ch211-105c13.3	ENSDARG00000089441.1	ENSDARG00000089441		dennd3b
	ATRNL1 (2 of 2)	ENSDARG00000077188.1	ENSDARG00000077188		CR450814.3	ENSDARG00000076850.1	ENSDARG00000076850		TGFBR3	ENSDARG00000078670.1	ENSDARG00000078670		stk38l	ENSDARG00000045482.1	ENSDARG00000045482		tsku	ENSDARG00000040815.1	ENSDARG00000040815		si:rp71-61h23.4|zgc:77486	ENSDARG013711|093978.1	ENSDARG013711|0939		ATRNL1 (2 of 2)	ENSDARG00000077188.1	ENSDARG00000077188		tsku	ENSDARG00000040815.1	ENSDARG00000040815		USP54 (1 of 2)	ENSDARG00000077749.1	ENSDARG00000077749		opn1mw1|opn1mw2	ENSDARG044280|094617.1	ENSDARG044280|0946		USP54 (1 of 2)	ENSDARG00000077749.1	ENSDARG00000077749		slc25a42	ENSDARG00000003470.1	ENSDARG00000003470		s1pr1
	klhl26	ENSDARG00000053876.1	ENSDARG00000053876		tmem64	ENSDARG00000061723.1	ENSDARG00000061723		nfe2l3	ENSDARG00000019810.1	ENSDARG00000019810		CR848025.2	ENSDARG00000086199.1	ENSDARG00000086199		gcdh	ENSDARG00000037057.1	ENSDARG00000037057		spcs2	ENSDARG00000042823.1	ENSDARG00000042823		klhl26	ENSDARG00000053876.1	ENSDARG00000053876		gcdh	ENSDARG00000037057.1	ENSDARG00000037057		ABHD5 (2 of 2)	ENSDARG00000078831.1	ENSDARG00000078831		THRAP3 (2 of 3)	ENSDARG00000040095.1	ENSDARG00000040095		ABHD5 (2 of 2)	ENSDARG00000078831.1	ENSDARG00000078831		CU459094.3	ENSDARG00000074194.1	ENSDARG00000074194		PELI3
	itpk1	ENSDARG00000013056.1	ENSDARG00000013056		sez6l	ENSDARG00000076028.1	ENSDARG00000076028		ARHGEF4	ENSDARG00000012914.1	ENSDARG00000012914		RASA4	ENSDARG00000029372.1	ENSDARG00000029372		scml4	ENSDARG00000017266.1	ENSDARG00000017266		BX539313.2	ENSDARG00000042984.1	ENSDARG00000042984		itpk1	ENSDARG00000013056.1	ENSDARG00000013056		scml4	ENSDARG00000017266.1	ENSDARG00000017266		si:ch211-114l13.10	ENSDARG00000078620.1	ENSDARG00000078620		pgm2l1	ENSDARG00000014704.1	ENSDARG00000014704		si:ch211-114l13.10	ENSDARG00000078620.1	ENSDARG00000078620		CABZ01058048.1	ENSDARG00000089252.1	ENSDARG00000089252		DPY19L3
	pcnx	ENSDARG00000011819.1	ENSDARG00000011819		capn2a	ENSDARG00000091699.1	ENSDARG00000091699		atp2b3a	ENSDARG00000043474.1	ENSDARG00000043474		CABZ01016604.1	ENSDARG00000079713.1	ENSDARG00000079713		GTPBP2	ENSDARG00000071059.1	ENSDARG00000071059		elf2b	ENSDARG00000079626.1	ENSDARG00000079626		pcnx	ENSDARG00000011819.1	ENSDARG00000011819		GTPBP2	ENSDARG00000071059.1	ENSDARG00000071059		shroom4	ENSDARG00000079900.1	ENSDARG00000079900		dnajb1a	ENSDARG00000015831.1	ENSDARG00000015831		shroom4	ENSDARG00000079900.1	ENSDARG00000079900		scd	ENSDARG00000033662.1	ENSDARG00000033662		yod1
	PIAS1 (2 of 2)	ENSDARG00000062445.1	ENSDARG00000062445		si:ch211-218c6.8	ENSDARG00000092364.1	ENSDARG00000092364		casp8l2	ENSDARG00000070272.1	ENSDARG00000070272		ddi2	ENSDARG00000006477.1	ENSDARG00000006477		BX005472.1	ENSDARG00000087133.1	ENSDARG00000087133		bag5	ENSDARG00000017316.1	ENSDARG00000017316		PIAS1 (2 of 2)	ENSDARG00000062445.1	ENSDARG00000062445		BX005472.1	ENSDARG00000087133.1	ENSDARG00000087133		CR853282.4	ENSDARG00000079340.1	ENSDARG00000079340		stac3	ENSDARG00000079996.1	ENSDARG00000079996		CR853282.4	ENSDARG00000079340.1	ENSDARG00000079340		dixdc1b	ENSDARG00000056267.1	ENSDARG00000056267		BRPF3 (2 of 2)
	sfxn3	ENSDARG00000057374.1	ENSDARG00000057374		TIAM2 (1 of 2)	ENSDARG00000040719.1	ENSDARG00000040719		dmd	ENSDARG00000008487.1	ENSDARG00000008487		LPHN3	ENSDARG00000061121.1	ENSDARG00000061121		has2	ENSDARG00000036987.1	ENSDARG00000036987		myrip	ENSDARG00000038814.1	ENSDARG00000038814		sfxn3	ENSDARG00000057374.1	ENSDARG00000057374		has2	ENSDARG00000036987.1	ENSDARG00000036987		TRIM46 (2 of 2)	ENSDARG00000012367.1	ENSDARG00000012367		tmem187	ENSDARG00000051989.1	ENSDARG00000051989		TRIM46 (2 of 2)	ENSDARG00000012367.1	ENSDARG00000012367		lrrc4.1	ENSDARG00000069402.1	ENSDARG00000069402		pdik1l
	zgc:174356	ENSDARG00000088263.1	ENSDARG00000088263		UBE2J1	ENSDARG00000033489.1	ENSDARG00000033489		adamts9	ENSDARG00000077778.1	ENSDARG00000077778		MRPL51	ENSDARG00000041340.1	ENSDARG00000041340		SH3BGRL3	ENSDARG00000036016.1	ENSDARG00000036016		CABZ01057633.1	ENSDARG00000087353.1	ENSDARG00000087353		zgc:174356	ENSDARG00000088263.1	ENSDARG00000088263		SH3BGRL3	ENSDARG00000036016.1	ENSDARG00000036016		capza1b	ENSDARG00000056090.1	ENSDARG00000056090		map2k7	ENSDARG00000008279.1	ENSDARG00000008279		capza1b	ENSDARG00000056090.1	ENSDARG00000056090		LRRC38 (1 of 2)	ENSDARG00000087745.1	ENSDARG00000087745		GINS4
	C25H19orf40	ENSDARG00000051731.1	ENSDARG00000051731		pafah1b3	ENSDARG00000058047.1	ENSDARG00000058047		stk40	ENSDARG00000060318.1	ENSDARG00000060318		eif4g2b	ENSDARG00000057167.1	ENSDARG00000057167		CABZ01086825.1	ENSDARG00000053803.1	ENSDARG00000053803		mtx3	ENSDARG00000090195.1	ENSDARG00000090195		C25H19orf40	ENSDARG00000051731.1	ENSDARG00000051731		CABZ01086825.1	ENSDARG00000053803.1	ENSDARG00000053803		si:dkey-103i16.6	ENSDARG00000062893.1	ENSDARG00000062893		wdr41	ENSDARG00000009851.1	ENSDARG00000009851		si:dkey-103i16.6	ENSDARG00000062893.1	ENSDARG00000062893		cryz	ENSDARG00000016074.1	ENSDARG00000016074		cdk5
	ppp1r8	ENSDARG00000007186.1	ENSDARG00000007186		tiparp	ENSDARG00000061841.1	ENSDARG00000061841		smpd2	ENSDARG00000040523.1	ENSDARG00000040523		ccdc40	ENSDARG00000016813.1	ENSDARG00000016813		OTOG	ENSDARG00000068460.1	ENSDARG00000068460		bcam	ENSDARG00000090190.1	ENSDARG00000090190		ppp1r8	ENSDARG00000007186.1	ENSDARG00000007186		OTOG	ENSDARG00000068460.1	ENSDARG00000068460		kiss1ra	ENSDARG00000002728.1	ENSDARG00000002728		si:dkey-197c15.6	ENSDARG00000079401.1	ENSDARG00000079401		kiss1ra	ENSDARG00000002728.1	ENSDARG00000002728		gna11a	ENSDARG00000010002.1	ENSDARG00000010002		SLC35B1 (1 of 2)
	si:ch211-287j19.6	ENSDARG00000001470.1	ENSDARG00000001470		scn4ab	ENSDARG00000034588.1	ENSDARG00000034588		dpf3	ENSDARG00000025309.1	ENSDARG00000025309		chsy1	ENSDARG00000079027.1	ENSDARG00000079027		gnl2	ENSDARG00000053225.1	ENSDARG00000053225		dnajc5aa	ENSDARG00000042948.1	ENSDARG00000042948		si:ch211-287j19.6	ENSDARG00000001470.1	ENSDARG00000001470		gnl2	ENSDARG00000053225.1	ENSDARG00000053225		hdc	ENSDARG00000075454.1	ENSDARG00000075454		WSB2	ENSDARG00000058608.1	ENSDARG00000058608		hdc	ENSDARG00000075454.1	ENSDARG00000075454		zgc:123349	ENSDARG00000058984.1	ENSDARG00000058984		ABTB2 (2 of 2)
	rsad2	ENSDARG00000004952.1	ENSDARG00000004952		LRRC61	ENSDARG00000077357.1	ENSDARG00000077357		SLC38A8 (2 of 2)	ENSDARG00000009482.1	ENSDARG00000009482		ftr56	ENSDARG00000030954.1	ENSDARG00000030954		dock4b	ENSDARG00000024874.1	ENSDARG00000024874		mysm1	ENSDARG00000034693.1	ENSDARG00000034693		rsad2	ENSDARG00000004952.1	ENSDARG00000004952		dock4b	ENSDARG00000024874.1	ENSDARG00000024874		esrp2	ENSDARG00000018814.1	ENSDARG00000018814		GPR37L1 (2 of 2)	ENSDARG00000006079.1	ENSDARG00000006079		esrp2	ENSDARG00000018814.1	ENSDARG00000018814		si:dkey-78k11.9	ENSDARG00000037155.1	ENSDARG00000037155		gpr173
	lpar1	ENSDARG00000044213.1	ENSDARG00000044213		slc17a6b	ENSDARG00000041150.1	ENSDARG00000041150		PEX11A	ENSDARG00000060707.1	ENSDARG00000060707		f3a	ENSDARG00000021013.1	ENSDARG00000021013		slc9a7	ENSDARG00000076754.1	ENSDARG00000076754		cmtm6	ENSDARG010853|095413.1	ENSDARG010853|0954		lpar1	ENSDARG00000044213.1	ENSDARG00000044213		slc9a7	ENSDARG00000076754.1	ENSDARG00000076754		noa1	ENSDARG00000073788.1	ENSDARG00000073788		BX511034.2	ENSDARG00000071636.1	ENSDARG00000071636		noa1	ENSDARG00000073788.1	ENSDARG00000073788		si:ch1073-403i13.1	ENSDARG00000001832.1	ENSDARG00000001832		gnaia
	GPR3	ENSDARG00000094860.1	ENSDARG00000094860		CABZ01024764.1	ENSDARG00000063359.1	ENSDARG00000063359		wnt9b	ENSDARG00000037889.1	ENSDARG00000037889		C2H1orf35	ENSDARG00000004525.1	ENSDARG00000004525		BRDT	ENSDARG00000020076.1	ENSDARG00000020076		RGS13 (1 of 2)	ENSDARG00000007265.1	ENSDARG00000007265		GPR3	ENSDARG00000094860.1	ENSDARG00000094860		BRDT	ENSDARG00000020076.1	ENSDARG00000020076		G6PC (1 of 3)	ENSDARG00000013721.1	ENSDARG00000013721		CDH8	ENSDARG00000037478.1	ENSDARG00000037478		G6PC (1 of 3)	ENSDARG00000013721.1	ENSDARG00000013721		st8sia4	ENSDARG00000018699.1	ENSDARG00000018699		BX088691.2
	sec31b	ENSDARG00000002916.1	ENSDARG00000002916		nrarpa	ENSDARG00000091419.1	ENSDARG00000091419		mipb	ENSDARG00000013963.1	ENSDARG00000013963		foxh1	ENSDARG00000055630.1	ENSDARG00000055630		zgc:101559	ENSDARG00000003257.1	ENSDARG00000003257		frem1a	ENSDARG00000069473.1	ENSDARG00000069473		sec31b	ENSDARG00000002916.1	ENSDARG00000002916		zgc:101559	ENSDARG00000003257.1	ENSDARG00000003257		fam134a	ENSDARG00000063270.1	ENSDARG00000063270		klf11b	ENSDARG00000013794.1	ENSDARG00000013794		fam134a	ENSDARG00000063270.1	ENSDARG00000063270		TMEM218	ENSDARG00000027129.1	ENSDARG00000027129		lrig1
	TNFRSF14 (4 of 12)	ENSDARG00000089901.1	ENSDARG00000089901		nrcam	ENSDARG00000006396.1	ENSDARG00000006396		TMEM179B (1 of 2)	ENSDARG00000069495.1	ENSDARG00000069495		polr1b	ENSDARG00000077469.1	ENSDARG00000077469		AL929495.2	ENSDARG00000090767.1	ENSDARG00000090767		runx2a	ENSDARG00000040261.1	ENSDARG00000040261		TNFRSF14 (4 of 12)	ENSDARG00000089901.1	ENSDARG00000089901		AL929495.2	ENSDARG00000090767.1	ENSDARG00000090767		TACR3 (1 of 3)	ENSDARG00000003054.1	ENSDARG00000003054		rdh8a	ENSDARG00000028048.1	ENSDARG00000028048		TACR3 (1 of 3)	ENSDARG00000003054.1	ENSDARG00000003054		KCNV2 (2 of 2)	ENSDARG00000062906.1	ENSDARG00000062906		CTSA (1 of 2)
	SBNO2 (2 of 3)|SBNO2 (3 of 3)	ENSDARG016188|094178.1	ENSDARG016188|0941		cic	ENSDARG00000055502.1	ENSDARG00000055502		C8H22orf39	ENSDARG00000092360.1	ENSDARG00000092360		efnb3b	ENSDARG00000042277.1	ENSDARG00000042277		si:dkey-110c1.10	ENSDARG00000061810.1	ENSDARG00000061810		eif5	ENSDARG00000003681.1	ENSDARG00000003681		SBNO2 (2 of 3)|SBNO2 (3 of 3)	ENSDARG016188|094178.1	ENSDARG016188|0941		si:dkey-110c1.10	ENSDARG00000061810.1	ENSDARG00000061810		rer1	ENSDARG00000012747.1	ENSDARG00000012747		vangl1	ENSDARG00000004305.1	ENSDARG00000004305		rer1	ENSDARG00000012747.1	ENSDARG00000012747		cyb5a	ENSDARG00000055643.1	ENSDARG00000055643		FNDC5 (2 of 2)
	si:dkey-32e6.3	ENSDARG00000092934.1	ENSDARG00000092934		apaf1	ENSDARG00000021239.1	ENSDARG00000021239		LRIG3	ENSDARG00000079363.1	ENSDARG00000079363		ASB13 (1 of 3)	ENSDARG00000089833.1	ENSDARG00000089833		PCNT	ENSDARG00000033012.1	ENSDARG00000033012		si:ch211-113j14.1	ENSDARG00000073764.1	ENSDARG00000073764		si:dkey-32e6.3	ENSDARG00000092934.1	ENSDARG00000092934		PCNT	ENSDARG00000033012.1	ENSDARG00000033012		chka	ENSDARG00000041078.1	ENSDARG00000041078		pdlim7	ENSDARG00000030638.1	ENSDARG00000030638		chka	ENSDARG00000041078.1	ENSDARG00000041078		ANKRD50	ENSDARG00000045666.1	ENSDARG00000045666		CNTNAP1
	jarid2b	ENSDARG00000062268.1	ENSDARG00000062268		CR759882.1	ENSDARG00000052319.1	ENSDARG00000052319		adamts8a	ENSDARG00000007709.1	ENSDARG00000007709		PLEC (2 of 2)	ENSDARG00000062590.1	ENSDARG00000062590		aass	ENSDARG00000051816.1	ENSDARG00000051816		mtdha	ENSDARG00000014159.1	ENSDARG00000014159		jarid2b	ENSDARG00000062268.1	ENSDARG00000062268		aass	ENSDARG00000051816.1	ENSDARG00000051816		fxc1	ENSDARG00000043898.1	ENSDARG00000043898		cyp7c1	ENSDARG00000008858.1	ENSDARG00000008858		fxc1	ENSDARG00000043898.1	ENSDARG00000043898		si:ch211-106h4.4	ENSDARG00000093629.1	ENSDARG00000093629		CGN (2 of 2)
	CU915827.1	ENSDARG00000067992.1	ENSDARG00000067992		CABZ01033205.2	ENSDARG00000090943.1	ENSDARG00000090943		hhipl1	ENSDARG00000062501.1	ENSDARG00000062501		ltk	ENSDARG00000042861.1	ENSDARG00000042861		si:ch211-138a11.5	ENSDARG00000076402.1	ENSDARG00000076402		cyb5d2	ENSDARG00000061006.1	ENSDARG00000061006		CU915827.1	ENSDARG00000067992.1	ENSDARG00000067992		si:ch211-138a11.5	ENSDARG00000076402.1	ENSDARG00000076402		slc23a1	ENSDARG00000015033.1	ENSDARG00000015033		col9a3	ENSDARG00000037845.1	ENSDARG00000037845		slc23a1	ENSDARG00000015033.1	ENSDARG00000015033		sh3kbp1	ENSDARG00000075853.1	ENSDARG00000075853		sgk3
	EVPL (1 of 2)	ENSDARG00000019808.1	ENSDARG00000019808		SLC4A8	ENSDARG00000015531.1	ENSDARG00000015531		foxp4	ENSDARG00000076120.1	ENSDARG00000076120		ankrd10a	ENSDARG00000037100.1	ENSDARG00000037100		PFKP (2 of 2)	ENSDARG00000012801.1	ENSDARG00000012801		abhd6b	ENSDARG00000070894.1	ENSDARG00000070894		EVPL (1 of 2)	ENSDARG00000019808.1	ENSDARG00000019808		PFKP (2 of 2)	ENSDARG00000012801.1	ENSDARG00000012801		PLD5 (1 of 2)	ENSDARG00000063257.1	ENSDARG00000063257		crb2b	ENSDARG00000060081.1	ENSDARG00000060081		PLD5 (1 of 2)	ENSDARG00000063257.1	ENSDARG00000063257		CT033841.1	ENSDARG00000028513.1	ENSDARG00000028513		zgc:165409
	lcmt2	ENSDARG00000000747.1	ENSDARG00000000747		slc52a2	ENSDARG00000092367.1	ENSDARG00000092367		tprg1	ENSDARG00000056026.1	ENSDARG00000056026		WWC2	ENSDARG00000076041.1	ENSDARG00000076041		PLEKHM3	ENSDARG00000030633.1	ENSDARG00000030633		myo6a	ENSDARG00000044016.1	ENSDARG00000044016		lcmt2	ENSDARG00000000747.1	ENSDARG00000000747		PLEKHM3	ENSDARG00000030633.1	ENSDARG00000030633		cebpa	ENSDARG00000036074.1	ENSDARG00000036074		BX469915.2	ENSDARG00000086305.1	ENSDARG00000086305		cebpa	ENSDARG00000036074.1	ENSDARG00000036074		hnrnpm	ENSDARG00000061735.1	ENSDARG00000061735		S1PR4
	SMC6	ENSDARG00000058719.1	ENSDARG00000058719		fign	ENSDARG00000008662.1	ENSDARG00000008662		eif3b	ENSDARG00000059654.1	ENSDARG00000059654		VRTN	ENSDARG00000061963.1	ENSDARG00000061963		CU234171.2	ENSDARG00000074093.1	ENSDARG00000074093		membrane-associated ring finger1	ENSDARG00000062959.1	ENSDARG00000062959		SMC6	ENSDARG00000058719.1	ENSDARG00000058719		CU234171.2	ENSDARG00000074093.1	ENSDARG00000074093		spryd3	ENSDARG00000075799.1	ENSDARG00000075799		sdf2l1	ENSDARG00000035631.1	ENSDARG00000035631		spryd3	ENSDARG00000075799.1	ENSDARG00000075799		C25H12orf73	ENSDARG00000045797.1	ENSDARG00000045797		tp53inp1
	dld	ENSDARG00000020219.1	ENSDARG00000020219		si:dkey-22i16.9	ENSDARG00000095949.1	ENSDARG00000095949		kcnh8	ENSDARG00000062640.1	ENSDARG00000062640		dpysl4	ENSDARG00000057316.1	ENSDARG00000057316		btg3	ENSDARG00000069065.1	ENSDARG00000069065		FAIM2	ENSDARG00000039444.1	ENSDARG00000039444		dld	ENSDARG00000020219.1	ENSDARG00000020219		btg3	ENSDARG00000069065.1	ENSDARG00000069065		pip5k1aa	ENSDARG00000002614.1	ENSDARG00000002614		relnl	ENSDARG00000077935.1	ENSDARG00000077935		pip5k1aa	ENSDARG00000002614.1	ENSDARG00000002614		cep63	ENSDARG00000056862.1	ENSDARG00000056862		dmrta2
	KCNQ2 (3 of 3)	ENSDARG00000075307.1	ENSDARG00000075307		ccdc93	ENSDARG00000040678.1	ENSDARG00000040678		mll4b	ENSDARG00000060697.1	ENSDARG00000060697		si:ch211-157j23.2	ENSDARG00000061221.1	ENSDARG00000061221		rpgrb	ENSDARG00000057074.1	ENSDARG00000057074		PRKCA (2 of 3)	ENSDARG00000087422.1	ENSDARG00000087422		KCNQ2 (3 of 3)	ENSDARG00000075307.1	ENSDARG00000075307		rpgrb	ENSDARG00000057074.1	ENSDARG00000057074		impa1	ENSDARG00000003517.1	ENSDARG00000003517		CU658472.1	ENSDARG00000090946.1	ENSDARG00000090946		impa1	ENSDARG00000003517.1	ENSDARG00000003517		NDST2 (2 of 2)	ENSDARG00000060678.1	ENSDARG00000060678		tspan7
	pan3	ENSDARG00000031637.1	ENSDARG00000031637		il13ra1	ENSDARG00000080020.1	ENSDARG00000080020		MAP3K1	ENSDARG00000088180.1	ENSDARG00000088180		MAML1	ENSDARG00000076466.1	ENSDARG00000076466		C4H12orf56	ENSDARG00000073963.1	ENSDARG00000073963		TCF24	ENSDARG00000086944.1	ENSDARG00000086944		pan3	ENSDARG00000031637.1	ENSDARG00000031637		C4H12orf56	ENSDARG00000073963.1	ENSDARG00000073963		BX908759.3	ENSDARG00000026383.1	ENSDARG00000026383		slc7a14b	ENSDARG00000079231.1	ENSDARG00000079231		BX908759.3	ENSDARG00000026383.1	ENSDARG00000026383		rab27a	ENSDARG00000040532.1	ENSDARG00000040532		EMILIN3 (1 of 2)
	GDPD3 (2 of 2)	ENSDARG00000006944.1	ENSDARG00000006944		rnf17	ENSDARG00000056387.1	ENSDARG00000056387		vhll	ENSDARG00000078613.1	ENSDARG00000078613		zp2.3	ENSDARG00000090237.1	ENSDARG00000090237		CABZ01023423.1	ENSDARG00000074100.1	ENSDARG00000074100		zmym2	ENSDARG00000027353.1	ENSDARG00000027353		GDPD3 (2 of 2)	ENSDARG00000006944.1	ENSDARG00000006944		CABZ01023423.1	ENSDARG00000074100.1	ENSDARG00000074100		si:dkey-117n7.3	ENSDARG00000092944.1	ENSDARG00000092944		si:dkey-221j11.3	ENSDARG00000093304.1	ENSDARG00000093304		si:dkey-117n7.3	ENSDARG00000092944.1	ENSDARG00000092944		si:dkey-246g23.2	ENSDARG00000062964.1	ENSDARG00000062964		SNX11
	DTX3L	ENSDARG00000075504.1	ENSDARG00000075504		trappc2|egfl6	ENSDARG068831|095876.1	ENSDARG068831|0958		CCNJ	ENSDARG00000059917.1	ENSDARG00000059917		ipmkb	ENSDARG00000029291.1	ENSDARG00000029291		DNAJC4	ENSDARG00000024090.1	ENSDARG00000024090		INO80B	ENSDARG00000062749.1	ENSDARG00000062749		DTX3L	ENSDARG00000075504.1	ENSDARG00000075504		DNAJC4	ENSDARG00000024090.1	ENSDARG00000024090		efnb1	ENSDARG00000007723.1	ENSDARG00000007723		RFFL (2 of 2)	ENSDARG00000042833.1	ENSDARG00000042833		efnb1	ENSDARG00000007723.1	ENSDARG00000007723		GULP1 (1 of 2)	ENSDARG00000001733.1	ENSDARG00000001733		unc5db
	pcgf5a	ENSDARG00000071007.1	ENSDARG00000071007		selo	ENSDARG00000041951.1	ENSDARG00000041951		pbx4	ENSDARG00000052150.1	ENSDARG00000052150		ckbb	ENSDARG00000043257.1	ENSDARG00000043257		asah2	ENSDARG00000012829.1	ENSDARG00000012829		cav3	ENSDARG00000024141.1	ENSDARG00000024141		pcgf5a	ENSDARG00000071007.1	ENSDARG00000071007		asah2	ENSDARG00000012829.1	ENSDARG00000012829		pcgf5b	ENSDARG00000052388.1	ENSDARG00000052388		tmem180	ENSDARG00000009214.1	ENSDARG00000009214		pcgf5b	ENSDARG00000052388.1	ENSDARG00000052388		orc1	ENSDARG00000039217.1	ENSDARG00000039217		CACNG5 (1 of 2)
	upf3a	ENSDARG00000069297.1	ENSDARG00000069297		cadm3	ENSDARG00000057013.1	ENSDARG00000057013		capg	ENSDARG00000021318.1	ENSDARG00000021318		metap2l	ENSDARG00000069261.1	ENSDARG00000069261		rps8b	ENSDARG00000057368.1	ENSDARG00000057368		tmem106bb	ENSDARG00000035949.1	ENSDARG00000035949		upf3a	ENSDARG00000069297.1	ENSDARG00000069297		rps8b	ENSDARG00000057368.1	ENSDARG00000057368		derl1	ENSDARG00000021905.1	ENSDARG00000021905		C12H17orf62 (2 of 2)	ENSDARG00000091228.1	ENSDARG00000091228		derl1	ENSDARG00000021905.1	ENSDARG00000021905		cabp7b	ENSDARG00000060846.1	ENSDARG00000060846		RNF14 (5 of 5)
	ccl20	ENSDARG00000094511.1	ENSDARG00000094511		NETO2 (1 of 2)	ENSDARG00000062343.1	ENSDARG00000062343		rxrab	ENSDARG00000035127.1	ENSDARG00000035127		tspan3a	ENSDARG00000034753.1	ENSDARG00000034753		ST3GAL1 (2 of 5)	ENSDARG00000038533.1	ENSDARG00000038533		prkca	ENSDARG00000039241.1	ENSDARG00000039241		ccl20	ENSDARG00000094511.1	ENSDARG00000094511		ST3GAL1 (2 of 5)	ENSDARG00000038533.1	ENSDARG00000038533		usp16	ENSDARG00000060633.1	ENSDARG00000060633		fam134c	ENSDARG00000059804.1	ENSDARG00000059804		usp16	ENSDARG00000060633.1	ENSDARG00000060633		GPR123 (2 of 2)	ENSDARG00000054177.1	ENSDARG00000054177		rgs20
	CYP27B1	ENSDARG00000045015.1	ENSDARG00000045015		ptger1	ENSDARG00000077061.1	ENSDARG00000077061		col2a1a	ENSDARG00000069093.1	ENSDARG00000069093		ugt1b4	ENSDARG00000089507.1	ENSDARG00000089507		egln2	ENSDARG00000062562.1	ENSDARG00000062562		dram2b	ENSDARG00000044241.1	ENSDARG00000044241		CYP27B1	ENSDARG00000045015.1	ENSDARG00000045015		egln2	ENSDARG00000062562.1	ENSDARG00000062562		si:ch211-278j3.3	ENSDARG00000020284.1	ENSDARG00000020284		si:ch73-299h12.3	ENSDARG00000095749.1	ENSDARG00000095749		si:ch211-278j3.3	ENSDARG00000020284.1	ENSDARG00000020284		FNBP1 (2 of 3)	ENSDARG00000038219.1	ENSDARG00000038219		zfyve26
	C9H2orf69	ENSDARG00000062425.1	ENSDARG00000062425		C20H1orf95	ENSDARG00000041915.1	ENSDARG00000041915		cpsf4	ENSDARG00000020217.1	ENSDARG00000020217		slc43a2a	ENSDARG00000036848.1	ENSDARG00000036848		GABRA2 (3 of 3)	ENSDARG00000070005.1	ENSDARG00000070005		pion	ENSDARG00000045481.1	ENSDARG00000045481		C9H2orf69	ENSDARG00000062425.1	ENSDARG00000062425		GABRA2 (3 of 3)	ENSDARG00000070005.1	ENSDARG00000070005		serinc2	ENSDARG00000056532.1	ENSDARG00000056532		RALBP1	ENSDARG00000078653.1	ENSDARG00000078653		serinc2	ENSDARG00000056532.1	ENSDARG00000056532		atp8a1	ENSDARG00000063001.1	ENSDARG00000063001		enpp5
	btr04	ENSDARG00000060962.1	ENSDARG00000060962		crym	ENSDARG00000062817.1	ENSDARG00000062817		TPPP2	ENSDARG00000035338.1	ENSDARG00000035338		mak	ENSDARG00000059287.1	ENSDARG00000059287		mapk4	ENSDARG00000017681.1	ENSDARG00000017681		crb2a	ENSDARG00000060106.1	ENSDARG00000060106		btr04	ENSDARG00000060962.1	ENSDARG00000060962		mapk4	ENSDARG00000017681.1	ENSDARG00000017681		FUCA1 (1 of 2)	ENSDARG00000035879.1	ENSDARG00000035879		si:dkey-165n16.1	ENSDARG00000087048.1	ENSDARG00000087048		FUCA1 (1 of 2)	ENSDARG00000035879.1	ENSDARG00000035879		ssh1b	ENSDARG00000010031.1	ENSDARG00000010031		gpr137c
	PSD (2 of 2)	ENSDARG00000078102.1	ENSDARG00000078102		ppp3r1a	ENSDARG00000092659.1	ENSDARG00000092659		rcn1	ENSDARG00000070006.1	ENSDARG00000070006		syn1	ENSDARG00000060368.1	ENSDARG00000060368		AL929434.1	ENSDARG00000034943.1	ENSDARG00000034943		BX323987.1	ENSDARG00000041333.1	ENSDARG00000041333		PSD (2 of 2)	ENSDARG00000078102.1	ENSDARG00000078102		AL929434.1	ENSDARG00000034943.1	ENSDARG00000034943		kdelr2l	ENSDARG00000037361.1	ENSDARG00000037361		grapb	ENSDARG00000022668.1	ENSDARG00000022668		kdelr2l	ENSDARG00000037361.1	ENSDARG00000037361		osgin2	ENSDARG00000040302.1	ENSDARG00000040302		MRAS (1 of 2)
	DTX4 (1 of 2)	ENSDARG00000076302.1	ENSDARG00000076302		cnot6	ENSDARG00000008255.1	ENSDARG00000008255		TRHDE (2 of 2)	ENSDARG00000076044.1	ENSDARG00000076044		sox1b	ENSDARG00000008131.1	ENSDARG00000008131		LRRC29	ENSDARG00000076425.1	ENSDARG00000076425		CC2D1A	ENSDARG00000036281.1	ENSDARG00000036281		DTX4 (1 of 2)	ENSDARG00000076302.1	ENSDARG00000076302		LRRC29	ENSDARG00000076425.1	ENSDARG00000076425		msrb2	ENSDARG00000018459.1	ENSDARG00000018459		si:ch211-12e13.2	ENSDARG00000023479.1	ENSDARG00000023479		msrb2	ENSDARG00000018459.1	ENSDARG00000018459		ZDHHC24 (1 of 2)	ENSDARG00000036364.1	ENSDARG00000036364		mpp7
	tcap	ENSDARG00000007344.1	ENSDARG00000007344		rfx4	ENSDARG00000026395.1	ENSDARG00000026395		lrig1	ENSDARG00000075625.1	ENSDARG00000075625		pak2a	ENSDARG00000068177.1	ENSDARG00000068177		usp19	ENSDARG00000004132.1	ENSDARG00000004132		ppp2r5a	ENSDARG00000027017.1	ENSDARG00000027017		tcap	ENSDARG00000007344.1	ENSDARG00000007344		usp19	ENSDARG00000004132.1	ENSDARG00000004132		si:rp71-1h20.5	ENSDARG00000044848.1	ENSDARG00000044848		crsp7	ENSDARG00000009793.1	ENSDARG00000009793		si:rp71-1h20.5	ENSDARG00000044848.1	ENSDARG00000044848		zdhhc24	ENSDARG00000078877.1	ENSDARG00000078877		WIZ (1 of 2)
	hnf1a	ENSDARG00000009470.1	ENSDARG00000009470		septin 7	ENSDARG00000087647.1	ENSDARG00000087647		lin28a	ENSDARG00000016999.1	ENSDARG00000016999		rasgrp3	ENSDARG00000077864.1	ENSDARG00000077864		cox7a1	ENSDARG00000069464.1	ENSDARG00000069464		LRRC8A (2 of 2)	ENSDARG00000052155.1	ENSDARG00000052155		hnf1a	ENSDARG00000009470.1	ENSDARG00000009470		cox7a1	ENSDARG00000069464.1	ENSDARG00000069464		keap1b	ENSDARG00000074634.1	ENSDARG00000074634		CABZ01097761.1	ENSDARG00000086928.1	ENSDARG00000086928		keap1b	ENSDARG00000074634.1	ENSDARG00000074634		CERS1	ENSDARG00000063412.1	ENSDARG00000063412		dok1b
	IL17RA (4 of 5)	ENSDARG00000058244.1	ENSDARG00000058244		SMPD2 (1 of 2)	ENSDARG00000052701.1	ENSDARG00000052701		zgc:114118	ENSDARG00000052222.1	ENSDARG00000052222		usp40	ENSDARG00000071197.1	ENSDARG00000071197		tnnt2d	ENSDARG00000002988.1	ENSDARG00000002988		CABZ01086835.1	ENSDARG00000090571.1	ENSDARG00000090571		IL17RA (4 of 5)	ENSDARG00000058244.1	ENSDARG00000058244		tnnt2d	ENSDARG00000002988.1	ENSDARG00000002988		lypd6b	ENSDARG00000077643.1	ENSDARG00000077643		bnip4	ENSDARG00000022832.1	ENSDARG00000022832		lypd6b	ENSDARG00000077643.1	ENSDARG00000077643		camsap2	ENSDARG00000062173.1	ENSDARG00000062173		twist2
	htatip2	ENSDARG00000028386.1	ENSDARG00000028386		map2k5	ENSDARG00000011851.1	ENSDARG00000011851		glt8d1	ENSDARG00000040157.1	ENSDARG00000040157		galntl4b	ENSDARG00000059438.1	ENSDARG00000059438		zgc:193690	ENSDARG00000044325.1	ENSDARG00000044325		DEF6 (2 of 2)	ENSDARG00000044524.1	ENSDARG00000044524		htatip2	ENSDARG00000028386.1	ENSDARG00000028386		zgc:193690	ENSDARG00000044325.1	ENSDARG00000044325		DNAH8	ENSDARG00000056888.1	ENSDARG00000056888		esrra	ENSDARG00000069266.1	ENSDARG00000069266		DNAH8	ENSDARG00000056888.1	ENSDARG00000056888		bend3	ENSDARG00000076903.1	ENSDARG00000076903		smpx
	tenc1a	ENSDARG00000076292.1	ENSDARG00000076292		tbccd1	ENSDARG00000056886.1	ENSDARG00000056886		C17orf70	ENSDARG00000079457.1	ENSDARG00000079457		rnmtl1a	ENSDARG00000016543.1	ENSDARG00000016543		ANKRD50	ENSDARG00000045666.1	ENSDARG00000045666		timm8b	ENSDARG00000055708.1	ENSDARG00000055708		tenc1a	ENSDARG00000076292.1	ENSDARG00000076292		ANKRD50	ENSDARG00000045666.1	ENSDARG00000045666		her8.2	ENSDARG00000069675.1	ENSDARG00000069675		znf385a	ENSDARG00000009899.1	ENSDARG00000009899		her8.2	ENSDARG00000069675.1	ENSDARG00000069675		ehhadh	ENSDARG00000070029.1	ENSDARG00000070029		birc7
	si:dkey-20i20.7	ENSDARG00000093562.1	ENSDARG00000093562		CLIC6	ENSDARG00000001009.1	ENSDARG00000001009		pou2f2a	ENSDARG00000036816.1	ENSDARG00000036816		ufm1	ENSDARG00000043857.1	ENSDARG00000043857		dusp2	ENSDARG00000036572.1	ENSDARG00000036572		evx1	ENSDARG00000005628.1	ENSDARG00000005628		si:dkey-20i20.7	ENSDARG00000093562.1	ENSDARG00000093562		dusp2	ENSDARG00000036572.1	ENSDARG00000036572		CU694221.1	ENSDARG00000089075.1	ENSDARG00000089075		zgc:165526	ENSDARG00000023373.1	ENSDARG00000023373		CU694221.1	ENSDARG00000089075.1	ENSDARG00000089075		desmb	ENSDARG00000005221.1	ENSDARG00000005221		cryl1
	BX005472.1	ENSDARG00000087133.1	ENSDARG00000087133		lgalsla	ENSDARG00000059060.1	ENSDARG00000059060		nprl3	ENSDARG00000010918.1	ENSDARG00000010918		ythdf3	ENSDARG00000057939.1	ENSDARG00000057939		SLC44A1 (1 of 3)	ENSDARG00000090982.1	ENSDARG00000090982		KCNAB1 (2 of 3)	ENSDARG00000090580.1	ENSDARG00000090580		BX005472.1	ENSDARG00000087133.1	ENSDARG00000087133		SLC44A1 (1 of 3)	ENSDARG00000090982.1	ENSDARG00000090982		si:dkey-228d14.5	ENSDARG00000057440.1	ENSDARG00000057440		pitpnab	ENSDARG00000044091.1	ENSDARG00000044091		si:dkey-228d14.5	ENSDARG00000057440.1	ENSDARG00000057440		gch2	ENSDARG00000013340.1	ENSDARG00000013340		kctd6
	h2afv	ENSDARG00000068820.1	ENSDARG00000068820		LGR4	ENSDARG00000060542.1	ENSDARG00000060542		crfb14	ENSDARG00000087131.1	ENSDARG00000087131		stam2	ENSDARG00000005318.1	ENSDARG00000005318		dnal4a	ENSDARG00000031116.1	ENSDARG00000031116		pppde2a	ENSDARG00000033140.1	ENSDARG00000033140		h2afv	ENSDARG00000068820.1	ENSDARG00000068820		dnal4a	ENSDARG00000031116.1	ENSDARG00000031116		syt16	ENSDARG00000030761.1	ENSDARG00000030761		c1ql3b	ENSDARG00000036483.1	ENSDARG00000036483		syt16	ENSDARG00000030761.1	ENSDARG00000030761		pgpep1	ENSDARG00000054666.1	ENSDARG00000054666		RIMBP3
	KCTD9 (2 of 2)	ENSDARG00000021209.1	ENSDARG00000021209		CILP2	ENSDARG00000013687.1	ENSDARG00000013687		CEP57	ENSDARG00000067668.1	ENSDARG00000067668		BX927212.1	ENSDARG00000087495.1	ENSDARG00000087495		cers4a	ENSDARG00000031387.1	ENSDARG00000031387		tgfb3	ENSDARG00000019367.1	ENSDARG00000019367		KCTD9 (2 of 2)	ENSDARG00000021209.1	ENSDARG00000021209		cers4a	ENSDARG00000031387.1	ENSDARG00000031387		PEX5L (1 of 2)	ENSDARG00000022518.1	ENSDARG00000022518		YAE1D1	ENSDARG00000045422.1	ENSDARG00000045422		PEX5L (1 of 2)	ENSDARG00000022518.1	ENSDARG00000022518		sox6	ENSDARG00000015536.1	ENSDARG00000015536		zgc:63637
	dynll2b	ENSDARG00000005172.1	ENSDARG00000005172		dennd5b	ENSDARG00000003789.1	ENSDARG00000003789		usp44	ENSDARG00000089861.1	ENSDARG00000089861		srp68	ENSDARG00000020820.1	ENSDARG00000020820		birc2	ENSDARG00000044619.1	ENSDARG00000044619		LRFN2 (2 of 2)	ENSDARG00000060459.1	ENSDARG00000060459		dynll2b	ENSDARG00000005172.1	ENSDARG00000005172		birc2	ENSDARG00000044619.1	ENSDARG00000044619		tceb2	ENSDARG00000037980.1	ENSDARG00000037980		C4H12orf26	ENSDARG00000045754.1	ENSDARG00000045754		tceb2	ENSDARG00000037980.1	ENSDARG00000037980		sgce	ENSDARG00000012138.1	ENSDARG00000012138		col5a3a
	HIPK1 (1 of 2)	ENSDARG00000063594.1	ENSDARG00000063594		WDR61	ENSDARG00000007755.1	ENSDARG00000007755		CRISP3	ENSDARG00000091103.1	ENSDARG00000091103		ptgs2b	ENSDARG00000010276.1	ENSDARG00000010276		tmem106bb	ENSDARG00000035949.1	ENSDARG00000035949		frem3	ENSDARG00000074677.1	ENSDARG00000074677		HIPK1 (1 of 2)	ENSDARG00000063594.1	ENSDARG00000063594		tmem106bb	ENSDARG00000035949.1	ENSDARG00000035949		mrpl36	ENSDARG00000070607.1	ENSDARG00000070607		SLC16A13	ENSDARG00000055342.1	ENSDARG00000055342		mrpl36	ENSDARG00000070607.1	ENSDARG00000070607		zgc:152968	ENSDARG00000037002.1	ENSDARG00000037002		twist1a
	cplx3b	ENSDARG00000089486.1	ENSDARG00000089486		lipea	ENSDARG00000063037.1	ENSDARG00000063037		slc6a5	ENSDARG00000067964.1	ENSDARG00000067964		cask	ENSDARG00000059809.1	ENSDARG00000059809		CSGALNACT1 (1 of 2)	ENSDARG00000040535.1	ENSDARG00000040535		TTC9	ENSDARG00000074363.1	ENSDARG00000074363		cplx3b	ENSDARG00000089486.1	ENSDARG00000089486		CSGALNACT1 (1 of 2)	ENSDARG00000040535.1	ENSDARG00000040535		COMP	ENSDARG00000053865.1	ENSDARG00000053865		dhrsx	ENSDARG00000079280.1	ENSDARG00000079280		COMP	ENSDARG00000053865.1	ENSDARG00000053865		glrx2	ENSDARG00000042631.1	ENSDARG00000042631		GM2A (1 of 2)
	wscd2	ENSDARG00000061819.1	ENSDARG00000061819		CR382283.2	ENSDARG00000092521.1	ENSDARG00000092521		foxb1.1	ENSDARG00000053650.1	ENSDARG00000053650		hmcn1	ENSDARG00000016936.1	ENSDARG00000016936		ankrd33aa	ENSDARG00000055638.1	ENSDARG00000055638		SLC7A8 (1 of 2)	ENSDARG00000075831.1	ENSDARG00000075831		wscd2	ENSDARG00000061819.1	ENSDARG00000061819		ankrd33aa	ENSDARG00000055638.1	ENSDARG00000055638		CU137645.1	ENSDARG00000016728.1	ENSDARG00000016728		ephb2a	ENSDARG00000037373.1	ENSDARG00000037373		CU137645.1	ENSDARG00000016728.1	ENSDARG00000016728		fam49bb|si:dkeyp-105g12.2	ENSDARG045417|093657.1	ENSDARG045417|0936		sumo3a
	B4GALNT3 (3 of 3)	ENSDARG00000078749.1	ENSDARG00000078749		ggcx	ENSDARG00000067805.1	ENSDARG00000067805		NRTN	ENSDARG00000079849.1	ENSDARG00000079849		zgc:165526	ENSDARG00000023373.1	ENSDARG00000023373		exoc3l2a	ENSDARG00000008414.1	ENSDARG00000008414		brd4	ENSDARG00000078904.1	ENSDARG00000078904		B4GALNT3 (3 of 3)	ENSDARG00000078749.1	ENSDARG00000078749		exoc3l2a	ENSDARG00000008414.1	ENSDARG00000008414		C3H16orf58	ENSDARG00000059919.1	ENSDARG00000059919		ptpdc1	ENSDARG00000061656.1	ENSDARG00000061656		C3H16orf58	ENSDARG00000059919.1	ENSDARG00000059919		GCA	ENSDARG00000020187.1	ENSDARG00000020187		setd4
	EIF2C2	ENSDARG00000061268.1	ENSDARG00000061268		si:dkey-266m15.5	ENSDARG00000076548.1	ENSDARG00000076548		npffr1l3	ENSDARG00000010712.1	ENSDARG00000010712		pcdh1b	ENSDARG00000036175.1	ENSDARG00000036175		si:ch211-214j8.12	ENSDARG00000092556.1	ENSDARG00000092556		ssbp3b	ENSDARG00000030155.1	ENSDARG00000030155		EIF2C2	ENSDARG00000061268.1	ENSDARG00000061268		si:ch211-214j8.12	ENSDARG00000092556.1	ENSDARG00000092556		zgc:92233	ENSDARG00000073766.1	ENSDARG00000073766		si:ch73-271e23.6	ENSDARG00000095937.1	ENSDARG00000095937		zgc:92233	ENSDARG00000073766.1	ENSDARG00000073766		C18H7orf23 (2 of 2)	ENSDARG00000042214.1	ENSDARG00000042214		CABZ01080457.1
	SGSM2	ENSDARG00000063307.1	ENSDARG00000063307		edaradd	ENSDARG00000062289.1	ENSDARG00000062289		ntf7	ENSDARG00000058961.1	ENSDARG00000058961		CR932360.1	ENSDARG00000020224.1	ENSDARG00000020224		VPS37B (2 of 2)	ENSDARG00000028391.1	ENSDARG00000028391		rac3b	ENSDARG00000020795.1	ENSDARG00000020795		SGSM2	ENSDARG00000063307.1	ENSDARG00000063307		VPS37B (2 of 2)	ENSDARG00000028391.1	ENSDARG00000028391		wnt4a	ENSDARG00000071208.1	ENSDARG00000071208		kbtbd5	ENSDARG00000039052.1	ENSDARG00000039052		wnt4a	ENSDARG00000071208.1	ENSDARG00000071208		mut	ENSDARG00000060554.1	ENSDARG00000060554		mapk10
	CDR2 (1 of 2)	ENSDARG00000035952.1	ENSDARG00000035952		PRODH (3 of 3)	ENSDARG00000086512.1	ENSDARG00000086512		col4a6	ENSDARG00000052061.1	ENSDARG00000052061		tmod1	ENSDARG00000078318.1	ENSDARG00000078318		RAB4B	ENSDARG00000012177.1	ENSDARG00000012177		il15l	ENSDARG00000007743.1	ENSDARG00000007743		CDR2 (1 of 2)	ENSDARG00000035952.1	ENSDARG00000035952		RAB4B	ENSDARG00000012177.1	ENSDARG00000012177		aldh18a1	ENSDARG00000061123.1	ENSDARG00000061123		SHROOM2 (2 of 2)	ENSDARG00000076371.1	ENSDARG00000076371		aldh18a1	ENSDARG00000061123.1	ENSDARG00000061123		gcga	ENSDARG00000079296.1	ENSDARG00000079296		gpcpd1
	ASB13 (1 of 3)	ENSDARG00000089833.1	ENSDARG00000089833		clcnk	ENSDARG00000022560.1	ENSDARG00000022560		slc41a1	ENSDARG00000070214.1	ENSDARG00000070214		PAX7 (1 of 3)	ENSDARG00000091353.1	ENSDARG00000091353		htr2a	ENSDARG00000057029.1	ENSDARG00000057029		cyb561	ENSDARG00000038176.1	ENSDARG00000038176		ASB13 (1 of 3)	ENSDARG00000089833.1	ENSDARG00000089833		htr2a	ENSDARG00000057029.1	ENSDARG00000057029		EIF2C2	ENSDARG00000061268.1	ENSDARG00000061268		FAM135B	ENSDARG00000079899.1	ENSDARG00000079899		EIF2C2	ENSDARG00000061268.1	ENSDARG00000061268		FRRS1L	ENSDARG00000055069.1	ENSDARG00000055069		C20orf27 (1 of 2)
	slc25a25b	ENSDARG00000035468.1	ENSDARG00000035468		atp2a3	ENSDARG00000060978.1	ENSDARG00000060978		chp2	ENSDARG00000025788.1	ENSDARG00000025788		mboat7	ENSDARG00000033436.1	ENSDARG00000033436		sc:d173	ENSDARG00000079175.1	ENSDARG00000079175		sfrp1a	ENSDARG00000035521.1	ENSDARG00000035521		slc25a25b	ENSDARG00000035468.1	ENSDARG00000035468		sc:d173	ENSDARG00000079175.1	ENSDARG00000079175		C3orf23	ENSDARG00000079881.1	ENSDARG00000079881		kcnk10b	ENSDARG00000045956.1	ENSDARG00000045956		C3orf23	ENSDARG00000079881.1	ENSDARG00000079881		BX572619.5	ENSDARG00000089303.1	ENSDARG00000089303		suz12a
	ZBTB7B	ENSDARG00000021891.1	ENSDARG00000021891		CU929157.1	ENSDARG00000088026.1	ENSDARG00000088026		BEGAIN (1 of 2)	ENSDARG00000043673.1	ENSDARG00000043673		tcf12	ENSDARG00000004714.1	ENSDARG00000004714		phlda3	ENSDARG00000037804.1	ENSDARG00000037804		syt1b	ENSDARG00000042350.1	ENSDARG00000042350		ZBTB7B	ENSDARG00000021891.1	ENSDARG00000021891		phlda3	ENSDARG00000037804.1	ENSDARG00000037804		klf2b	ENSDARG00000040432.1	ENSDARG00000040432		fam102ab	ENSDARG00000016866.1	ENSDARG00000016866		klf2b	ENSDARG00000040432.1	ENSDARG00000040432		col9a1	ENSDARG00000031483.1	ENSDARG00000031483		atf3
	gpr56	ENSDARG00000027222.1	ENSDARG00000027222		FAM110D	ENSDARG00000062517.1	ENSDARG00000062517		KDM4A (1 of 2)	ENSDARG00000018782.1	ENSDARG00000018782		ddr2a	ENSDARG00000051913.1	ENSDARG00000051913		abcc5	ENSDARG00000061233.1	ENSDARG00000061233		LSM12 (2 of 2)	ENSDARG00000028848.1	ENSDARG00000028848		gpr56	ENSDARG00000027222.1	ENSDARG00000027222		abcc5	ENSDARG00000061233.1	ENSDARG00000061233		si:dkey-222b8.4	ENSDARG00000057227.1	ENSDARG00000057227		adam9	ENSDARG00000010070.1	ENSDARG00000010070		si:dkey-222b8.4	ENSDARG00000057227.1	ENSDARG00000057227		il17d	ENSDARG00000010700.1	ENSDARG00000010700		SGCG (1 of 2)
	MAP1S (1 of 2)	ENSDARG00000060805.1	ENSDARG00000060805		fosl1	ENSDARG00000015355.1	ENSDARG00000015355		opn1mw1|opn1mw2	ENSDARG00000044280|094617.1	ENSDARG00000044280		znf438	ENSDARG00000061311.1	ENSDARG00000061311		id:ibd5037	ENSDARG00000063456.1	ENSDARG00000063456		spi1l	ENSDARG00000067797.1	ENSDARG00000067797		MAP1S (1 of 2)	ENSDARG00000060805.1	ENSDARG00000060805		id:ibd5037	ENSDARG00000063456.1	ENSDARG00000063456		eif4ea	ENSDARG00000077012.1	ENSDARG00000077012		arl5a	ENSDARG00000018627.1	ENSDARG00000018627		eif4ea	ENSDARG00000077012.1	ENSDARG00000077012		rp42-pen	ENSDARG00000040838.1	ENSDARG00000040838		prdm1b
	snrpd3	ENSDARG00000013800.1	ENSDARG00000013800		zgc:174877	ENSDARG00000079278.1	ENSDARG00000079278		wu:fb76c12	ENSDARG00000078976.1	ENSDARG00000078976		CBFA2T3	ENSDARG00000079012.1	ENSDARG00000079012		nfkb2	ENSDARG00000038687.1	ENSDARG00000038687		cx40.8	ENSDARG00000071192.1	ENSDARG00000071192		snrpd3	ENSDARG00000013800.1	ENSDARG00000013800		nfkb2	ENSDARG00000038687.1	ENSDARG00000038687		ap4m1	ENSDARG00000056871.1	ENSDARG00000056871		ubr5	ENSDARG00000018192.1	ENSDARG00000018192		ap4m1	ENSDARG00000056871.1	ENSDARG00000056871		mlycd	ENSDARG00000068779.1	ENSDARG00000068779		phf21aa
	slc26a11	ENSDARG00000043021.1	ENSDARG00000043021		MTERFD3	ENSDARG00000086405.1	ENSDARG00000086405		VDR (1 of 2)	ENSDARG00000043059.1	ENSDARG00000043059		si:dkey-247i3.4	ENSDARG00000086449.1	ENSDARG00000086449		irge4	ENSDARG00000070317.1	ENSDARG00000070317		si:dkey-58f10.12	ENSDARG00000092680.1	ENSDARG00000092680		slc26a11	ENSDARG00000043021.1	ENSDARG00000043021		irge4	ENSDARG00000070317.1	ENSDARG00000070317		KIF26A (1 of 2)	ENSDARG00000015016.1	ENSDARG00000015016		hprt1l	ENSDARG00000014866.1	ENSDARG00000014866		KIF26A (1 of 2)	ENSDARG00000015016.1	ENSDARG00000015016		prkcba	ENSDARG00000008723.1	ENSDARG00000008723		tfe3a
	hsd17b3	ENSDARG00000023287.1	ENSDARG00000023287		ucp1	ENSDARG00000023151.1	ENSDARG00000023151		zgc:77086	ENSDARG00000014015.1	ENSDARG00000014015		BX465205.1	ENSDARG00000088000.1	ENSDARG00000088000		zgc:113625	ENSDARG00000054160.1	ENSDARG00000054160		tial1	ENSDARG00000009525.1	ENSDARG00000009525		hsd17b3	ENSDARG00000023287.1	ENSDARG00000023287		zgc:113625	ENSDARG00000054160.1	ENSDARG00000054160		KIAA0825	ENSDARG00000077072.1	ENSDARG00000077072		PPP1R3E	ENSDARG00000089512.1	ENSDARG00000089512		KIAA0825	ENSDARG00000077072.1	ENSDARG00000077072		poc1bl	ENSDARG00000012745.1	ENSDARG00000012745		fbxw5
	sostdc1a	ENSDARG00000068892.1	ENSDARG00000068892		ALG11	ENSDARG00000031202.1	ENSDARG00000031202		gatm	ENSDARG00000036239.1	ENSDARG00000036239		hoxa9a	ENSDARG00000009461.1	ENSDARG00000009461		pou3f3a	ENSDARG00000042032.1	ENSDARG00000042032		fbxl15	ENSDARG00000005284.1	ENSDARG00000005284		sostdc1a	ENSDARG00000068892.1	ENSDARG00000068892		pou3f3a	ENSDARG00000042032.1	ENSDARG00000042032		LPCAT2	ENSDARG00000053010.1	ENSDARG00000053010		neto1l	ENSDARG00000071596.1	ENSDARG00000071596		LPCAT2	ENSDARG00000053010.1	ENSDARG00000053010		slc35f3b	ENSDARG00000059850.1	ENSDARG00000059850		CR388231.1
	TTC18	ENSDARG00000058508.1	ENSDARG00000058508		rag2	ENSDARG00000052121.1	ENSDARG00000052121		CABZ01047562.1	ENSDARG00000071547.1	ENSDARG00000071547		ZFP37 (31 of 55)	ENSDARG00000089941.1	ENSDARG00000089941		PLCXD1	ENSDARG00000088798.1	ENSDARG00000088798		PRR5L	ENSDARG00000029431.1	ENSDARG00000029431		TTC18	ENSDARG00000058508.1	ENSDARG00000058508		PLCXD1	ENSDARG00000088798.1	ENSDARG00000088798		TRPM4 (1 of 3)	ENSDARG00000063347.1	ENSDARG00000063347		ggt1b	ENSDARG00000018342.1	ENSDARG00000018342		TRPM4 (1 of 3)	ENSDARG00000063347.1	ENSDARG00000063347		slc10a4	ENSDARG00000009131.1	ENSDARG00000009131		nbeal2
	plekhf1	ENSDARG00000027852.1	ENSDARG00000027852		cdh5	ENSDARG00000075549.1	ENSDARG00000075549		ugt5a4	ENSDARG00000094923.1	ENSDARG00000094923		lnx2b	ENSDARG00000071478.1	ENSDARG00000071478		tes	ENSDARG00000051857.1	ENSDARG00000051857		eef2a.2	ENSDARG00000042065.1	ENSDARG00000042065		plekhf1	ENSDARG00000027852.1	ENSDARG00000027852		tes	ENSDARG00000051857.1	ENSDARG00000051857		ssh1b	ENSDARG00000010031.1	ENSDARG00000010031		SEMA5B (2 of 2)	ENSDARG00000075648.1	ENSDARG00000075648		ssh1b	ENSDARG00000010031.1	ENSDARG00000010031		atp1b3a	ENSDARG00000015790.1	ENSDARG00000015790		stk35
	ZSCAN29	ENSDARG00000094859.1	ENSDARG00000094859		CNST (1 of 2)	ENSDARG00000086283.1	ENSDARG00000086283		si:dkey-206f10.1	ENSDARG00000032838.1	ENSDARG00000032838		GANC	ENSDARG00000074556.1	ENSDARG00000074556		GABRG3	ENSDARG00000017545.1	ENSDARG00000017545		si:dkey-222h21.14	ENSDARG00000075055.1	ENSDARG00000075055		ZSCAN29	ENSDARG00000094859.1	ENSDARG00000094859		GABRG3	ENSDARG00000017545.1	ENSDARG00000017545		edf1	ENSDARG00000009950.1	ENSDARG00000009950		SLC5A7 (1 of 2)	ENSDARG00000074860.1	ENSDARG00000074860		edf1	ENSDARG00000009950.1	ENSDARG00000009950		PORCN (1 of 3)	ENSDARG00000052558.1	ENSDARG00000052558		gnsb
	ptprjb	ENSDARG00000091539.1	ENSDARG00000091539		tbx16	ENSDARG00000007329.1	ENSDARG00000007329		zgc:158291	ENSDARG00000044375.1	ENSDARG00000044375		ZNF319 (2 of 2)	ENSDARG00000073856.1	ENSDARG00000073856		SLC22A14	ENSDARG00000091222.1	ENSDARG00000091222		ntf3	ENSDARG00000059043.1	ENSDARG00000059043		ptprjb	ENSDARG00000091539.1	ENSDARG00000091539		SLC22A14	ENSDARG00000091222.1	ENSDARG00000091222		msmbl	ENSDARG00000095807.1	ENSDARG00000095807		mybpc3	ENSDARG00000011615.1	ENSDARG00000011615		msmbl	ENSDARG00000095807.1	ENSDARG00000095807		TPMT (1 of 2)	ENSDARG00000055974.1	ENSDARG00000055974		f3a
	mtdha	ENSDARG00000014159.1	ENSDARG00000014159		myh11a	ENSDARG00000009782.1	ENSDARG00000009782		nr6a1a	ENSDARG00000018030.1	ENSDARG00000018030		ZNHIT6	ENSDARG00000095817.1	ENSDARG00000095817		ccnb2	ENSDARG00000036180.1	ENSDARG00000036180		glipr2l	ENSDARG00000016837.1	ENSDARG00000016837		mtdha	ENSDARG00000014159.1	ENSDARG00000014159		ccnb2	ENSDARG00000036180.1	ENSDARG00000036180		iars	ENSDARG00000007955.1	ENSDARG00000007955		PLEKHJ1	ENSDARG00000025593.1	ENSDARG00000025593		iars	ENSDARG00000007955.1	ENSDARG00000007955		AVPR1A (1 of 2)	ENSDARG00000077083.1	ENSDARG00000077083		ncoa3
	si:dkeyp-59a8.1	ENSDARG00000041923.1	ENSDARG00000041923		lamb1b	ENSDARG00000045524.1	ENSDARG00000045524		ZNF507	ENSDARG00000052164.1	ENSDARG00000052164		VEGFB	ENSDARG00000090997.1	ENSDARG00000090997		MDGA2 (2 of 2)	ENSDARG00000090441.1	ENSDARG00000090441		RNF169	ENSDARG00000042825.1	ENSDARG00000042825		si:dkeyp-59a8.1	ENSDARG00000041923.1	ENSDARG00000041923		MDGA2 (2 of 2)	ENSDARG00000090441.1	ENSDARG00000090441		CU929089.1	ENSDARG00000003381.1	ENSDARG00000003381		prkcq	ENSDARG00000034173.1	ENSDARG00000034173		CU929089.1	ENSDARG00000003381.1	ENSDARG00000003381		ntf3	ENSDARG00000059043.1	ENSDARG00000059043		CCDC39
	tra2b	ENSDARG00000002168.1	ENSDARG00000002168		TMEM184B (1 of 3)	ENSDARG00000045147.1	ENSDARG00000045147		adamtsl2	ENSDARG00000074033.1	ENSDARG00000074033		AFF2	ENSDARG00000052242.1	ENSDARG00000052242		pthlh	ENSDARG00000031737.1	ENSDARG00000031737		tph1b	ENSDARG00000036082.1	ENSDARG00000036082		tra2b	ENSDARG00000002168.1	ENSDARG00000002168		pthlh	ENSDARG00000031737.1	ENSDARG00000031737		asb12b	ENSDARG00000037558.1	ENSDARG00000037558		P2RY14	ENSDARG00000078833.1	ENSDARG00000078833		asb12b	ENSDARG00000037558.1	ENSDARG00000037558		slc39a1	ENSDARG00000058257.1	ENSDARG00000058257		efnb3a
	VPS13C	ENSDARG00000074465.1	ENSDARG00000074465		CABZ01068272.1	ENSDARG00000090696.1	ENSDARG00000090696		gnpnat1	ENSDARG00000039892.1	ENSDARG00000039892		fsta	ENSDARG00000052846.1	ENSDARG00000052846		SLC36A4	ENSDARG00000039661.1	ENSDARG00000039661		si:ch211-131e11.14|si:ch211-131e11.13	ENSDARG052582|092804.1	ENSDARG052582|0928		VPS13C	ENSDARG00000074465.1	ENSDARG00000074465		SLC36A4	ENSDARG00000039661.1	ENSDARG00000039661		sfxn4	ENSDARG00000069832.1	ENSDARG00000069832		ANO2 (2 of 2)	ENSDARG00000003210.1	ENSDARG00000003210		sfxn4	ENSDARG00000069832.1	ENSDARG00000069832		ctsk	ENSDARG00000040251.1	ENSDARG00000040251		C25H12orf29
	msxb	ENSDARG00000008886.1	ENSDARG00000008886		FAM190B (1 of 2)	ENSDARG00000087749.1	ENSDARG00000087749		zfyve26	ENSDARG00000040131.1	ENSDARG00000040131		f8	ENSDARG00000015247.1	ENSDARG00000015247		skor1b	ENSDARG00000062448.1	ENSDARG00000062448		stxbp5b	ENSDARG00000029234.1	ENSDARG00000029234		msxb	ENSDARG00000008886.1	ENSDARG00000008886		skor1b	ENSDARG00000062448.1	ENSDARG00000062448		ACVR2A (2 of 2)	ENSDARG00000079944.1	ENSDARG00000079944		anpepa	ENSDARG00000041083.1	ENSDARG00000041083		ACVR2A (2 of 2)	ENSDARG00000079944.1	ENSDARG00000079944		rxfp3	ENSDARG00000057410.1	ENSDARG00000057410		cacnb3b
	sepw2a	ENSDARG00000038228.1	ENSDARG00000038228		prkca	ENSDARG00000039241.1	ENSDARG00000039241		cplx4a	ENSDARG00000059978.1	ENSDARG00000059978		tob1b	ENSDARG00000021372.1	ENSDARG00000021372		si:ch211-106h11.3	ENSDARG00000027360.1	ENSDARG00000027360		KCNJ16	ENSDARG00000045039.1	ENSDARG00000045039		sepw2a	ENSDARG00000038228.1	ENSDARG00000038228		si:ch211-106h11.3	ENSDARG00000027360.1	ENSDARG00000027360		add3a	ENSDARG00000040874.1	ENSDARG00000040874		si:ch73-343l4.8	ENSDARG00000077975.1	ENSDARG00000077975		add3a	ENSDARG00000040874.1	ENSDARG00000040874		DZIP1L	ENSDARG00000074265.1	ENSDARG00000074265		COL7A1
	ctsc	ENSDARG00000018806.1	ENSDARG00000018806		PVRL4 (1 of 3)	ENSDARG00000077419.1	ENSDARG00000077419		colq	ENSDARG00000019692.1	ENSDARG00000019692		arfip1	ENSDARG00000070055.1	ENSDARG00000070055		RP1L1	ENSDARG00000089458.1	ENSDARG00000089458		ano5b	ENSDARG00000036147.1	ENSDARG00000036147		ctsc	ENSDARG00000018806.1	ENSDARG00000018806		RP1L1	ENSDARG00000089458.1	ENSDARG00000089458		six4.3	ENSDARG00000068406.1	ENSDARG00000068406		fas	ENSDARG00000043586.1	ENSDARG00000043586		six4.3	ENSDARG00000068406.1	ENSDARG00000068406		megf11	ENSDARG00000062686.1	ENSDARG00000062686		ptpra
	CR558302.3	ENSDARG00000055053.1	ENSDARG00000055053		serpinb1l3	ENSDARG00000014556.1	ENSDARG00000014556		mknk1	ENSDARG00000018411.1	ENSDARG00000018411		CCNJL	ENSDARG00000077116.1	ENSDARG00000077116		IFT43	ENSDARG00000087273.1	ENSDARG00000087273		cngb3	ENSDARG00000061945.1	ENSDARG00000061945		CR558302.3	ENSDARG00000055053.1	ENSDARG00000055053		IFT43	ENSDARG00000087273.1	ENSDARG00000087273		edn2	ENSDARG00000070578.1	ENSDARG00000070578		amfr	ENSDARG00000020218.1	ENSDARG00000020218		edn2	ENSDARG00000070578.1	ENSDARG00000070578		myrip	ENSDARG00000038814.1	ENSDARG00000038814		NEK3
	vgll2a	ENSDARG00000041706.1	ENSDARG00000041706		shank2	ENSDARG00000062325.1	ENSDARG00000062325		BX248120.1	ENSDARG00000088839.1	ENSDARG00000088839		abcg2b	ENSDARG00000079361.1	ENSDARG00000079361		sept5b	ENSDARG00000036031.1	ENSDARG00000036031		PPP1R13B (2 of 2)	ENSDARG00000004377.1	ENSDARG00000004377		vgll2a	ENSDARG00000041706.1	ENSDARG00000041706		sept5b	ENSDARG00000036031.1	ENSDARG00000036031		stxbp3	ENSDARG00000008142.1	ENSDARG00000008142		si:ch211-251b21.1	ENSDARG00000007275.1	ENSDARG00000007275		stxbp3	ENSDARG00000008142.1	ENSDARG00000008142		gh1	ENSDARG00000038185.1	ENSDARG00000038185		gadd45ab
	slc48a1a	ENSDARG00000026907.1	ENSDARG00000026907		TBC1D4	ENSDARG00000075156.1	ENSDARG00000075156		rnf181	ENSDARG00000023958.1	ENSDARG00000023958		bcl2l11	ENSDARG00000079144.1	ENSDARG00000079144		si:ch211-265g22.4	ENSDARG00000076512.1	ENSDARG00000076512		SLC7A11 (2 of 2)	ENSDARG00000089603.1	ENSDARG00000089603		slc48a1a	ENSDARG00000026907.1	ENSDARG00000026907		si:ch211-265g22.4	ENSDARG00000076512.1	ENSDARG00000076512		yipf2	ENSDARG00000021399.1	ENSDARG00000021399		MAB21L3	ENSDARG00000076013.1	ENSDARG00000076013		yipf2	ENSDARG00000021399.1	ENSDARG00000021399		NARS2	ENSDARG00000062614.1	ENSDARG00000062614		tnpo3
	amot	ENSDARG00000078335.1	ENSDARG00000078335		scyl3	ENSDARG00000027046.1	ENSDARG00000027046		BX323016.2	ENSDARG00000091465.1	ENSDARG00000091465		CABZ01113414.1	ENSDARG00000089657.1	ENSDARG00000089657		si:dkey-56e3.2	ENSDARG00000092551.1	ENSDARG00000092551		zgc:171220	ENSDARG00000076885.1	ENSDARG00000076885		amot	ENSDARG00000078335.1	ENSDARG00000078335		si:dkey-56e3.2	ENSDARG00000092551.1	ENSDARG00000092551		zgc:112994	ENSDARG00000026296.1	ENSDARG00000026296		RSPO2	ENSDARG00000079570.1	ENSDARG00000079570		zgc:112994	ENSDARG00000026296.1	ENSDARG00000026296		wipf1	ENSDARG00000071084.1	ENSDARG00000071084		zgc:194887
	pth1b	ENSDARG00000091961.1	ENSDARG00000091961		tk2	ENSDARG00000046127.1	ENSDARG00000046127		CDKN2C	ENSDARG00000057610.1	ENSDARG00000057610		NRN1 (2 of 2)	ENSDARG00000042656.1	ENSDARG00000042656		ino80da	ENSDARG00000078199.1	ENSDARG00000078199		MRAS (1 of 2)	ENSDARG00000075285.1	ENSDARG00000075285		pth1b	ENSDARG00000091961.1	ENSDARG00000091961		ino80da	ENSDARG00000078199.1	ENSDARG00000078199		C10H9orf123 (1 of 2)	ENSDARG00000092787.1	ENSDARG00000092787		pcyox1	ENSDARG00000024037.1	ENSDARG00000024037		C10H9orf123 (1 of 2)	ENSDARG00000092787.1	ENSDARG00000092787		enpp5	ENSDARG00000070625.1	ENSDARG00000070625		elf2b
	asns	ENSDARG00000016375.1	ENSDARG00000016375		eral1	ENSDARG00000059887.1	ENSDARG00000059887		mettl8	ENSDARG00000017359.1	ENSDARG00000017359		rnf181	ENSDARG00000023958.1	ENSDARG00000023958		pvalb2	ENSDARG00000002768.1	ENSDARG00000002768		BX004999.1	ENSDARG00000037978.1	ENSDARG00000037978		asns	ENSDARG00000016375.1	ENSDARG00000016375		pvalb2	ENSDARG00000002768.1	ENSDARG00000002768		bcl11ab	ENSDARG00000063153.1	ENSDARG00000063153		map2k4b	ENSDARG00000077177.1	ENSDARG00000077177		bcl11ab	ENSDARG00000063153.1	ENSDARG00000063153		atp6ap1	ENSDARG00000037153.1	ENSDARG00000037153		zfpm2b
	ltc4s	ENSDARG00000062598.1	ENSDARG00000062598		BAZ1A (2 of 2)	ENSDARG00000063233.1	ENSDARG00000063233		acvr1b	ENSDARG00000018968.1	ENSDARG00000018968		KLHDC5	ENSDARG00000006011.1	ENSDARG00000006011		pfkfb4	ENSDARG00000055540.1	ENSDARG00000055540		rad18	ENSDARG00000027938.1	ENSDARG00000027938		ltc4s	ENSDARG00000062598.1	ENSDARG00000062598		pfkfb4	ENSDARG00000055540.1	ENSDARG00000055540		myt1	ENSDARG00000074030.1	ENSDARG00000074030		hspb7	ENSDARG00000011538.1	ENSDARG00000011538		myt1	ENSDARG00000074030.1	ENSDARG00000074030		stmn4l	ENSDARG00000043932.1	ENSDARG00000043932		insig1
	f3b	ENSDARG00000005673.1	ENSDARG00000005673		stac3	ENSDARG00000079996.1	ENSDARG00000079996		klc3	ENSDARG00000055965.1	ENSDARG00000055965		pax7b	ENSDARG00000070818.1	ENSDARG00000070818		fam46c	ENSDARG00000010437.1	ENSDARG00000010437		arr3a	ENSDARG00000056511.1	ENSDARG00000056511		f3b	ENSDARG00000005673.1	ENSDARG00000005673		fam46c	ENSDARG00000010437.1	ENSDARG00000010437		vps29	ENSDARG00000069521.1	ENSDARG00000069521		SH3BGRL3	ENSDARG00000036016.1	ENSDARG00000036016		vps29	ENSDARG00000069521.1	ENSDARG00000069521		prtgb	ENSDARG00000040442.1	ENSDARG00000040442		oprd1a
	dicer1	ENSDARG00000001129.1	ENSDARG00000001129		ECE2	ENSDARG00000087841.1	ENSDARG00000087841		uck2b	ENSDARG00000022213.1	ENSDARG00000022213		cbln2a	ENSDARG00000074601.1	ENSDARG00000074601		FGL2	ENSDARG00000019686.1	ENSDARG00000019686		mrpl12	ENSDARG00000038768.1	ENSDARG00000038768		dicer1	ENSDARG00000001129.1	ENSDARG00000001129		FGL2	ENSDARG00000019686.1	ENSDARG00000019686		suv420h2	ENSDARG00000075461.1	ENSDARG00000075461		UBASH3B (1 of 2)	ENSDARG00000061243.1	ENSDARG00000061243		suv420h2	ENSDARG00000075461.1	ENSDARG00000075461		CR339041.2	ENSDARG00000051710.1	ENSDARG00000051710		si:ch211-268m12.5
	PLA2G3 (1 of 2)	ENSDARG00000008948.1	ENSDARG00000008948		mtmr6	ENSDARG00000016794.1	ENSDARG00000016794		cyp2y3	ENSDARG00000007173.1	ENSDARG00000007173		UBL7 (1 of 2)	ENSDARG00000024229.1	ENSDARG00000024229		WDR90	ENSDARG00000079241.1	ENSDARG00000079241		FP236789.2	ENSDARG00000087434.1	ENSDARG00000087434		PLA2G3 (1 of 2)	ENSDARG00000008948.1	ENSDARG00000008948		WDR90	ENSDARG00000079241.1	ENSDARG00000079241		cpla2	ENSDARG00000024546.1	ENSDARG00000024546		dcbld2	ENSDARG00000062177.1	ENSDARG00000062177		cpla2	ENSDARG00000024546.1	ENSDARG00000024546		zgc:113184	ENSDARG00000059396.1	ENSDARG00000059396		prkcba
	bnipl	ENSDARG00000060435.1	ENSDARG00000060435		renbp	ENSDARG00000008931.1	ENSDARG00000008931		ddx18	ENSDARG00000030789.1	ENSDARG00000030789		rbbp6	ENSDARG00000037919.1	ENSDARG00000037919		tecpr2	ENSDARG00000060835.1	ENSDARG00000060835		BX950203.1	ENSDARG00000070301.1	ENSDARG00000070301		bnipl	ENSDARG00000060435.1	ENSDARG00000060435		tecpr2	ENSDARG00000060835.1	ENSDARG00000060835		CR354382.1	ENSDARG00000091741.1	ENSDARG00000091741		nlrx1	ENSDARG00000073724.1	ENSDARG00000073724		CR354382.1	ENSDARG00000091741.1	ENSDARG00000091741		sass6	ENSDARG00000058346.1	ENSDARG00000058346		PCNXL3
	hsdl1	ENSDARG00000041736.1	ENSDARG00000041736		cav2	ENSDARG00000052000.1	ENSDARG00000052000		CU694233.1	ENSDARG00000043018.1	ENSDARG00000043018		CIT (1 of 2)	ENSDARG00000088825.1	ENSDARG00000088825		VPS37B (1 of 2)	ENSDARG00000039319.1	ENSDARG00000039319		acanb	ENSDARG00000045799.1	ENSDARG00000045799		hsdl1	ENSDARG00000041736.1	ENSDARG00000041736		VPS37B (1 of 2)	ENSDARG00000039319.1	ENSDARG00000039319		zgc:154058	ENSDARG00000069795.1	ENSDARG00000069795		MAN1A2	ENSDARG00000041728.1	ENSDARG00000041728		zgc:154058	ENSDARG00000069795.1	ENSDARG00000069795		C13H20orf194	ENSDARG00000079056.1	ENSDARG00000079056		notch3
	ern2	ENSDARG00000058475.1	ENSDARG00000058475		fbp1b|erlin2|erlin2	ENSDARG020364|086523|095968.1	ENSDARG020364|0865		rgs17	ENSDARG00000039435.1	ENSDARG00000039435						cdkn3	ENSDARG00000039130.1	ENSDARG00000039130		CU896698.1	ENSDARG00000004845.1	ENSDARG00000004845		ern2	ENSDARG00000058475.1	ENSDARG00000058475		cdkn3	ENSDARG00000039130.1	ENSDARG00000039130		myh7bb	ENSDARG00000035322.1	ENSDARG00000035322		prdm8	ENSDARG00000025017.1	ENSDARG00000025017		myh7bb	ENSDARG00000035322.1	ENSDARG00000035322		plxnb3	ENSDARG00000032990.1	ENSDARG00000032990		TRHDE (1 of 2)
	TCF24	ENSDARG00000086944.1	ENSDARG00000086944		fam131a	ENSDARG00000077022.1	ENSDARG00000077022		COL2A1 (2 of 2)	ENSDARG00000011407.1	ENSDARG00000011407						cpb2	ENSDARG00000037144.1	ENSDARG00000037144		tmem176l.4	ENSDARG00000074390.1	ENSDARG00000074390		TCF24	ENSDARG00000086944.1	ENSDARG00000086944		cpb2	ENSDARG00000037144.1	ENSDARG00000037144		TPPP2	ENSDARG00000035338.1	ENSDARG00000035338		SWI5	ENSDARG00000078492.1	ENSDARG00000078492		TPPP2	ENSDARG00000035338.1	ENSDARG00000035338		PTGIR	ENSDARG00000038278.1	ENSDARG00000038278		copz2
	fbxl15	ENSDARG00000005284.1	ENSDARG00000005284		im:7137555	ENSDARG00000061640.1	ENSDARG00000061640		TMEM5	ENSDARG00000063414.1	ENSDARG00000063414						armc2	ENSDARG00000022660.1	ENSDARG00000022660		CABZ01062452.1	ENSDARG00000077437.1	ENSDARG00000077437		fbxl15	ENSDARG00000005284.1	ENSDARG00000005284		armc2	ENSDARG00000022660.1	ENSDARG00000022660		sap30l	ENSDARG00000030213.1	ENSDARG00000030213		zgc:110329	ENSDARG00000035532.1	ENSDARG00000035532		sap30l	ENSDARG00000030213.1	ENSDARG00000030213		SLC19A2	ENSDARG00000059712.1	ENSDARG00000059712		RETSAT (2 of 2)
	rgs7	ENSDARG00000016584.1	ENSDARG00000016584		pc	ENSDARG00000051939.1	ENSDARG00000051939		gdf11	ENSDARG00000044924.1	ENSDARG00000044924						DNAJB9 (1 of 2)	ENSDARG00000052072.1	ENSDARG00000052072		mcoln1	ENSDARG00000002285.1	ENSDARG00000002285		rgs7	ENSDARG00000016584.1	ENSDARG00000016584		DNAJB9 (1 of 2)	ENSDARG00000052072.1	ENSDARG00000052072		crybb1l3	ENSDARG00000007655.1	ENSDARG00000007655		vegfc	ENSDARG00000069640.1	ENSDARG00000069640		crybb1l3	ENSDARG00000007655.1	ENSDARG00000007655		nrg2a	ENSDARG00000077818.1	ENSDARG00000077818		NDRG2
	parp3	ENSDARG00000003961.1	ENSDARG00000003961		si:ch211-130m23.2	ENSDARG00000095136.1	ENSDARG00000095136		klhl36	ENSDARG00000030251.1	ENSDARG00000030251						CU929258.1	ENSDARG00000016527.1	ENSDARG00000016527		ptrfa	ENSDARG00000076411.1	ENSDARG00000076411		parp3	ENSDARG00000003961.1	ENSDARG00000003961		CU929258.1	ENSDARG00000016527.1	ENSDARG00000016527		si:ch211-196f5.2	ENSDARG00000041492.1	ENSDARG00000041492		lrrc24	ENSDARG00000078350.1	ENSDARG00000078350		si:ch211-196f5.2	ENSDARG00000041492.1	ENSDARG00000041492		ryr1a	ENSDARG00000011422.1	ENSDARG00000011422		zgc:153129
	BSCL2 (2 of 2)	ENSDARG00000025912.1	ENSDARG00000025912		lhfpl4b	ENSDARG00000076943.1	ENSDARG00000076943		pbx2	ENSDARG00000019717.1	ENSDARG00000019717						si:ch211-217k17.12	ENSDARG00000088234.1	ENSDARG00000088234		s1pr1	ENSDARG00000042690.1	ENSDARG00000042690		BSCL2 (2 of 2)	ENSDARG00000025912.1	ENSDARG00000025912		si:ch211-217k17.12	ENSDARG00000088234.1	ENSDARG00000088234		CDK6	ENSDARG00000070228.1	ENSDARG00000070228		GAL3ST4	ENSDARG00000079712.1	ENSDARG00000079712		CDK6	ENSDARG00000070228.1	ENSDARG00000070228		itgav	ENSDARG00000006314.1	ENSDARG00000006314		ssbp4
	TXNRD2 (1 of 2)|txnrd2	ENSDARG075923|094470.1	ENSDARG075923|0944		cd99l2	ENSDARG00000056722.1	ENSDARG00000056722		rag1	ENSDARG00000052122.1	ENSDARG00000052122						GABRA2 (1 of 3)	ENSDARG00000091459.1	ENSDARG00000091459		sema6e	ENSDARG00000000189.1	ENSDARG00000000189		TXNRD2 (1 of 2)|txnrd2	ENSDARG075923|094470.1	ENSDARG075923|0944		GABRA2 (1 of 3)	ENSDARG00000091459.1	ENSDARG00000091459		zgc:171482	ENSDARG00000074415.1	ENSDARG00000074415		sema6d	ENSDARG00000002748.1	ENSDARG00000002748		zgc:171482	ENSDARG00000074415.1	ENSDARG00000074415		aldh5a1	ENSDARG00000076544.1	ENSDARG00000076544		adrm1b
	ftr58	ENSDARG00000071238.1	ENSDARG00000071238		pnpla6	ENSDARG00000010773.1	ENSDARG00000010773		bco2a	ENSDARG00000055722.1	ENSDARG00000055722						si:ch211-194b7.4	ENSDARG00000070455.1	ENSDARG00000070455		ptpn4a	ENSDARG00000000631.1	ENSDARG00000000631		ftr58	ENSDARG00000071238.1	ENSDARG00000071238		si:ch211-194b7.4	ENSDARG00000070455.1	ENSDARG00000070455		clcn1b|clcn1b	ENSDARG012269|095910.1	ENSDARG012269|0959		si:ch211-254e10.2	ENSDARG00000078755.1	ENSDARG00000078755		clcn1b|clcn1b	ENSDARG012269|095910.1	ENSDARG012269|0959		entpd8	ENSDARG00000005565.1	ENSDARG00000005565		si:dkey-206f10.5
	smad3b	ENSDARG00000010207.1	ENSDARG00000010207		myct1	ENSDARG00000056125.1	ENSDARG00000056125		zgc:77849	ENSDARG00000012458.1	ENSDARG00000012458						cx30.9	ENSDARG00000070362.1	ENSDARG00000070362		si:ch73-343l4.8	ENSDARG00000077975.1	ENSDARG00000077975		smad3b	ENSDARG00000010207.1	ENSDARG00000010207		cx30.9	ENSDARG00000070362.1	ENSDARG00000070362		trpm4	ENSDARG00000059993.1	ENSDARG00000059993		npas3b	ENSDARG00000015876.1	ENSDARG00000015876		trpm4	ENSDARG00000059993.1	ENSDARG00000059993		ezrl	ENSDARG00000020944.1	ENSDARG00000020944		dok6
	neu1	ENSDARG00000008832.1	ENSDARG00000008832		hey1	ENSDARG00000070538.1	ENSDARG00000070538		zgc:77651	ENSDARG00000088524.1	ENSDARG00000088524						GCNT4 (2 of 3)	ENSDARG00000044755.1	ENSDARG00000044755		med10	ENSDARG00000070623.1	ENSDARG00000070623		neu1	ENSDARG00000008832.1	ENSDARG00000008832		GCNT4 (2 of 3)	ENSDARG00000044755.1	ENSDARG00000044755		smad3b	ENSDARG00000010207.1	ENSDARG00000010207		cyp27a7	ENSDARG00000033802.1	ENSDARG00000033802		smad3b	ENSDARG00000010207.1	ENSDARG00000010207		PLCL2	ENSDARG00000075247.1	ENSDARG00000075247		im:7160159
	vax1	ENSDARG00000021916.1	ENSDARG00000021916		jazf1b	ENSDARG00000056793.1	ENSDARG00000056793		FOS (1 of 2)	ENSDARG00000040135.1	ENSDARG00000040135						CABZ01038493.1	ENSDARG00000090901.1	ENSDARG00000090901		CR384078.2	ENSDARG00000090936.1	ENSDARG00000090936		vax1	ENSDARG00000021916.1	ENSDARG00000021916		CABZ01038493.1	ENSDARG00000090901.1	ENSDARG00000090901		ZNF70	ENSDARG00000078018.1	ENSDARG00000078018		plekhm2	ENSDARG00000078850.1	ENSDARG00000078850		ZNF70	ENSDARG00000078018.1	ENSDARG00000078018		fkbp10	ENSDARG00000045129.1	ENSDARG00000045129		ghrh
	cdadc1	ENSDARG00000036650.1	ENSDARG00000036650		NSMCE2	ENSDARG00000076379.1	ENSDARG00000076379		tmem189	ENSDARG00000042732.1	ENSDARG00000042732						GIGYF1 (1 of 3)	ENSDARG00000075647.1	ENSDARG00000075647		top2b	ENSDARG00000034195.1	ENSDARG00000034195		cdadc1	ENSDARG00000036650.1	ENSDARG00000036650		GIGYF1 (1 of 3)	ENSDARG00000075647.1	ENSDARG00000075647		btbd7	ENSDARG00000003069.1	ENSDARG00000003069		panx1b	ENSDARG00000014910.1	ENSDARG00000014910		btbd7	ENSDARG00000003069.1	ENSDARG00000003069		cacng2a	ENSDARG00000032565.1	ENSDARG00000032565		rad23aa
	telo2	ENSDARG00000000830.1	ENSDARG00000000830		CABZ01006835.1	ENSDARG00000071716.1	ENSDARG00000071716		syncripl	ENSDARG00000026723.1	ENSDARG00000026723						CABZ01083442.1	ENSDARG00000091729.1	ENSDARG00000091729		slc26a3	ENSDARG00000007371.1	ENSDARG00000007371		telo2	ENSDARG00000000830.1	ENSDARG00000000830		CABZ01083442.1	ENSDARG00000091729.1	ENSDARG00000091729		rc3h1	ENSDARG00000062550.1	ENSDARG00000062550		casc3	ENSDARG00000029911.1	ENSDARG00000029911		rc3h1	ENSDARG00000062550.1	ENSDARG00000062550		CABZ01076758.1	ENSDARG00000091587.1	ENSDARG00000091587		popdc2
	ssh2a	ENSDARG00000088440.1	ENSDARG00000088440		prtgb	ENSDARG00000040442.1	ENSDARG00000040442		kdm6al	ENSDARG00000059794.1	ENSDARG00000059794						BX000534.1	ENSDARG00000007467.1	ENSDARG00000007467		TANC1 (2 of 2)	ENSDARG00000077073.1	ENSDARG00000077073		ssh2a	ENSDARG00000088440.1	ENSDARG00000088440		BX000534.1	ENSDARG00000007467.1	ENSDARG00000007467		CT027762.3	ENSDARG00000055567.1	ENSDARG00000055567		si:dkey-192g7.3	ENSDARG00000094012.1	ENSDARG00000094012		CT027762.3	ENSDARG00000055567.1	ENSDARG00000055567		TPMT (2 of 2)	ENSDARG00000028012.1	ENSDARG00000028012		SLC29A2 (2 of 3)
	decr1	ENSDARG00000003869.1	ENSDARG00000003869		HADHB	ENSDARG00000057147.1	ENSDARG00000057147		tlcd2	ENSDARG00000077396.1	ENSDARG00000077396						zgc:77112	ENSDARG00000015657.1	ENSDARG00000015657		rnf165a	ENSDARG00000077906.1	ENSDARG00000077906		decr1	ENSDARG00000003869.1	ENSDARG00000003869		zgc:77112	ENSDARG00000015657.1	ENSDARG00000015657		EML6	ENSDARG00000060437.1	ENSDARG00000060437		SGSM2	ENSDARG00000063307.1	ENSDARG00000063307		EML6	ENSDARG00000060437.1	ENSDARG00000060437		foxj1a	ENSDARG00000059545.1	ENSDARG00000059545		RBM10
	SOAT1	ENSDARG00000062297.1	ENSDARG00000062297		SLC25A28 (1 of 2)	ENSDARG00000052994.1	ENSDARG00000052994		PDE6H	ENSDARG00000056791.1	ENSDARG00000056791						C3orf14	ENSDARG00000086324.1	ENSDARG00000086324		C2H1orf21	ENSDARG00000029292.1	ENSDARG00000029292		SOAT1	ENSDARG00000062297.1	ENSDARG00000062297		C3orf14	ENSDARG00000086324.1	ENSDARG00000086324		capn2b	ENSDARG00000055592.1	ENSDARG00000055592		CU928126.3	ENSDARG00000091702.1	ENSDARG00000091702		capn2b	ENSDARG00000055592.1	ENSDARG00000055592		RNF144B	ENSDARG00000024940.1	ENSDARG00000024940		mfap4
	cdx1a	ENSDARG00000087811.1	ENSDARG00000087811		slc25a28	ENSDARG00000074297.1	ENSDARG00000074297		zgc:136858	ENSDARG00000070830.1	ENSDARG00000070830						ptprja	ENSDARG00000033042.1	ENSDARG00000033042		b9d1	ENSDARG00000011727.1	ENSDARG00000011727		cdx1a	ENSDARG00000087811.1	ENSDARG00000087811		ptprja	ENSDARG00000033042.1	ENSDARG00000033042		abcb7	ENSDARG00000062795.1	ENSDARG00000062795		zgc:136892	ENSDARG00000069505.1	ENSDARG00000069505		abcb7	ENSDARG00000062795.1	ENSDARG00000062795		gpr78	ENSDARG00000074600.1	ENSDARG00000074600		ZNF385C
	RFX7 (1 of 2)	ENSDARG00000077237.1	ENSDARG00000077237		MYH7B (1 of 3)	ENSDARG00000076075.1	ENSDARG00000076075		cylda	ENSDARG00000060058.1	ENSDARG00000060058						TESPA1	ENSDARG00000053311.1	ENSDARG00000053311		dfna5	ENSDARG00000040485.1	ENSDARG00000040485		RFX7 (1 of 2)	ENSDARG00000077237.1	ENSDARG00000077237		TESPA1	ENSDARG00000053311.1	ENSDARG00000053311		si:dkey-169i5.4	ENSDARG00000077862.1	ENSDARG00000077862		mpz	ENSDARG00000038609.1	ENSDARG00000038609		si:dkey-169i5.4	ENSDARG00000077862.1	ENSDARG00000077862		ddx56	ENSDARG00000020913.1	ENSDARG00000020913		prom1b
	CYP2W1 (3 of 10)	ENSDARG00000040424.1	ENSDARG00000040424		txlng	ENSDARG00000001969.1	ENSDARG00000001969		zgc:195282	ENSDARG00000079488.1	ENSDARG00000079488						ndufaf2	ENSDARG00000069286.1	ENSDARG00000069286		phf5a	ENSDARG00000045155.1	ENSDARG00000045155		CYP2W1 (3 of 10)	ENSDARG00000040424.1	ENSDARG00000040424		ndufaf2	ENSDARG00000069286.1	ENSDARG00000069286		SLC29A2 (2 of 3)	ENSDARG00000033909.1	ENSDARG00000033909		DEAF1	ENSDARG00000088844.1	ENSDARG00000088844		SLC29A2 (2 of 3)	ENSDARG00000033909.1	ENSDARG00000033909		C25H7orf60	ENSDARG00000062181.1	ENSDARG00000062181		tpte
	EGFR (2 of 3)	ENSDARG00000088866.1	ENSDARG00000088866		stmn1b	ENSDARG00000033655.1	ENSDARG00000033655		fbn1	ENSDARG00000088379.1	ENSDARG00000088379						NBL1	ENSDARG00000031898.1	ENSDARG00000031898		CAMK1 (2 of 2)	ENSDARG00000060116.1	ENSDARG00000060116		EGFR (2 of 3)	ENSDARG00000088866.1	ENSDARG00000088866		NBL1	ENSDARG00000031898.1	ENSDARG00000031898		TRMT1	ENSDARG00000010978.1	ENSDARG00000010978		CU694807.3	ENSDARG00000091428.1	ENSDARG00000091428		TRMT1	ENSDARG00000010978.1	ENSDARG00000010978		cdc16	ENSDARG00000055470.1	ENSDARG00000055470		bnip3
	fzd2	ENSDARG00000054438.1	ENSDARG00000054438		fndc7	ENSDARG00000077096.1	ENSDARG00000077096		si:dkeyp-89c11.3	ENSDARG00000045522.1	ENSDARG00000045522						A2LD1 (2 of 3)	ENSDARG00000038248.1	ENSDARG00000038248		plcb3	ENSDARG00000068246.1	ENSDARG00000068246		fzd2	ENSDARG00000054438.1	ENSDARG00000054438		A2LD1 (2 of 3)	ENSDARG00000038248.1	ENSDARG00000038248		PPP1R1B	ENSDARG00000076280.1	ENSDARG00000076280		OSBPL10 (1 of 2)	ENSDARG00000075152.1	ENSDARG00000075152		PPP1R1B	ENSDARG00000076280.1	ENSDARG00000076280		gpt2	ENSDARG00000012199.1	ENSDARG00000012199		celsr1a
	FP325123.3	ENSDARG00000091265.1	ENSDARG00000091265		tmem154	ENSDARG00000074776.1	ENSDARG00000074776		trim45	ENSDARG00000076781.1	ENSDARG00000076781						shisa4	ENSDARG00000006307.1	ENSDARG00000006307		NHSL1 (2 of 2)	ENSDARG00000054537.1	ENSDARG00000054537		FP325123.3	ENSDARG00000091265.1	ENSDARG00000091265		shisa4	ENSDARG00000006307.1	ENSDARG00000006307		rhoj	ENSDARG00000020250.1	ENSDARG00000020250		slc35f3b	ENSDARG00000059850.1	ENSDARG00000059850		rhoj	ENSDARG00000020250.1	ENSDARG00000020250		MANBA (2 of 2)	ENSDARG00000008238.1	ENSDARG00000008238		six4.3
	mpp5a	ENSDARG00000006272.1	ENSDARG00000006272		TMEM26 (1 of 2)	ENSDARG00000077979.1	ENSDARG00000077979		CDKN1A (2 of 2)	ENSDARG00000088020.1	ENSDARG00000088020						plp1a	ENSDARG00000057770.1	ENSDARG00000057770		FOLH1	ENSDARG00000021383.1	ENSDARG00000021383		mpp5a	ENSDARG00000006272.1	ENSDARG00000006272		plp1a	ENSDARG00000057770.1	ENSDARG00000057770		rab11a	ENSDARG00000041450.1	ENSDARG00000041450		fam134a	ENSDARG00000063270.1	ENSDARG00000063270		rab11a	ENSDARG00000041450.1	ENSDARG00000041450		hnmt	ENSDARG00000012796.1	ENSDARG00000012796		eif4ebp2
	GIGYF1 (3 of 3)	ENSDARG00000078691.1	ENSDARG00000078691		pcsk1	ENSDARG00000002600.1	ENSDARG00000002600		zgc:171422	ENSDARG00000074825.1	ENSDARG00000074825						BX088691.2	ENSDARG00000011897.1	ENSDARG00000011897		mknk2b	ENSDARG00000015164.1	ENSDARG00000015164		GIGYF1 (3 of 3)	ENSDARG00000078691.1	ENSDARG00000078691		BX088691.2	ENSDARG00000011897.1	ENSDARG00000011897		calua	ENSDARG00000045676.1	ENSDARG00000045676		PIP4K2C (2 of 2)	ENSDARG00000091637.1	ENSDARG00000091637		calua	ENSDARG00000045676.1	ENSDARG00000045676		SLC6A2	ENSDARG00000016141.1	ENSDARG00000016141		si:ch73-138n13.1
	mical1	ENSDARG00000011809.1	ENSDARG00000011809		epas1a	ENSDARG00000008697.1	ENSDARG00000008697		cdc14ab	ENSDARG00000057016.1	ENSDARG00000057016						WFIKKN2 (2 of 2)	ENSDARG00000059139.1	ENSDARG00000059139		gclc	ENSDARG00000013095.1	ENSDARG00000013095		mical1	ENSDARG00000011809.1	ENSDARG00000011809		WFIKKN2 (2 of 2)	ENSDARG00000059139.1	ENSDARG00000059139		ankrd16	ENSDARG00000003822.1	ENSDARG00000003822		CR391997.1	ENSDARG00000087221.1	ENSDARG00000087221		ankrd16	ENSDARG00000003822.1	ENSDARG00000003822		mtmr14	ENSDARG00000059642.1	ENSDARG00000059642		hs3st3b1a
	si:ch211-127i16.2	ENSDARG00000092976.1	ENSDARG00000092976		pskh1	ENSDARG00000056713.1	ENSDARG00000056713		rdh10a	ENSDARG00000058730.1	ENSDARG00000058730						zgc:174356	ENSDARG00000088263.1	ENSDARG00000088263		si:dkey-58f10.10	ENSDARG00000094284.1	ENSDARG00000094284		si:ch211-127i16.2	ENSDARG00000092976.1	ENSDARG00000092976		zgc:174356	ENSDARG00000088263.1	ENSDARG00000088263		zgc:171747	ENSDARG00000063169.1	ENSDARG00000063169		pdp2	ENSDARG00000058571.1	ENSDARG00000058571		zgc:171747	ENSDARG00000063169.1	ENSDARG00000063169		ippk	ENSDARG00000003446.1	ENSDARG00000003446		si:ch211-162i8.4
	ptges3a	ENSDARG00000037284.1	ENSDARG00000037284		CABZ01111729.1	ENSDARG00000059061.1	ENSDARG00000059061		C1H11orf24	ENSDARG00000069559.1	ENSDARG00000069559						FGD4 (2 of 2)	ENSDARG00000060248.1	ENSDARG00000060248		S1PR3	ENSDARG00000087622.1	ENSDARG00000087622		ptges3a	ENSDARG00000037284.1	ENSDARG00000037284		FGD4 (2 of 2)	ENSDARG00000060248.1	ENSDARG00000060248		zgc:163098	ENSDARG00000078911.1	ENSDARG00000078911		nphp1	ENSDARG00000009046.1	ENSDARG00000009046		zgc:163098	ENSDARG00000078911.1	ENSDARG00000078911		ubl3	ENSDARG00000021556.1	ENSDARG00000021556		si:dkey-242e21.3
	ache	ENSDARG00000031796.1	ENSDARG00000031796		ARHGAP22 (2 of 2)	ENSDARG00000076434.1	ENSDARG00000076434		grtp1b	ENSDARG00000030269.1	ENSDARG00000030269						zgc:55574	ENSDARG00000088356.1	ENSDARG00000088356		tpst2	ENSDARG00000001972.1	ENSDARG00000001972		ache	ENSDARG00000031796.1	ENSDARG00000031796		zgc:55574	ENSDARG00000088356.1	ENSDARG00000088356		INO80E	ENSDARG00000022939.1	ENSDARG00000022939		CALHM1 (1 of 2)	ENSDARG00000005314.1	ENSDARG00000005314		INO80E	ENSDARG00000022939.1	ENSDARG00000022939		TP53INP2	ENSDARG00000089986.1	ENSDARG00000089986		rictora
	CPM	ENSDARG00000011769.1	ENSDARG00000011769		slc1a4	ENSDARG00000000551.1	ENSDARG00000000551		mll2	ENSDARG00000037060.1	ENSDARG00000037060						acot8	ENSDARG00000014138.1	ENSDARG00000014138		NFKBIL1	ENSDARG00000003157.1	ENSDARG00000003157		CPM	ENSDARG00000011769.1	ENSDARG00000011769		acot8	ENSDARG00000014138.1	ENSDARG00000014138		lipc	ENSDARG00000053476.1	ENSDARG00000053476		exo1	ENSDARG00000056832.1	ENSDARG00000056832		lipc	ENSDARG00000053476.1	ENSDARG00000053476		clvs2	ENSDARG00000053122.1	ENSDARG00000053122		DSCAML1
	gpr98	ENSDARG00000021137.1	ENSDARG00000021137		tbx15	ENSDARG00000002582.1	ENSDARG00000002582		CU468905.2	ENSDARG00000076797.1	ENSDARG00000076797						si:ch1073-416j23.1	ENSDARG00000055934.1	ENSDARG00000055934		si:ch211-271e10.2	ENSDARG00000092667.1	ENSDARG00000092667		gpr98	ENSDARG00000021137.1	ENSDARG00000021137		si:ch1073-416j23.1	ENSDARG00000055934.1	ENSDARG00000055934		CABZ01046996.1	ENSDARG00000059514.1	ENSDARG00000059514		crfb16	ENSDARG00000075181.1	ENSDARG00000075181		CABZ01046996.1	ENSDARG00000059514.1	ENSDARG00000059514		C4H7orf58|wnt16	ENSDARG045747|094973.1	ENSDARG045747|0949		slc7a9
	LRRC16B	ENSDARG00000086990.1	ENSDARG00000086990		BX927346.1	ENSDARG00000028746.1	ENSDARG00000028746		STC2 (2 of 2)	ENSDARG00000089134.1	ENSDARG00000089134						rgma	ENSDARG00000012248.1	ENSDARG00000012248		sema7a	ENSDARG00000078707.1	ENSDARG00000078707		LRRC16B	ENSDARG00000086990.1	ENSDARG00000086990		rgma	ENSDARG00000012248.1	ENSDARG00000012248		tmem175	ENSDARG00000076376.1	ENSDARG00000076376		IL17RA (5 of 5)	ENSDARG00000089153.1	ENSDARG00000089153		tmem175	ENSDARG00000076376.1	ENSDARG00000076376		C11H1orf116 (2 of 2)	ENSDARG00000070229.1	ENSDARG00000070229		si:dkey-65b12.12
	bicc1b	ENSDARG00000070497.1	ENSDARG00000070497		GGT5 (1 of 2)	ENSDARG00000078258.1	ENSDARG00000078258		zbtb22b	ENSDARG00000003251.1	ENSDARG00000003251						ano5a	ENSDARG00000015731.1	ENSDARG00000015731						bicc1b	ENSDARG00000070497.1	ENSDARG00000070497		ano5a	ENSDARG00000015731.1	ENSDARG00000015731		si:dkey-25o1.5	ENSDARG00000094002.1	ENSDARG00000094002		fgf13b	ENSDARG00000056633.1	ENSDARG00000056633		si:dkey-25o1.5	ENSDARG00000094002.1	ENSDARG00000094002		srbd1	ENSDARG00000079827.1	ENSDARG00000079827		2012-03-05
	atf6	ENSDARG00000012656.1	ENSDARG00000012656		dhx40	ENSDARG00000041586.1	ENSDARG00000041586		apg3l	ENSDARG00000009350.1	ENSDARG00000009350						si:busm1-57f23.1	ENSDARG00000074425.1	ENSDARG00000074425						atf6	ENSDARG00000012656.1	ENSDARG00000012656		si:busm1-57f23.1	ENSDARG00000074425.1	ENSDARG00000074425		lrrk2	ENSDARG00000006169.1	ENSDARG00000006169		CACNA1D (2 of 2)	ENSDARG00000037904.1	ENSDARG00000037904		lrrk2	ENSDARG00000006169.1	ENSDARG00000006169		si:dkey-222b8.4	ENSDARG00000057227.1	ENSDARG00000057227		epb41l5
	lrrc58b	ENSDARG00000063509.1	ENSDARG00000063509		PGAP3	ENSDARG00000057531.1	ENSDARG00000057531		baiap2a	ENSDARG00000062799.1	ENSDARG00000062799						zgc:77415	ENSDARG00000006758.1	ENSDARG00000006758						lrrc58b	ENSDARG00000063509.1	ENSDARG00000063509		zgc:77415	ENSDARG00000006758.1	ENSDARG00000006758		arhgap22	ENSDARG00000021255.1	ENSDARG00000021255		st3gal2l	ENSDARG00000007494.1	ENSDARG00000007494		arhgap22	ENSDARG00000021255.1	ENSDARG00000021255		pld2	ENSDARG00000034262.1	ENSDARG00000034262		TXNDC12
	rps6kb1a	ENSDARG00000018399.1	ENSDARG00000018399		CABZ01041962.1	ENSDARG00000076082.1	ENSDARG00000076082		MPLKIP	ENSDARG00000078986.1	ENSDARG00000078986						CR388129.1	ENSDARG00000068637.1	ENSDARG00000068637						rps6kb1a	ENSDARG00000018399.1	ENSDARG00000018399		CR388129.1	ENSDARG00000068637.1	ENSDARG00000068637		wnt9a	ENSDARG00000063437.1	ENSDARG00000063437		sult1st3	ENSDARG00000018361.1	ENSDARG00000018361		wnt9a	ENSDARG00000063437.1	ENSDARG00000063437		ncalda	ENSDARG00000070688.1	ENSDARG00000070688		lmbrd2a
	renbp	ENSDARG00000008931.1	ENSDARG00000008931		cdk15	ENSDARG00000006093.1	ENSDARG00000006093		HYAL4	ENSDARG00000051823.1	ENSDARG00000051823						ABCA7	ENSDARG00000074221.1	ENSDARG00000074221						renbp	ENSDARG00000008931.1	ENSDARG00000008931		ABCA7	ENSDARG00000074221.1	ENSDARG00000074221		ATXN2	ENSDARG00000052897.1	ENSDARG00000052897		nptx1l	ENSDARG00000074671.1	ENSDARG00000074671		ATXN2	ENSDARG00000052897.1	ENSDARG00000052897		ncaldb	ENSDARG00000011334.1	ENSDARG00000011334		stxbp1b
	creb3l1	ENSDARG00000015793.1	ENSDARG00000015793		klhl15	ENSDARG00000001930.1	ENSDARG00000001930		COL13A1	ENSDARG00000091398.1	ENSDARG00000091398						hsf4	ENSDARG00000013251.1	ENSDARG00000013251						creb3l1	ENSDARG00000015793.1	ENSDARG00000015793		hsf4	ENSDARG00000013251.1	ENSDARG00000013251		poll	ENSDARG00000039613.1	ENSDARG00000039613		KCNS1	ENSDARG00000026084.1	ENSDARG00000026084		poll	ENSDARG00000039613.1	ENSDARG00000039613		specc1	ENSDARG00000029480.1	ENSDARG00000029480		FAM175B (2 of 2)|FAM175B (1 of 2)
	frzb	ENSDARG00000018383.1	ENSDARG00000018383		rbpja	ENSDARG00000003398.1	ENSDARG00000003398		txlng	ENSDARG00000001969.1	ENSDARG00000001969						ANO9 (2 of 2)	ENSDARG00000079324.1	ENSDARG00000079324						frzb	ENSDARG00000018383.1	ENSDARG00000018383		ANO9 (2 of 2)	ENSDARG00000079324.1	ENSDARG00000079324		zgc:113625	ENSDARG00000054160.1	ENSDARG00000054160		CLCN5 (1 of 2)	ENSDARG00000019693.1	ENSDARG00000019693		zgc:113625	ENSDARG00000054160.1	ENSDARG00000054160		bicc1b	ENSDARG00000070497.1	ENSDARG00000070497		asah1b
	CABZ01079045.1	ENSDARG00000042794.1	ENSDARG00000042794		bet1	ENSDARG00000034885.1	ENSDARG00000034885		lipf	ENSDARG00000018529.1	ENSDARG00000018529						si:rp71-1f1.6	ENSDARG00000089278.1	ENSDARG00000089278						CABZ01079045.1	ENSDARG00000042794.1	ENSDARG00000042794		si:rp71-1f1.6	ENSDARG00000089278.1	ENSDARG00000089278		cfb	ENSDARG00000055278.1	ENSDARG00000055278		APOOL	ENSDARG00000039374.1	ENSDARG00000039374		cfb	ENSDARG00000055278.1	ENSDARG00000055278		zgc:153981|si:ch211-223p8.8	ENSDARG069529|092650.1	ENSDARG069529|0926		igf2bp3
	GPATCH2	ENSDARG031064|095429.1	ENSDARG031064|0954		st3gal3b	ENSDARG00000015252.1	ENSDARG00000015252		igf1rb	ENSDARG00000034434.1	ENSDARG00000034434						AL929134.2	ENSDARG00000091833.1	ENSDARG00000091833						GPATCH2	ENSDARG031064|095429.1	ENSDARG031064|0954		AL929134.2	ENSDARG00000091833.1	ENSDARG00000091833		ddx6	ENSDARG00000061338.1	ENSDARG00000061338		glmna	ENSDARG00000058267.1	ENSDARG00000058267		ddx6	ENSDARG00000061338.1	ENSDARG00000061338		tnni3k	ENSDARG00000086933.1	ENSDARG00000086933		agtpbp1
	fgf10b	ENSDARG00000067548.1	ENSDARG00000067548		CACNG4 (1 of 2)	ENSDARG00000074669.1	ENSDARG00000074669										si:dkey-12h9.16	ENSDARG00000091947.1	ENSDARG00000091947						fgf10b	ENSDARG00000067548.1	ENSDARG00000067548		si:dkey-12h9.16	ENSDARG00000091947.1	ENSDARG00000091947		ptger4b	ENSDARG00000035415.1	ENSDARG00000035415		grin2da	ENSDARG00000086207.1	ENSDARG00000086207		ptger4b	ENSDARG00000035415.1	ENSDARG00000035415		esyt3	ENSDARG00000006422.1	ENSDARG00000006422		AFAP1L2
	cbsa	ENSDARG00000053500.1	ENSDARG00000053500		gpr146	ENSDARG00000059610.1	ENSDARG00000059610										CLDN20 (1 of 2)	ENSDARG00000067725.1	ENSDARG00000067725						cbsa	ENSDARG00000053500.1	ENSDARG00000053500		CLDN20 (1 of 2)	ENSDARG00000067725.1	ENSDARG00000067725		zgc:56419	ENSDARG00000025493.1	ENSDARG00000025493		GAB2	ENSDARG00000074577.1	ENSDARG00000074577		zgc:56419	ENSDARG00000025493.1	ENSDARG00000025493		SLC16A13	ENSDARG00000055342.1	ENSDARG00000055342		plod1a
	dytn	ENSDARG00000071025.1	ENSDARG00000071025		fbxl14a	ENSDARG00000034497.1	ENSDARG00000034497										stam	ENSDARG00000002127.1	ENSDARG00000002127						dytn	ENSDARG00000071025.1	ENSDARG00000071025		stam	ENSDARG00000002127.1	ENSDARG00000002127		lace1a	ENSDARG00000011466.1	ENSDARG00000011466		GPBAR1	ENSDARG00000092148.1	ENSDARG00000092148		lace1a	ENSDARG00000011466.1	ENSDARG00000011466		RABEP2	ENSDARG00000061213.1	ENSDARG00000061213		hopx
	klhl17	ENSDARG00000037324.1	ENSDARG00000037324		emilin3a	ENSDARG00000078052.1	ENSDARG00000078052										zgc:103715	ENSDARG00000029381.1	ENSDARG00000029381						klhl17	ENSDARG00000037324.1	ENSDARG00000037324		zgc:103715	ENSDARG00000029381.1	ENSDARG00000029381		morf4l1	ENSDARG00000041155.1	ENSDARG00000041155		gria4b	ENSDARG00000059368.1	ENSDARG00000059368		morf4l1	ENSDARG00000041155.1	ENSDARG00000041155		tmem41ab	ENSDARG00000026771.1	ENSDARG00000026771		SLC25A23 (2 of 2)
	chaf1a	ENSDARG00000062152.1	ENSDARG00000062152		nfyba	ENSDARG00000039185.1	ENSDARG00000039185										tmem120b	ENSDARG00000042929.1	ENSDARG00000042929						chaf1a	ENSDARG00000062152.1	ENSDARG00000062152		tmem120b	ENSDARG00000042929.1	ENSDARG00000042929		pmepa1	ENSDARG00000039325.1	ENSDARG00000039325		STEAP3	ENSDARG00000075641.1	ENSDARG00000075641		pmepa1	ENSDARG00000039325.1	ENSDARG00000039325		tmem62	ENSDARG00000053890.1	ENSDARG00000053890		TULP2
	PTGES3 (3 of 3)	ENSDARG00000089626.1	ENSDARG00000089626		nova1	ENSDARG00000020178.1	ENSDARG00000020178										CU915778.1	ENSDARG00000086717.1	ENSDARG00000086717						PTGES3 (3 of 3)	ENSDARG00000089626.1	ENSDARG00000089626		CU915778.1	ENSDARG00000086717.1	ENSDARG00000086717		adcyap1a	ENSDARG00000004015.1	ENSDARG00000004015		ephb2b	ENSDARG00000021539.1	ENSDARG00000021539		adcyap1a	ENSDARG00000004015.1	ENSDARG00000004015		FGD5 (1 of 2)	ENSDARG00000070653.1	ENSDARG00000070653		tmem14c
	lrrc8db	ENSDARG00000044146.1	ENSDARG00000044146		alas1	ENSDARG00000021059.1	ENSDARG00000021059										taok3b	ENSDARG00000094052.1	ENSDARG00000094052						lrrc8db	ENSDARG00000044146.1	ENSDARG00000044146		taok3b	ENSDARG00000094052.1	ENSDARG00000094052		SLC22A13	ENSDARG00000059166.1	ENSDARG00000059166		RAC1 (6 of 6)	ENSDARG00000054649.1	ENSDARG00000054649		SLC22A13	ENSDARG00000059166.1	ENSDARG00000059166		USP43 (2 of 2)	ENSDARG00000088072.1	ENSDARG00000088072		NRBP1
	CABZ01055522.1	ENSDARG00000089771.1	ENSDARG00000089771		PIK3C2A	ENSDARG00000060841.1	ENSDARG00000060841										ALOX5 (3 of 4)	ENSDARG00000043085.1	ENSDARG00000043085						CABZ01055522.1	ENSDARG00000089771.1	ENSDARG00000089771		ALOX5 (3 of 4)	ENSDARG00000043085.1	ENSDARG00000043085		thrap3b	ENSDARG00000003513.1	ENSDARG00000003513		lzic	ENSDARG00000055899.1	ENSDARG00000055899		thrap3b	ENSDARG00000003513.1	ENSDARG00000003513		eomesa	ENSDARG00000006640.1	ENSDARG00000006640		flna
	noc2l	ENSDARG00000001754.1	ENSDARG00000001754		lmbr1l	ENSDARG00000004745.1	ENSDARG00000004745										lenepl	ENSDARG00000095553.1	ENSDARG00000095553						noc2l	ENSDARG00000001754.1	ENSDARG00000001754		lenepl	ENSDARG00000095553.1	ENSDARG00000095553		tgfbr2	ENSDARG00000034541.1	ENSDARG00000034541		mepce	ENSDARG00000059461.1	ENSDARG00000059461		tgfbr2	ENSDARG00000034541.1	ENSDARG00000034541		dlx5a	ENSDARG00000042296.1	ENSDARG00000042296		CABZ01055522.1
	RNF151	ENSDARG00000075046.1	ENSDARG00000075046		eng2a	ENSDARG00000026599.1	ENSDARG00000026599										chrnb1	ENSDARG00000069660.1	ENSDARG00000069660						RNF151	ENSDARG00000075046.1	ENSDARG00000075046		chrnb1	ENSDARG00000069660.1	ENSDARG00000069660		CU638714.2	ENSDARG00000091412.1	ENSDARG00000091412		ZNF784 (3 of 5)	ENSDARG00000095283.1	ENSDARG00000095283		CU638714.2	ENSDARG00000091412.1	ENSDARG00000091412		trpm3	ENSDARG00000039181.1	ENSDARG00000039181		MKL2 (3 of 3)
	TUSC5 (2 of 2)	ENSDARG00000094675.1	ENSDARG00000094675		ESCO1	ENSDARG00000077057.1	ENSDARG00000077057										zgc:112038	ENSDARG00000046140.1	ENSDARG00000046140						TUSC5 (2 of 2)	ENSDARG00000094675.1	ENSDARG00000094675		zgc:112038	ENSDARG00000046140.1	ENSDARG00000046140		C4H12orf56	ENSDARG00000073963.1	ENSDARG00000073963		cpeb3	ENSDARG00000060103.1	ENSDARG00000060103		C4H12orf56	ENSDARG00000073963.1	ENSDARG00000073963		zgc:158706	ENSDARG00000069988.1	ENSDARG00000069988		sirt1
	cx35b	ENSDARG00000070781.1	ENSDARG00000070781		ANKRD30B	ENSDARG00000013015.1	ENSDARG00000013015										MIA	ENSDARG00000052437.1	ENSDARG00000052437						cx35b	ENSDARG00000070781.1	ENSDARG00000070781		MIA	ENSDARG00000052437.1	ENSDARG00000052437		CR392330.2	ENSDARG00000094383.1	ENSDARG00000094383		si:ch211-59h6.1	ENSDARG00000013022.1	ENSDARG00000013022		CR392330.2	ENSDARG00000094383.1	ENSDARG00000094383		RHBDL1	ENSDARG00000087040.1	ENSDARG00000087040		tmem104
	tspan3a	ENSDARG00000034753.1	ENSDARG00000034753		mcf2a	ENSDARG00000022895.1	ENSDARG00000022895										BX569789.2	ENSDARG00000055359.1	ENSDARG00000055359						tspan3a	ENSDARG00000034753.1	ENSDARG00000034753		BX569789.2	ENSDARG00000055359.1	ENSDARG00000055359		SAMD14	ENSDARG00000090966.1	ENSDARG00000090966		CT573389.2	ENSDARG00000087596.1	ENSDARG00000087596		SAMD14	ENSDARG00000090966.1	ENSDARG00000090966		ppm1f	ENSDARG00000005786.1	ENSDARG00000005786		ctns
	FAM108B1	ENSDARG00000035571.1	ENSDARG00000035571		sox11b	ENSDARG00000095743.1	ENSDARG00000095743										mmp13b	ENSDARG00000015797.1	ENSDARG00000015797						FAM108B1	ENSDARG00000035571.1	ENSDARG00000035571		mmp13b	ENSDARG00000015797.1	ENSDARG00000015797		RPS6KC1 (2 of 2)|RPS6KC1 (1 of 2)	ENSDARG076212|094115.1	ENSDARG076212|0941		mkln1	ENSDARG00000025576.1	ENSDARG00000025576		RPS6KC1 (2 of 2)|RPS6KC1 (1 of 2)	ENSDARG076212|094115.1	ENSDARG076212|0941		pou2f2a	ENSDARG00000036816.1	ENSDARG00000036816		dnm1b
	si:ch73-30l9.1	ENSDARG00000095891.1	ENSDARG00000095891		BX548160.1	ENSDARG00000075456.1	ENSDARG00000075456										tmc4	ENSDARG00000031757.1	ENSDARG00000031757						si:ch73-30l9.1	ENSDARG00000095891.1	ENSDARG00000095891		tmc4	ENSDARG00000031757.1	ENSDARG00000031757		ezrl	ENSDARG00000020944.1	ENSDARG00000020944		nots	ENSDARG00000052792.1	ENSDARG00000052792		ezrl	ENSDARG00000020944.1	ENSDARG00000020944		mrc1b	ENSDARG00000038822.1	ENSDARG00000038822		PPAPDC2
	CR339046.1	ENSDARG00000056961.1	ENSDARG00000056961		MGST1 (1 of 2)	ENSDARG00000022165.1	ENSDARG00000022165										scrt1a	ENSDARG00000023261.1	ENSDARG00000023261						CR339046.1	ENSDARG00000056961.1	ENSDARG00000056961		scrt1a	ENSDARG00000023261.1	ENSDARG00000023261		hoxa1a	ENSDARG00000057721.1	ENSDARG00000057721		smcr8a	ENSDARG00000052818.1	ENSDARG00000052818		hoxa1a	ENSDARG00000057721.1	ENSDARG00000057721		slc1a4	ENSDARG00000000551.1	ENSDARG00000000551		col11a1b
	eltd1	ENSDARG00000013653.1	ENSDARG00000013653		ndufb10	ENSDARG00000028889.1	ENSDARG00000028889										MAP7 (2 of 2)	ENSDARG00000078241.1	ENSDARG00000078241						eltd1	ENSDARG00000013653.1	ENSDARG00000013653		MAP7 (2 of 2)	ENSDARG00000078241.1	ENSDARG00000078241		apobec2a	ENSDARG00000018881.1	ENSDARG00000018881		WDR17	ENSDARG00000075098.1	ENSDARG00000075098		apobec2a	ENSDARG00000018881.1	ENSDARG00000018881		KRT23 (2 of 15)	ENSDARG00000095147.1	ENSDARG00000095147		vipr1
	TSPEAR (2 of 2)	ENSDARG00000077580.1	ENSDARG00000077580		si:dkey-175m17.7	ENSDARG00000078317.1	ENSDARG00000078317										si:dkeyp-80c12.4	ENSDARG00000036479.1	ENSDARG00000036479						TSPEAR (2 of 2)	ENSDARG00000077580.1	ENSDARG00000077580		si:dkeyp-80c12.4	ENSDARG00000036479.1	ENSDARG00000036479		sfxn2	ENSDARG00000017960.1	ENSDARG00000017960		KIAA1462 (1 of 2)	ENSDARG00000089871.1	ENSDARG00000089871		sfxn2	ENSDARG00000017960.1	ENSDARG00000017960		dtnb	ENSDARG00000013020.1	ENSDARG00000013020		ADAP2
	gpr137	ENSDARG00000037244.1	ENSDARG00000037244		CCNJL	ENSDARG00000077116.1	ENSDARG00000077116										gata2b	ENSDARG00000009094.1	ENSDARG00000009094						gpr137	ENSDARG00000037244.1	ENSDARG00000037244		gata2b	ENSDARG00000009094.1	ENSDARG00000009094		rxrgb	ENSDARG00000004697.1	ENSDARG00000004697		qtrtd1	ENSDARG00000016093.1	ENSDARG00000016093		rxrgb	ENSDARG00000004697.1	ENSDARG00000004697		AL840638.1	ENSDARG00000074519.1	ENSDARG00000074519		FAM124B
	TULP3	ENSDARG00000063672.1	ENSDARG00000063672		DTX4 (2 of 2)	ENSDARG00000078016.1	ENSDARG00000078016										si:dkey-22f5.9	ENSDARG00000092044.1	ENSDARG00000092044						TULP3	ENSDARG00000063672.1	ENSDARG00000063672		si:dkey-22f5.9	ENSDARG00000092044.1	ENSDARG00000092044		CABZ01030889.1	ENSDARG00000019157.1	ENSDARG00000019157		SELE	ENSDARG00000009123.1	ENSDARG00000009123		CABZ01030889.1	ENSDARG00000019157.1	ENSDARG00000019157		LRRC7	ENSDARG00000079670.1	ENSDARG00000079670		fam176ba
	SOCS6 (1 of 2)	ENSDARG00000058565.1	ENSDARG00000058565		EPHA5	ENSDARG00000058284.1	ENSDARG00000058284										tmem175	ENSDARG00000076376.1	ENSDARG00000076376						SOCS6 (1 of 2)	ENSDARG00000058565.1	ENSDARG00000058565		tmem175	ENSDARG00000076376.1	ENSDARG00000076376		VAV3 (1 of 3)	ENSDARG00000086623.1	ENSDARG00000086623		nr1i2	ENSDARG00000029766.1	ENSDARG00000029766		VAV3 (1 of 3)	ENSDARG00000086623.1	ENSDARG00000086623		SLC12A5 (1 of 2)	ENSDARG00000075815.1	ENSDARG00000075815		si:ch211-155i15.6
	CR392330.1	ENSDARG00000087872.1	ENSDARG00000087872		ctdp1	ENSDARG00000017522.1	ENSDARG00000017522										abhd6b	ENSDARG00000070894.1	ENSDARG00000070894						CR392330.1	ENSDARG00000087872.1	ENSDARG00000087872		abhd6b	ENSDARG00000070894.1	ENSDARG00000070894		BX323876.2	ENSDARG00000052948.1	ENSDARG00000052948		COL8A2	ENSDARG00000060893.1	ENSDARG00000060893		BX323876.2	ENSDARG00000052948.1	ENSDARG00000052948		TBC1D12 (2 of 2)	ENSDARG00000038237.1	ENSDARG00000038237		ryr2b
	CR392330.2	ENSDARG00000094383.1	ENSDARG00000094383		GAL3ST4	ENSDARG00000079712.1	ENSDARG00000079712										tmem30ab	ENSDARG00000043555.1	ENSDARG00000043555						CR392330.2	ENSDARG00000094383.1	ENSDARG00000094383		tmem30ab	ENSDARG00000043555.1	ENSDARG00000043555		hsh2d	ENSDARG00000042908.1	ENSDARG00000042908		pdia5	ENSDARG00000069242.1	ENSDARG00000069242		hsh2d	ENSDARG00000042908.1	ENSDARG00000042908		TBC1D24	ENSDARG00000069339.1	ENSDARG00000069339		sdpra
	zbtb7a	ENSDARG00000039899.1	ENSDARG00000039899		mafk	ENSDARG00000033709.1	ENSDARG00000033709										ache	ENSDARG00000031796.1	ENSDARG00000031796						zbtb7a	ENSDARG00000039899.1	ENSDARG00000039899		ache	ENSDARG00000031796.1	ENSDARG00000031796		zgc:136892	ENSDARG00000069505.1	ENSDARG00000069505		sostdc1a	ENSDARG00000068892.1	ENSDARG00000068892		zgc:136892	ENSDARG00000069505.1	ENSDARG00000069505		pxn	ENSDARG00000086858.1	ENSDARG00000086858		tom1l2
	ptpn11b	ENSDARG00000012340.1	ENSDARG00000012340		arhgef11	ENSDARG00000052482.1	ENSDARG00000052482										ppcdc	ENSDARG00000033020.1	ENSDARG00000033020						ptpn11b	ENSDARG00000012340.1	ENSDARG00000012340		ppcdc	ENSDARG00000033020.1	ENSDARG00000033020		si:dkey-117k10.8|zgc:174931|CR376731.1	ENSDARG052332|092626|095107.1	ENSDARG052332|0926		DUSP10	ENSDARG00000052465.1	ENSDARG00000052465		si:dkey-117k10.8|zgc:174931|CR376731.1	ENSDARG052332|092626|095107.1	ENSDARG052332|0926		pxn	ENSDARG00000088590.1	ENSDARG00000088590		col6a2
	ezh1	ENSDARG00000037894.1	ENSDARG00000037894		oprm1	ENSDARG00000039434.1	ENSDARG00000039434										tpi1a	ENSDARG00000025012.1	ENSDARG00000025012						ezh1	ENSDARG00000037894.1	ENSDARG00000037894		tpi1a	ENSDARG00000025012.1	ENSDARG00000025012		retsatl	ENSDARG00000034989.1	ENSDARG00000034989		prelid1	ENSDARG00000057423.1	ENSDARG00000057423		retsatl	ENSDARG00000034989.1	ENSDARG00000034989		mri1	ENSDARG00000075754.1	ENSDARG00000075754		arpc1b
	C15orf52	ENSDARG00000090013.1	ENSDARG00000090013		sncb	ENSDARG00000041627.1	ENSDARG00000041627										EME2	ENSDARG00000087471.1	ENSDARG00000087471						C15orf52	ENSDARG00000090013.1	ENSDARG00000090013		EME2	ENSDARG00000087471.1	ENSDARG00000087471		ormdl1	ENSDARG00000014333.1	ENSDARG00000014333		RASEF	ENSDARG00000076250.1	ENSDARG00000076250		ormdl1	ENSDARG00000014333.1	ENSDARG00000014333		srxn1	ENSDARG00000079160.1	ENSDARG00000079160		B3GAT1
	trappc6b	ENSDARG00000016463.1	ENSDARG00000016463		VASH1	ENSDARG00000092716.1	ENSDARG00000092716										slc50a1	ENSDARG00000015158.1	ENSDARG00000015158						trappc6b	ENSDARG00000016463.1	ENSDARG00000016463		slc50a1	ENSDARG00000015158.1	ENSDARG00000015158		MPP3 (2 of 2)	ENSDARG00000062667.1	ENSDARG00000062667		arhgef6	ENSDARG00000006683.1	ENSDARG00000006683		MPP3 (2 of 2)	ENSDARG00000062667.1	ENSDARG00000062667		abch1	ENSDARG00000071341.1	ENSDARG00000071341		kcnip2
	KALRN (1 of 2)	ENSDARG00000078117.1	ENSDARG00000078117		flj11011l	ENSDARG00000045360.1	ENSDARG00000045360										il21r	ENSDARG00000069961.1	ENSDARG00000069961						KALRN (1 of 2)	ENSDARG00000078117.1	ENSDARG00000078117		il21r	ENSDARG00000069961.1	ENSDARG00000069961		CENPF	ENSDARG00000055133.1	ENSDARG00000055133		hapln2	ENSDARG00000003903.1	ENSDARG00000003903		CENPF	ENSDARG00000055133.1	ENSDARG00000055133		ppa2	ENSDARG00000009685.1	ENSDARG00000009685		elf2a
	rnf207	ENSDARG00000012409.1	ENSDARG00000012409		MAST1 (2 of 2)	ENSDARG00000088789.1	ENSDARG00000088789										si:ch211-175f12.2	ENSDARG00000095831.1	ENSDARG00000095831						rnf207	ENSDARG00000012409.1	ENSDARG00000012409		si:ch211-175f12.2	ENSDARG00000095831.1	ENSDARG00000095831		tmem229b	ENSDARG00000060569.1	ENSDARG00000060569		ALX3	ENSDARG00000091086.1	ENSDARG00000091086		tmem229b	ENSDARG00000060569.1	ENSDARG00000060569		syt12	ENSDARG00000063135.1	ENSDARG00000063135		SUSD4
	vasn	ENSDARG00000076215.1	ENSDARG00000076215		calrl	ENSDARG00000020103.1	ENSDARG00000020103										slc2a10	ENSDARG00000090820.1	ENSDARG00000090820						vasn	ENSDARG00000076215.1	ENSDARG00000076215		slc2a10	ENSDARG00000090820.1	ENSDARG00000090820		slc25a15b	ENSDARG00000062271.1	ENSDARG00000062271		NCEH1 (3 of 3)	ENSDARG00000020427.1	ENSDARG00000020427		slc25a15b	ENSDARG00000062271.1	ENSDARG00000062271		MAP1A (2 of 2)	ENSDARG00000022045.1	ENSDARG00000022045		ARHGEF4
	APOL2	ENSDARG00000073718.1	ENSDARG00000073718		mypt2	ENSDARG00000052423.1	ENSDARG00000052423										gla	ENSDARG00000036155.1	ENSDARG00000036155						APOL2	ENSDARG00000073718.1	ENSDARG00000073718		gla	ENSDARG00000036155.1	ENSDARG00000036155		rnf168	ENSDARG00000026757.1	ENSDARG00000026757		si:ch211-145o7.3	ENSDARG00000061548.1	ENSDARG00000061548		rnf168	ENSDARG00000026757.1	ENSDARG00000026757		CU459081.1	ENSDARG00000078504.1	ENSDARG00000078504		zgc:63587
	CR848784.2	ENSDARG00000074791.1	ENSDARG00000074791		cyp2aa1	ENSDARG00000070017.1	ENSDARG00000070017										insl3	ENSDARG00000035862.1	ENSDARG00000035862						CR848784.2	ENSDARG00000074791.1	ENSDARG00000074791		insl3	ENSDARG00000035862.1	ENSDARG00000035862		cacnb3b	ENSDARG00000076030.1	ENSDARG00000076030		mlycd	ENSDARG00000068779.1	ENSDARG00000068779		cacnb3b	ENSDARG00000076030.1	ENSDARG00000076030		e2f7	ENSDARG00000008986.1	ENSDARG00000008986		taf5l
	slc25a16	ENSDARG00000057287.1	ENSDARG00000057287		adipor1b	ENSDARG00000042717.1	ENSDARG00000042717										CDH16	ENSDARG00000077570.1	ENSDARG00000077570						slc25a16	ENSDARG00000057287.1	ENSDARG00000057287		CDH16	ENSDARG00000077570.1	ENSDARG00000077570		ANKRD30B	ENSDARG00000013015.1	ENSDARG00000013015		parp6b	ENSDARG00000070473.1	ENSDARG00000070473		ANKRD30B	ENSDARG00000013015.1	ENSDARG00000013015		CCDC88A (2 of 2)	ENSDARG00000063681.1	ENSDARG00000063681		C25H12orf4
	boka	ENSDARG00000052129.1	ENSDARG00000052129		kcnj8	ENSDARG00000045589.1	ENSDARG00000045589										zgc:194800	ENSDARG00000032933.1	ENSDARG00000032933						boka	ENSDARG00000052129.1	ENSDARG00000052129		zgc:194800	ENSDARG00000032933.1	ENSDARG00000032933		znf277	ENSDARG00000025346.1	ENSDARG00000025346		CU469509.3	ENSDARG00000090969.1	ENSDARG00000090969		znf277	ENSDARG00000025346.1	ENSDARG00000025346		keap1b	ENSDARG00000074634.1	ENSDARG00000074634		tmem145
	smpd4|CCDC74A	ENSDARG020730|093026.1	ENSDARG020730|0930		SPHK2	ENSDARG00000069893.1	ENSDARG00000069893										tmem106ba	ENSDARG00000026821.1	ENSDARG00000026821						smpd4|CCDC74A	ENSDARG020730|093026.1	ENSDARG020730|0930		tmem106ba	ENSDARG00000026821.1	ENSDARG00000026821		CABZ01046283.1	ENSDARG00000073822.1	ENSDARG00000073822		PARP6 (3 of 4)	ENSDARG00000092276.1	ENSDARG00000092276		CABZ01046283.1	ENSDARG00000073822.1	ENSDARG00000073822		CABZ01044023.1	ENSDARG00000075524.1	ENSDARG00000075524		setd3
	upb1	ENSDARG00000011521.1	ENSDARG00000011521		gstt1b	ENSDARG00000017388.1	ENSDARG00000017388										ASB15 (2 of 2)	ENSDARG00000045633.1	ENSDARG00000045633						upb1	ENSDARG00000011521.1	ENSDARG00000011521		ASB15 (2 of 2)	ENSDARG00000045633.1	ENSDARG00000045633		valopa	ENSDARG00000021150.1	ENSDARG00000021150		chmp2b	ENSDARG00000068683.1	ENSDARG00000068683		valopa	ENSDARG00000021150.1	ENSDARG00000021150		abi1a	ENSDARG00000010155.1	ENSDARG00000010155		grm1a
	SCN1B (3 of 3)	ENSDARG00000070170.1	ENSDARG00000070170		SPATA7	ENSDARG00000075898.1	ENSDARG00000075898										zgc:66484	ENSDARG00000030478.1	ENSDARG00000030478						SCN1B (3 of 3)	ENSDARG00000070170.1	ENSDARG00000070170		zgc:66484	ENSDARG00000030478.1	ENSDARG00000030478		hhat	ENSDARG00000074428.1	ENSDARG00000074428		lrrc58a	ENSDARG00000076773.1	ENSDARG00000076773		hhat	ENSDARG00000074428.1	ENSDARG00000074428		phf16	ENSDARG00000019614.1	ENSDARG00000019614		CCDC142
	optc	ENSDARG00000014358.1	ENSDARG00000014358		dok6	ENSDARG00000063032.1	ENSDARG00000063032										pip5k1ba	ENSDARG00000044295.1	ENSDARG00000044295						optc	ENSDARG00000014358.1	ENSDARG00000014358		pip5k1ba	ENSDARG00000044295.1	ENSDARG00000044295		fynb	ENSDARG00000025319.1	ENSDARG00000025319		si:dkey-92j12.5	ENSDARG00000094677.1	ENSDARG00000094677		fynb	ENSDARG00000025319.1	ENSDARG00000025319		CLDN20 (1 of 2)	ENSDARG00000067725.1	ENSDARG00000067725		hcar1-3
	paqr5a	ENSDARG00000041145.1	ENSDARG00000041145		bccip	ENSDARG00000004948.1	ENSDARG00000004948										si:dkey-267j14.7	ENSDARG00000094685.1	ENSDARG00000094685						paqr5a	ENSDARG00000041145.1	ENSDARG00000041145		si:dkey-267j14.7	ENSDARG00000094685.1	ENSDARG00000094685		SLC44A4	ENSDARG00000027875.1	ENSDARG00000027875		si:dkeyp-2e4.8|ZNF784 (4 of 5)|ZNF784 (2 of 5)|ZNF784 (1 of 5)	ENSDARG005010|092327|093656|095497.1	ENSDARG005010|0923		SLC44A4	ENSDARG00000027875.1	ENSDARG00000027875		znf711	ENSDARG00000071868.1	ENSDARG00000071868		C14orf38
	TRAFD1	ENSDARG00000075123.1	ENSDARG00000075123		SMARCAD1 (2 of 2)	ENSDARG00000073721.1	ENSDARG00000073721										B3GNT3 (1 of 4)	ENSDARG00000058100.1	ENSDARG00000058100						TRAFD1	ENSDARG00000075123.1	ENSDARG00000075123		B3GNT3 (1 of 4)	ENSDARG00000058100.1	ENSDARG00000058100		ddx5	ENSDARG00000038068.1	ENSDARG00000038068		sfxn2	ENSDARG00000017960.1	ENSDARG00000017960		ddx5	ENSDARG00000038068.1	ENSDARG00000038068		TBC1D4	ENSDARG00000075156.1	ENSDARG00000075156		ATP5J (2 of 2)
	tecrb	ENSDARG00000025904.1	ENSDARG00000025904		TESK1 (2 of 2)	ENSDARG00000078251.1	ENSDARG00000078251										eif4e1b	ENSDARG00000014565.1	ENSDARG00000014565						tecrb	ENSDARG00000025904.1	ENSDARG00000025904		eif4e1b	ENSDARG00000014565.1	ENSDARG00000014565		AZI2	ENSDARG00000042997.1	ENSDARG00000042997		rprmb	ENSDARG00000024006.1	ENSDARG00000024006		AZI2	ENSDARG00000042997.1	ENSDARG00000042997		sorbs2a	ENSDARG00000003046.1	ENSDARG00000003046		runx2b
	APOLD1 (3 of 4)	ENSDARG00000068030.1	ENSDARG00000068030		si:ch211-168m18.3	ENSDARG00000092697.1	ENSDARG00000092697										si:ch211-234p6.13	ENSDARG00000056462.1	ENSDARG00000056462						APOLD1 (3 of 4)	ENSDARG00000068030.1	ENSDARG00000068030		si:ch211-234p6.13	ENSDARG00000056462.1	ENSDARG00000056462		BX005314.1	ENSDARG00000071155.1	ENSDARG00000071155		gsx2	ENSDARG00000043322.1	ENSDARG00000043322		BX005314.1	ENSDARG00000071155.1	ENSDARG00000071155		kras	ENSDARG00000010844.1	ENSDARG00000010844		KCNJ14
	pdca	ENSDARG00000011886.1	ENSDARG00000011886		cx32.2	ENSDARG00000076789.1	ENSDARG00000076789										sash1a	ENSDARG00000007179.1	ENSDARG00000007179						pdca	ENSDARG00000011886.1	ENSDARG00000011886		sash1a	ENSDARG00000007179.1	ENSDARG00000007179		CTTNBP2NL (2 of 2)	ENSDARG00000053179.1	ENSDARG00000053179		cryba1b	ENSDARG00000053875.1	ENSDARG00000053875		CTTNBP2NL (2 of 2)	ENSDARG00000053179.1	ENSDARG00000053179		sfxn1	ENSDARG00000019963.1	ENSDARG00000019963		creb3l3l
	fanci	ENSDARG00000026224.1	ENSDARG00000026224		stat2	ENSDARG00000031647.1	ENSDARG00000031647										RSF1 (3 of 3)	ENSDARG00000074737.1	ENSDARG00000074737						fanci	ENSDARG00000026224.1	ENSDARG00000026224		RSF1 (3 of 3)	ENSDARG00000074737.1	ENSDARG00000074737		si:ch1073-185p12.2	ENSDARG00000075219.1	ENSDARG00000075219		gng7	ENSDARG00000038693.1	ENSDARG00000038693		si:ch1073-185p12.2	ENSDARG00000075219.1	ENSDARG00000075219		sox8	ENSDARG00000037782.1	ENSDARG00000037782		COBLL1 (2 of 2)
	pi4kaa	ENSDARG00000076724.1	ENSDARG00000076724		KIF3A (1 of 2)	ENSDARG00000009850.1	ENSDARG00000009850										six1a	ENSDARG00000039304.1	ENSDARG00000039304						pi4kaa	ENSDARG00000076724.1	ENSDARG00000076724		six1a	ENSDARG00000039304.1	ENSDARG00000039304		gtpbp10	ENSDARG00000040300.1	ENSDARG00000040300		FAM198A	ENSDARG00000076862.1	ENSDARG00000076862		gtpbp10	ENSDARG00000040300.1	ENSDARG00000040300		dnajc21	ENSDARG00000057080.1	ENSDARG00000057080		dazap2
	DNAAF3 (2 of 2)	ENSDARG00000036304.1	ENSDARG00000036304		zgc:85843	ENSDARG00000029982.1	ENSDARG00000029982										aftpha	ENSDARG00000069249.1	ENSDARG00000069249						DNAAF3 (2 of 2)	ENSDARG00000036304.1	ENSDARG00000036304		aftpha	ENSDARG00000069249.1	ENSDARG00000069249		CABZ01064671.1	ENSDARG00000039935.1	ENSDARG00000039935		bckdk	ENSDARG00000016904.1	ENSDARG00000016904		CABZ01064671.1	ENSDARG00000039935.1	ENSDARG00000039935		HIST1H2AA (7 of 17)	ENSDARG00000070265.1	ENSDARG00000070265		MRPS22 (1 of 2)
	FER1L6	ENSDARG00000019316.1	ENSDARG00000019316		aqp10b	ENSDARG00000058678.1	ENSDARG00000058678										cables1	ENSDARG00000062044.1	ENSDARG00000062044						FER1L6	ENSDARG00000019316.1	ENSDARG00000019316		cables1	ENSDARG00000062044.1	ENSDARG00000062044		metrn	ENSDARG00000030367.1	ENSDARG00000030367		ube2d3	ENSDARG00000038473.1	ENSDARG00000038473		metrn	ENSDARG00000030367.1	ENSDARG00000030367		nrarpb	ENSDARG00000018958.1	ENSDARG00000018958		MRPS22 (1 of 2)|mrps22
	nkx6.1	ENSDARG00000022569.1	ENSDARG00000022569		kif3a	ENSDARG00000087538.1	ENSDARG00000087538										si:dkey-91i10.2	ENSDARG00000074034.1	ENSDARG00000074034						nkx6.1	ENSDARG00000022569.1	ENSDARG00000022569		si:dkey-91i10.2	ENSDARG00000074034.1	ENSDARG00000074034		col4a3	ENSDARG00000003395.1	ENSDARG00000003395		fam3c	ENSDARG00000056152.1	ENSDARG00000056152		col4a3	ENSDARG00000003395.1	ENSDARG00000003395		pisd	ENSDARG00000052462.1	ENSDARG00000052462		si:ch211-113g11.6
	jam2b	ENSDARG00000079071.1	ENSDARG00000079071		zgc:113363	ENSDARG00000038382.1	ENSDARG00000038382										neu1	ENSDARG00000008832.1	ENSDARG00000008832						jam2b	ENSDARG00000079071.1	ENSDARG00000079071		neu1	ENSDARG00000008832.1	ENSDARG00000008832		chrna5	ENSDARG00000003420.1	ENSDARG00000003420		adrm1b	ENSDARG00000058560.1	ENSDARG00000058560		chrna5	ENSDARG00000003420.1	ENSDARG00000003420		ANKLE1	ENSDARG00000087529.1	ENSDARG00000087529		hapln2
	KCNJ1 (5 of 7)	ENSDARG00000090635.1	ENSDARG00000090635		guca1a	ENSDARG00000010454.1	ENSDARG00000010454										zgc:55512	ENSDARG00000003017.1	ENSDARG00000003017						KCNJ1 (5 of 7)	ENSDARG00000090635.1	ENSDARG00000090635		zgc:55512	ENSDARG00000003017.1	ENSDARG00000003017		amfr	ENSDARG00000020218.1	ENSDARG00000020218		APBA2 (2 of 2)	ENSDARG00000063314.1	ENSDARG00000063314		amfr	ENSDARG00000020218.1	ENSDARG00000020218		MRC2	ENSDARG00000078135.1	ENSDARG00000078135		BCMO1
	pcsk1nl	ENSDARG00000076170.1	ENSDARG00000076170		arhgef18b	ENSDARG00000042308.1	ENSDARG00000042308										hoxc1a	ENSDARG00000070337.1	ENSDARG00000070337						pcsk1nl	ENSDARG00000076170.1	ENSDARG00000076170		hoxc1a	ENSDARG00000070337.1	ENSDARG00000070337		RNF215	ENSDARG00000059424.1	ENSDARG00000059424		aip	ENSDARG00000069699.1	ENSDARG00000069699		RNF215	ENSDARG00000059424.1	ENSDARG00000059424		npr1a	ENSDARG00000031751.1	ENSDARG00000031751		phf13
	ADAM33	ENSDARG00000059693.1	ENSDARG00000059693		arl6ip6	ENSDARG00000071013.1	ENSDARG00000071013										C3AR1	ENSDARG00000031749.1	ENSDARG00000031749						ADAM33	ENSDARG00000059693.1	ENSDARG00000059693		C3AR1	ENSDARG00000031749.1	ENSDARG00000031749		BX323022.1	ENSDARG00000087271.1	ENSDARG00000087271		zdhhc8b	ENSDARG00000018508.1	ENSDARG00000018508		BX323022.1	ENSDARG00000087271.1	ENSDARG00000087271		dusp6	ENSDARG00000070914.1	ENSDARG00000070914		TMEM169 (1 of 2)
	unc5db	ENSDARG00000061541.1	ENSDARG00000061541		C13H1orf96 (1 of 2)	ENSDARG00000040085.1	ENSDARG00000040085										gpr157	ENSDARG00000034975.1	ENSDARG00000034975						unc5db	ENSDARG00000061541.1	ENSDARG00000061541		gpr157	ENSDARG00000034975.1	ENSDARG00000034975		RREB1 (2 of 2)	ENSDARG00000063701.1	ENSDARG00000063701		adam11	ENSDARG00000079204.1	ENSDARG00000079204		RREB1 (2 of 2)	ENSDARG00000063701.1	ENSDARG00000063701		abhd5	ENSDARG00000076874.1	ENSDARG00000076874		casp3a
	brms1lb	ENSDARG00000018047.1	ENSDARG00000018047		si:dkey-67c22.2	ENSDARG00000055389.1	ENSDARG00000055389										tmem181	ENSDARG00000045910.1	ENSDARG00000045910						brms1lb	ENSDARG00000018047.1	ENSDARG00000018047		tmem181	ENSDARG00000045910.1	ENSDARG00000045910		xpc	ENSDARG00000039754.1	ENSDARG00000039754		impad1	ENSDARG00000058114.1	ENSDARG00000058114		xpc	ENSDARG00000039754.1	ENSDARG00000039754		ZFP37 (5 of 55)	ENSDARG00000074009.1	ENSDARG00000074009		CU856207.1
	BX248230.1	ENSDARG00000012496.1	ENSDARG00000012496		drd2l	ENSDARG00000014858.1	ENSDARG00000014858										nfatc1	ENSDARG00000036168.1	ENSDARG00000036168						BX248230.1	ENSDARG00000012496.1	ENSDARG00000012496		nfatc1	ENSDARG00000036168.1	ENSDARG00000036168		fam192a	ENSDARG00000041631.1	ENSDARG00000041631		nhsa	ENSDARG00000070227.1	ENSDARG00000070227		fam192a	ENSDARG00000041631.1	ENSDARG00000041631		ap1m3	ENSDARG00000039512.1	ENSDARG00000039512		sgk2b
	hoxb1b	ENSDARG00000054033.1	ENSDARG00000054033		plekhh2	ENSDARG00000040851.1	ENSDARG00000040851										zgc:162724	ENSDARG00000054827.1	ENSDARG00000054827						hoxb1b	ENSDARG00000054033.1	ENSDARG00000054033		zgc:162724	ENSDARG00000054827.1	ENSDARG00000054827		asf1bb	ENSDARG00000043713.1	ENSDARG00000043713		myoz2b	ENSDARG00000037266.1	ENSDARG00000037266		asf1bb	ENSDARG00000043713.1	ENSDARG00000043713		tfap2a	ENSDARG00000059279.1	ENSDARG00000059279		slmapb
	dync1li1	ENSDARG00000036387.1	ENSDARG00000036387		vgll2b	ENSDARG00000053773.1	ENSDARG00000053773										KCTD9 (2 of 2)	ENSDARG00000021209.1	ENSDARG00000021209						dync1li1	ENSDARG00000036387.1	ENSDARG00000036387		KCTD9 (2 of 2)	ENSDARG00000021209.1	ENSDARG00000021209		MTBP	ENSDARG00000090447.1	ENSDARG00000090447		rp9	ENSDARG00000013420.1	ENSDARG00000013420		MTBP	ENSDARG00000090447.1	ENSDARG00000090447		tmem161a	ENSDARG00000012790.1	ENSDARG00000012790		nr1d1
	fam129ba	ENSDARG00000062970.1	ENSDARG00000062970		ufc1	ENSDARG00000022340.1	ENSDARG00000022340										ELMO3	ENSDARG00000042126.1	ENSDARG00000042126						fam129ba	ENSDARG00000062970.1	ENSDARG00000062970		ELMO3	ENSDARG00000042126.1	ENSDARG00000042126		RAP2A (1 of 2)	ENSDARG00000040246.1	ENSDARG00000040246		dtnbp1a	ENSDARG00000055115.1	ENSDARG00000055115		RAP2A (1 of 2)	ENSDARG00000040246.1	ENSDARG00000040246		si:ch211-197l9.5	ENSDARG00000086679.1	ENSDARG00000086679		ism2
	C11H6orf120	ENSDARG00000017337.1	ENSDARG00000017337		FAM108A1 (1 of 2)	ENSDARG00000043084.1	ENSDARG00000043084										panx2	ENSDARG00000063019.1	ENSDARG00000063019						C11H6orf120	ENSDARG00000017337.1	ENSDARG00000017337		panx2	ENSDARG00000063019.1	ENSDARG00000063019		six7	ENSDARG00000070107.1	ENSDARG00000070107		es1	ENSDARG00000094516.1	ENSDARG00000094516		six7	ENSDARG00000070107.1	ENSDARG00000070107		rab22a	ENSDARG00000015807.1	ENSDARG00000015807		RNF214
	APOD (1 of 3)	ENSDARG00000057437.1	ENSDARG00000057437		ttll7	ENSDARG00000062973.1	ENSDARG00000062973										GIGYF1 (2 of 3)	ENSDARG00000094507.1	ENSDARG00000094507						APOD (1 of 3)	ENSDARG00000057437.1	ENSDARG00000057437		GIGYF1 (2 of 3)	ENSDARG00000094507.1	ENSDARG00000094507		GAL3ST4	ENSDARG00000079712.1	ENSDARG00000079712		cpn1	ENSDARG00000005185.1	ENSDARG00000005185		GAL3ST4	ENSDARG00000079712.1	ENSDARG00000079712		grin1a	ENSDARG00000027828.1	ENSDARG00000027828		CABZ01039301.1
	uck1	ENSDARG00000022218.1	ENSDARG00000022218		adka	ENSDARG00000039429.1	ENSDARG00000039429										NUDT8	ENSDARG00000007722.1	ENSDARG00000007722						uck1	ENSDARG00000022218.1	ENSDARG00000022218		NUDT8	ENSDARG00000007722.1	ENSDARG00000007722		pck2	ENSDARG00000020956.1	ENSDARG00000020956		ankzf1	ENSDARG00000041904.1	ENSDARG00000041904		pck2	ENSDARG00000020956.1	ENSDARG00000020956		KIAA0753	ENSDARG00000034227.1	ENSDARG00000034227		ACOXL
	oaz1	ENSDARG00000071403.1	ENSDARG00000071403		si:dkeyp-53d3.3	ENSDARG00000071862.1	ENSDARG00000071862										grpr	ENSDARG00000056620.1	ENSDARG00000056620						oaz1	ENSDARG00000071403.1	ENSDARG00000071403		grpr	ENSDARG00000056620.1	ENSDARG00000056620		si:ch211-226m16.2	ENSDARG00000036785.1	ENSDARG00000036785		ankk1	ENSDARG00000056921.1	ENSDARG00000056921		si:ch211-226m16.2	ENSDARG00000036785.1	ENSDARG00000036785		zgc:123248	ENSDARG00000053878.1	ENSDARG00000053878		TNS1 (2 of 2)
	clcn7	ENSDARG00000019556.1	ENSDARG00000019556		ncoa3	ENSDARG00000077404.1	ENSDARG00000077404										stx5a	ENSDARG00000025033.1	ENSDARG00000025033						clcn7	ENSDARG00000019556.1	ENSDARG00000019556		stx5a	ENSDARG00000025033.1	ENSDARG00000025033		METTL12	ENSDARG00000054856.1	ENSDARG00000054856		zgc:152670	ENSDARG00000017038.1	ENSDARG00000017038		METTL12	ENSDARG00000054856.1	ENSDARG00000054856		celsr1a	ENSDARG00000069185.1	ENSDARG00000069185		SQLE (1 of 2)
	PIGS	ENSDARG00000017813.1	ENSDARG00000017813		ube2e3	ENSDARG00000012244.1	ENSDARG00000012244										KCNJ16	ENSDARG00000045039.1	ENSDARG00000045039						PIGS	ENSDARG00000017813.1	ENSDARG00000017813		KCNJ16	ENSDARG00000045039.1	ENSDARG00000045039		anxa13	ENSDARG00000013976.1	ENSDARG00000013976		meox1	ENSDARG00000007891.1	ENSDARG00000007891		anxa13	ENSDARG00000013976.1	ENSDARG00000013976		ckba	ENSDARG00000069752.1	ENSDARG00000069752		epsti1
	si:ch211-133l5.4	ENSDARG00000092533.1	ENSDARG00000092533		fopnl	ENSDARG00000071198.1	ENSDARG00000071198										rasl11b	ENSDARG00000015611.1	ENSDARG00000015611						si:ch211-133l5.4	ENSDARG00000092533.1	ENSDARG00000092533		rasl11b	ENSDARG00000015611.1	ENSDARG00000015611		myoc	ENSDARG00000021789.1	ENSDARG00000021789		SLC25A28 (1 of 2)	ENSDARG00000052994.1	ENSDARG00000052994		myoc	ENSDARG00000021789.1	ENSDARG00000021789		nlgn2b	ENSDARG00000079251.1	ENSDARG00000079251		tmem199
	bod1	ENSDARG00000035747.1	ENSDARG00000035747		coro2a	ENSDARG00000005210.1	ENSDARG00000005210										TUSC5 (1 of 2)	ENSDARG00000090481.1	ENSDARG00000090481						bod1	ENSDARG00000035747.1	ENSDARG00000035747		TUSC5 (1 of 2)	ENSDARG00000090481.1	ENSDARG00000090481		tnk2a	ENSDARG00000090646.1	ENSDARG00000090646		CR788297.1	ENSDARG00000062199.1	ENSDARG00000062199		tnk2a	ENSDARG00000090646.1	ENSDARG00000090646		kcnk10b	ENSDARG00000045956.1	ENSDARG00000045956		rad54l
	zgc:162396	ENSDARG00000069549.1	ENSDARG00000069549		nr2c2	ENSDARG00000042477.1	ENSDARG00000042477										arhgef11	ENSDARG00000052482.1	ENSDARG00000052482						zgc:162396	ENSDARG00000069549.1	ENSDARG00000069549		arhgef11	ENSDARG00000052482.1	ENSDARG00000052482		cbll1	ENSDARG00000015222.1	ENSDARG00000015222		CU915827.1	ENSDARG00000067992.1	ENSDARG00000067992		cbll1	ENSDARG00000015222.1	ENSDARG00000015222		gria2a	ENSDARG00000070173.1	ENSDARG00000070173		sepw1
	ostm1	ENSDARG00000069808.1	ENSDARG00000069808		ca5	ENSDARG00000051884.1	ENSDARG00000051884										atoh1b	ENSDARG00000033400.1	ENSDARG00000033400						ostm1	ENSDARG00000069808.1	ENSDARG00000069808		atoh1b	ENSDARG00000033400.1	ENSDARG00000033400		NLRP6 (2 of 5)	ENSDARG00000088423.1	ENSDARG00000088423		slc25a28	ENSDARG00000074297.1	ENSDARG00000074297		NLRP6 (2 of 5)	ENSDARG00000088423.1	ENSDARG00000088423		b3gat3	ENSDARG00000001939.1	ENSDARG00000001939		rbms1a
	SH3BGRL	ENSDARG00000058302.1	ENSDARG00000058302		flrt3	ENSDARG00000076895.1	ENSDARG00000076895										C7H15orf43	ENSDARG00000039477.1	ENSDARG00000039477						SH3BGRL	ENSDARG00000058302.1	ENSDARG00000058302		C7H15orf43	ENSDARG00000039477.1	ENSDARG00000039477		CU464087.2	ENSDARG00000089319.1	ENSDARG00000089319		CABZ01048958.1	ENSDARG00000078617.1	ENSDARG00000078617		CU464087.2	ENSDARG00000089319.1	ENSDARG00000089319		BX569781.2	ENSDARG00000091548.1	ENSDARG00000091548		znrf1
	BAZ1A (2 of 2)	ENSDARG00000063233.1	ENSDARG00000063233		tmem150c	ENSDARG00000069590.1	ENSDARG00000069590										prdm13	ENSDARG00000078701.1	ENSDARG00000078701						BAZ1A (2 of 2)	ENSDARG00000063233.1	ENSDARG00000063233		prdm13	ENSDARG00000078701.1	ENSDARG00000078701		si:ch73-126i7.1	ENSDARG00000094332.1	ENSDARG00000094332		si:dkeyp-72h1.1	ENSDARG00000095347.1	ENSDARG00000095347		si:ch73-126i7.1	ENSDARG00000094332.1	ENSDARG00000094332		akap11	ENSDARG00000075435.1	ENSDARG00000075435		plcb3
	si:ch211-251f6.6	ENSDARG00000053448.1	ENSDARG00000053448		hspa8l	ENSDARG00000037403.1	ENSDARG00000037403										LPHN1 (4 of 4)	ENSDARG00000076795.1	ENSDARG00000076795						si:ch211-251f6.6	ENSDARG00000053448.1	ENSDARG00000053448		LPHN1 (4 of 4)	ENSDARG00000076795.1	ENSDARG00000076795		lin28a	ENSDARG00000016999.1	ENSDARG00000016999		smarcd3b	ENSDARG00000019969.1	ENSDARG00000019969		lin28a	ENSDARG00000016999.1	ENSDARG00000016999		FAM83H (2 of 2)	ENSDARG00000068849.1	ENSDARG00000068849		sall2
	xpnpep2	ENSDARG00000026017.1	ENSDARG00000026017		ATP8A2	ENSDARG00000077492.1	ENSDARG00000077492										kif21a|KIF21A (2 of 3)	ENSDARG061131|095797.1	ENSDARG061131|0957						xpnpep2	ENSDARG00000026017.1	ENSDARG00000026017		kif21a|KIF21A (2 of 3)	ENSDARG061131|095797.1	ENSDARG061131|0957		eif4enif1	ENSDARG00000016177.1	ENSDARG00000016177		SPRED2 (2 of 2)	ENSDARG00000052435.1	ENSDARG00000052435		eif4enif1	ENSDARG00000016177.1	ENSDARG00000016177		si:dkey-19a16.7	ENSDARG00000071644.1	ENSDARG00000071644		akap10
	glsa	ENSDARG00000062812.1	ENSDARG00000062812		dync1li1	ENSDARG00000036387.1	ENSDARG00000036387										B4GALNT3 (1 of 3)	ENSDARG00000058939.1	ENSDARG00000058939						glsa	ENSDARG00000062812.1	ENSDARG00000062812		B4GALNT3 (1 of 3)	ENSDARG00000058939.1	ENSDARG00000058939		si:dkey-237j10.2	ENSDARG00000094025.1	ENSDARG00000094025		mier1a	ENSDARG00000041072.1	ENSDARG00000041072		si:dkey-237j10.2	ENSDARG00000094025.1	ENSDARG00000094025		insig1	ENSDARG00000010658.1	ENSDARG00000010658		spon2b
	btr06	ENSDARG00000054184.1	ENSDARG00000054184		mbnl1	ENSDARG00000052978.1	ENSDARG00000052978										MAST1 (2 of 2)	ENSDARG00000088789.1	ENSDARG00000088789						btr06	ENSDARG00000054184.1	ENSDARG00000054184		MAST1 (2 of 2)	ENSDARG00000088789.1	ENSDARG00000088789		uap1l1	ENSDARG00000013082.1	ENSDARG00000013082		zgc:86635	ENSDARG00000026484.1	ENSDARG00000026484		uap1l1	ENSDARG00000013082.1	ENSDARG00000013082		2012-03-05	ENSDARG00000032552.1	ENSDARG00000032552		nelfa
	specc1	ENSDARG00000029480.1	ENSDARG00000029480		FAM69A (1 of 2)	ENSDARG00000061362.1	ENSDARG00000061362										wnt6b	ENSDARG00000073935.1	ENSDARG00000073935						specc1	ENSDARG00000029480.1	ENSDARG00000029480		wnt6b	ENSDARG00000073935.1	ENSDARG00000073935		chtopa	ENSDARG00000057234.1	ENSDARG00000057234		frs2a	ENSDARG00000045873.1	ENSDARG00000045873		chtopa	ENSDARG00000057234.1	ENSDARG00000057234		BRP44 (2 of 2)	ENSDARG00000037679.1	ENSDARG00000037679		vps25
	fam116b	ENSDARG00000011605.1	ENSDARG00000011605		slc43a2a	ENSDARG00000036848.1	ENSDARG00000036848										vgll2a	ENSDARG00000041706.1	ENSDARG00000041706						fam116b	ENSDARG00000011605.1	ENSDARG00000011605		vgll2a	ENSDARG00000041706.1	ENSDARG00000041706		CR392330.1	ENSDARG00000087872.1	ENSDARG00000087872		btbd3	ENSDARG00000005544.1	ENSDARG00000005544		CR392330.1	ENSDARG00000087872.1	ENSDARG00000087872		DHX35	ENSDARG00000063419.1	ENSDARG00000063419		eif2b4
	SPDEF	ENSDARG00000029930.1	ENSDARG00000029930		socs7	ENSDARG00000077018.1	ENSDARG00000077018										OXR1 (3 of 4)	ENSDARG00000089665.1	ENSDARG00000089665						SPDEF	ENSDARG00000029930.1	ENSDARG00000029930		OXR1 (3 of 4)	ENSDARG00000089665.1	ENSDARG00000089665		CR354540.2	ENSDARG00000019318.1	ENSDARG00000019318		PADI2	ENSDARG00000044167.1	ENSDARG00000044167		CR354540.2	ENSDARG00000019318.1	ENSDARG00000019318		zgc:113090	ENSDARG00000053260.1	ENSDARG00000053260		pola2
	zgc:162946	ENSDARG00000062467.1	ENSDARG00000062467		socs7	ENSDARG00000090553.1	ENSDARG00000090553										taok3a	ENSDARG00000060751.1	ENSDARG00000060751						zgc:162946	ENSDARG00000062467.1	ENSDARG00000062467		taok3a	ENSDARG00000060751.1	ENSDARG00000060751		WDR25	ENSDARG00000091201.1	ENSDARG00000091201		BX321870.1	ENSDARG00000086984.1	ENSDARG00000086984		WDR25	ENSDARG00000091201.1	ENSDARG00000091201		RAMP1	ENSDARG00000056704.1	ENSDARG00000056704		IGFALS
	C2CD4C (1 of 2)	ENSDARG00000079556.1	ENSDARG00000079556		acadvl	ENSDARG00000016687.1	ENSDARG00000016687										prkcha	ENSDARG00000018382.1	ENSDARG00000018382						C2CD4C (1 of 2)	ENSDARG00000079556.1	ENSDARG00000079556		prkcha	ENSDARG00000018382.1	ENSDARG00000018382		LANCL2	ENSDARG00000045465.1	ENSDARG00000045465		fabp2	ENSDARG00000006427.1	ENSDARG00000006427		LANCL2	ENSDARG00000045465.1	ENSDARG00000045465		si:ch211-22n13.1	ENSDARG00000070528.1	ENSDARG00000070528		MAP1B
	ugt5a5	ENSDARG00000051805.1	ENSDARG00000051805		si:ch211-207d6.2	ENSDARG00000031658.1	ENSDARG00000031658										tyro3	ENSDARG00000005356.1	ENSDARG00000005356						ugt5a5	ENSDARG00000051805.1	ENSDARG00000051805		tyro3	ENSDARG00000005356.1	ENSDARG00000005356		sf3b1	ENSDARG00000056138.1	ENSDARG00000056138		pddc1	ENSDARG00000053609.1	ENSDARG00000053609		sf3b1	ENSDARG00000056138.1	ENSDARG00000056138		zgc:92710	ENSDARG00000006747.1	ENSDARG00000006747		stox2
	C25H12orf29	ENSDARG00000045785.1	ENSDARG00000045785		fah	ENSDARG00000039743.1	ENSDARG00000039743										B3GNT3 (2 of 4)	ENSDARG00000093521.1	ENSDARG00000093521						C25H12orf29	ENSDARG00000045785.1	ENSDARG00000045785		B3GNT3 (2 of 4)	ENSDARG00000093521.1	ENSDARG00000093521		ctdspla	ENSDARG00000071673.1	ENSDARG00000071673		atoh7	ENSDARG00000069552.1	ENSDARG00000069552		ctdspla	ENSDARG00000071673.1	ENSDARG00000071673		ryr3	ENSDARG00000071331.1	ENSDARG00000071331		cdh7
	huwe1	ENSDARG00000016782.1	ENSDARG00000016782		pcyox1	ENSDARG00000024037.1	ENSDARG00000024037										SLC25A41	ENSDARG00000038977.1	ENSDARG00000038977						huwe1	ENSDARG00000016782.1	ENSDARG00000016782		SLC25A41	ENSDARG00000038977.1	ENSDARG00000038977		RUNDC1	ENSDARG00000091962.1	ENSDARG00000091962		si:ch211-217k17.11	ENSDARG00000093748.1	ENSDARG00000093748		RUNDC1	ENSDARG00000091962.1	ENSDARG00000091962		fam8a1	ENSDARG00000004308.1	ENSDARG00000004308		FAM173A
	ptges3b	ENSDARG00000058831.1	ENSDARG00000058831		st6gal2	ENSDARG00000039335.1	ENSDARG00000039335										SIK1	ENSDARG00000058606.1	ENSDARG00000058606						ptges3b	ENSDARG00000058831.1	ENSDARG00000058831		SIK1	ENSDARG00000058606.1	ENSDARG00000058606		ABCA7	ENSDARG00000074221.1	ENSDARG00000074221		GABRG1	ENSDARG00000056957.1	ENSDARG00000056957		ABCA7	ENSDARG00000074221.1	ENSDARG00000074221		ppm1la	ENSDARG00000063218.1	ENSDARG00000063218		gpm6aa
	HECW1 (1 of 3)	ENSDARG00000090795.1	ENSDARG00000090795		si:ch211-240b21.2	ENSDARG00000068279.1	ENSDARG00000068279										GIGYF1 (3 of 3)	ENSDARG00000078691.1	ENSDARG00000078691						HECW1 (1 of 3)	ENSDARG00000090795.1	ENSDARG00000090795		GIGYF1 (3 of 3)	ENSDARG00000078691.1	ENSDARG00000078691		slc25a42	ENSDARG00000003470.1	ENSDARG00000003470		lrrtm1	ENSDARG00000052713.1	ENSDARG00000052713		slc25a42	ENSDARG00000003470.1	ENSDARG00000003470		DGKH	ENSDARG00000018716.1	ENSDARG00000018716		tat
	GFRAL	ENSDARG00000089709.1	ENSDARG00000089709		snrnp40	ENSDARG00000023160.1	ENSDARG00000023160										ptpn4a	ENSDARG00000000631.1	ENSDARG00000000631						GFRAL	ENSDARG00000089709.1	ENSDARG00000089709		ptpn4a	ENSDARG00000000631.1	ENSDARG00000000631		lingo2	ENSDARG00000069970.1	ENSDARG00000069970		tpd52l2a	ENSDARG00000027154.1	ENSDARG00000027154		lingo2	ENSDARG00000069970.1	ENSDARG00000069970		PFKL (1 of 2)	ENSDARG00000060504.1	ENSDARG00000060504		lrrc38
	chst1	ENSDARG00000088593.1	ENSDARG00000088593		DGKG	ENSDARG00000062696.1	ENSDARG00000062696										CU928217.1	ENSDARG00000075905.1	ENSDARG00000075905						chst1	ENSDARG00000088593.1	ENSDARG00000088593		CU928217.1	ENSDARG00000075905.1	ENSDARG00000075905		si:dkey-153k10.9	ENSDARG00000004386.1	ENSDARG00000004386		FAM184A (2 of 2)	ENSDARG00000002635.1	ENSDARG00000002635		si:dkey-153k10.9	ENSDARG00000004386.1	ENSDARG00000004386		FAM176A (1 of 2)	ENSDARG00000061405.1	ENSDARG00000061405		C5H7orf42
	GPR137B (1 of 3)	ENSDARG00000078448.1	ENSDARG00000078448		ppargc1a	ENSDARG00000067829.1	ENSDARG00000067829										fbxl15	ENSDARG00000005284.1	ENSDARG00000005284						GPR137B (1 of 3)	ENSDARG00000078448.1	ENSDARG00000078448		fbxl15	ENSDARG00000005284.1	ENSDARG00000005284		gfra2a	ENSDARG00000042723.1	ENSDARG00000042723		hnrnpa0	ENSDARG00000036162.1	ENSDARG00000036162		gfra2a	ENSDARG00000042723.1	ENSDARG00000042723		CR974475.2	ENSDARG00000090107.1	ENSDARG00000090107		RNF222
	frya	ENSDARG00000013921.1	ENSDARG00000013921		il1rapl1a	ENSDARG00000062045.1	ENSDARG00000062045										rnf217	ENSDARG00000060944.1	ENSDARG00000060944						frya	ENSDARG00000013921.1	ENSDARG00000013921		rnf217	ENSDARG00000060944.1	ENSDARG00000060944		CU693440.1	ENSDARG00000058701.1	ENSDARG00000058701		CT574587.2	ENSDARG00000090346.1	ENSDARG00000090346		CU693440.1	ENSDARG00000058701.1	ENSDARG00000058701		LSP1	ENSDARG00000027310.1	ENSDARG00000027310		ache
	wnk1b	ENSDARG00000039392.1	ENSDARG00000039392		twf1b	ENSDARG00000011661.1	ENSDARG00000011661										trip11	ENSDARG00000078381.1	ENSDARG00000078381						wnk1b	ENSDARG00000039392.1	ENSDARG00000039392		trip11	ENSDARG00000078381.1	ENSDARG00000078381		GCGR (2 of 2)	ENSDARG00000036272.1	ENSDARG00000036272		nudt14	ENSDARG00000062335.1	ENSDARG00000062335		GCGR (2 of 2)	ENSDARG00000036272.1	ENSDARG00000036272		C20H1orf198	ENSDARG00000043842.1	ENSDARG00000043842		tmem188
	FNDC4 (1 of 2)	ENSDARG00000043396.1	ENSDARG00000043396		plek2	ENSDARG00000012789.1	ENSDARG00000012789										CABZ01066439.2	ENSDARG00000090399.1	ENSDARG00000090399						FNDC4 (1 of 2)	ENSDARG00000043396.1	ENSDARG00000043396		CABZ01066439.2	ENSDARG00000090399.1	ENSDARG00000090399		blzf1	ENSDARG00000011299.1	ENSDARG00000011299		ZNHIT6	ENSDARG00000095817.1	ENSDARG00000095817		blzf1	ENSDARG00000011299.1	ENSDARG00000011299		ahcyl1	ENSDARG00000056331.1	ENSDARG00000056331		bcl7bb
	CU928074.2	ENSDARG00000089176.1	ENSDARG00000089176		CR753866.2	ENSDARG00000035339.1	ENSDARG00000035339										hadhaa	ENSDARG00000057128.1	ENSDARG00000057128						CU928074.2	ENSDARG00000089176.1	ENSDARG00000089176		hadhaa	ENSDARG00000057128.1	ENSDARG00000057128		tram1	ENSDARG00000019137.1	ENSDARG00000019137		DRD5	ENSDARG00000090669.1	ENSDARG00000090669		tram1	ENSDARG00000019137.1	ENSDARG00000019137		PARP4	ENSDARG00000069934.1	ENSDARG00000069934		TPRA1
	AMBRA1 (2 of 2)	ENSDARG00000039878.1	ENSDARG00000039878		TNRC6A	ENSDARG00000079688.1	ENSDARG00000079688										C4H12orf5 (1 of 2)	ENSDARG00000045858.1	ENSDARG00000045858						AMBRA1 (2 of 2)	ENSDARG00000039878.1	ENSDARG00000039878		C4H12orf5 (1 of 2)	ENSDARG00000045858.1	ENSDARG00000045858		ZBTB8A	ENSDARG00000059226.1	ENSDARG00000059226		slc24a4a	ENSDARG00000015425.1	ENSDARG00000015425		ZBTB8A	ENSDARG00000059226.1	ENSDARG00000059226		mad1l1	ENSDARG00000033852.1	ENSDARG00000033852		zgc:153901
	kcnk10a	ENSDARG00000062849.1	ENSDARG00000062849		ddah2	ENSDARG00000057841.1	ENSDARG00000057841										si:ch211-151h10.2	ENSDARG00000068250.1	ENSDARG00000068250						kcnk10a	ENSDARG00000062849.1	ENSDARG00000062849		si:ch211-151h10.2	ENSDARG00000068250.1	ENSDARG00000068250		glipr2	ENSDARG00000041724.1	ENSDARG00000041724		CR382294.1	ENSDARG00000092583.1	ENSDARG00000092583		glipr2	ENSDARG00000041724.1	ENSDARG00000041724		si:dkey-228b2.5	ENSDARG00000074894.1	ENSDARG00000074894		foxj1a
	zfp161	ENSDARG00000089700.1	ENSDARG00000089700		si:ch211-71m22.1	ENSDARG00000058638.1	ENSDARG00000058638										skor1a	ENSDARG00000069030.1	ENSDARG00000069030						zfp161	ENSDARG00000089700.1	ENSDARG00000089700		skor1a	ENSDARG00000069030.1	ENSDARG00000069030		WDYHV1	ENSDARG00000070403.1	ENSDARG00000070403		MTNR1A (1 of 2)	ENSDARG00000055852.1	ENSDARG00000055852		WDYHV1	ENSDARG00000070403.1	ENSDARG00000070403		cdca8	ENSDARG00000043137.1	ENSDARG00000043137		gpr22
	sgk2a	ENSDARG00000063370.1	ENSDARG00000063370		IPO13 (2 of 2)	ENSDARG00000076996.1	ENSDARG00000076996										zgc:195633	ENSDARG00000088686.1	ENSDARG00000088686						sgk2a	ENSDARG00000063370.1	ENSDARG00000063370		zgc:195633	ENSDARG00000088686.1	ENSDARG00000088686		cbln12	ENSDARG00000068232.1	ENSDARG00000068232		NAPA (2 of 2)	ENSDARG00000067605.1	ENSDARG00000067605		cbln12	ENSDARG00000068232.1	ENSDARG00000068232		PIEZO1	ENSDARG00000076870.1	ENSDARG00000076870		kcnh1
	nhsa	ENSDARG00000070227.1	ENSDARG00000070227		mapk8a	ENSDARG00000031888.1	ENSDARG00000031888										RFFL (2 of 2)	ENSDARG00000042833.1	ENSDARG00000042833						nhsa	ENSDARG00000070227.1	ENSDARG00000070227		RFFL (2 of 2)	ENSDARG00000042833.1	ENSDARG00000042833		pi15a	ENSDARG00000045378.1	ENSDARG00000045378		UCKL1 (2 of 2)	ENSDARG00000078973.1	ENSDARG00000078973		pi15a	ENSDARG00000045378.1	ENSDARG00000045378		meis2b	ENSDARG00000077840.1	ENSDARG00000077840		galns
	dlc	ENSDARG00000002336.1	ENSDARG00000002336		fkbp14	ENSDARG00000040695.1	ENSDARG00000040695										TMEM106C (2 of 2)	ENSDARG00000061067.1	ENSDARG00000061067						dlc	ENSDARG00000002336.1	ENSDARG00000002336		TMEM106C (2 of 2)	ENSDARG00000061067.1	ENSDARG00000061067		TRAK2	ENSDARG00000078872.1	ENSDARG00000078872		CR352328.3	ENSDARG00000088656.1	ENSDARG00000088656		TRAK2	ENSDARG00000078872.1	ENSDARG00000078872		CYTH2	ENSDARG00000028800.1	ENSDARG00000028800		AL954146.5
	si:dkeyp-51f12.2	ENSDARG00000095606.1	ENSDARG00000095606		si:dkey-189e1.3	ENSDARG00000071735.1	ENSDARG00000071735										TBC1D25	ENSDARG00000075333.1	ENSDARG00000075333						si:dkeyp-51f12.2	ENSDARG00000095606.1	ENSDARG00000095606		TBC1D25	ENSDARG00000075333.1	ENSDARG00000075333		ccdc136b	ENSDARG00000057921.1	ENSDARG00000057921		letm2	ENSDARG00000077515.1	ENSDARG00000077515		ccdc136b	ENSDARG00000057921.1	ENSDARG00000057921		pnpo	ENSDARG00000017612.1	ENSDARG00000017612		mafbb
	CHORDC1 (2 of 2)	ENSDARG00000003973.1	ENSDARG00000003973		TAF2 (1 of 2)	ENSDARG00000038423.1	ENSDARG00000038423										vwf	ENSDARG00000077231.1	ENSDARG00000077231						CHORDC1 (2 of 2)	ENSDARG00000003973.1	ENSDARG00000003973		vwf	ENSDARG00000077231.1	ENSDARG00000077231		P2RY14	ENSDARG00000078833.1	ENSDARG00000078833		cep44	ENSDARG00000053106.1	ENSDARG00000053106		P2RY14	ENSDARG00000078833.1	ENSDARG00000078833		ccdc41	ENSDARG00000055720.1	ENSDARG00000055720		cpne1
	hmgcrb	ENSDARG00000059301.1	ENSDARG00000059301		GFRA4 (1 of 2)	ENSDARG00000074582.1	ENSDARG00000074582										prkab1a	ENSDARG00000044183.1	ENSDARG00000044183						hmgcrb	ENSDARG00000059301.1	ENSDARG00000059301		prkab1a	ENSDARG00000044183.1	ENSDARG00000044183		CABZ01068153.1	ENSDARG00000091527.1	ENSDARG00000091527		si:ch211-37p17.5	ENSDARG00000068124.1	ENSDARG00000068124		CABZ01068153.1	ENSDARG00000091527.1	ENSDARG00000091527		angpt1	ENSDARG00000030364.1	ENSDARG00000030364		NUDT7
	zgc:162161	ENSDARG00000079571.1	ENSDARG00000079571		chl1a	ENSDARG00000077881.1	ENSDARG00000077881										gprc5bb	ENSDARG00000075141.1	ENSDARG00000075141						zgc:162161	ENSDARG00000079571.1	ENSDARG00000079571		gprc5bb	ENSDARG00000075141.1	ENSDARG00000075141		NRTN	ENSDARG00000079849.1	ENSDARG00000079849		apoc1l	ENSDARG00000092170.1	ENSDARG00000092170		NRTN	ENSDARG00000079849.1	ENSDARG00000079849		cdc42bpb	ENSDARG00000019383.1	ENSDARG00000019383		e2f5
	st8sia3	ENSDARG00000045301.1	ENSDARG00000045301		TAF2 (2 of 2)	ENSDARG00000078045.1	ENSDARG00000078045										TMPPE	ENSDARG00000036059.1	ENSDARG00000036059						st8sia3	ENSDARG00000045301.1	ENSDARG00000045301		TMPPE	ENSDARG00000036059.1	ENSDARG00000036059		zgc:112399	ENSDARG00000053192.1	ENSDARG00000053192		si:ch211-244o18.2	ENSDARG00000095341.1	ENSDARG00000095341		zgc:112399	ENSDARG00000053192.1	ENSDARG00000053192		celf1	ENSDARG00000005315.1	ENSDARG00000005315		rangap1
	adam8a	ENSDARG00000001452.1	ENSDARG00000001452		klhl26	ENSDARG00000053876.1	ENSDARG00000053876										CR847949.1	ENSDARG00000073850.1	ENSDARG00000073850						adam8a	ENSDARG00000001452.1	ENSDARG00000001452		CR847949.1	ENSDARG00000073850.1	ENSDARG00000073850		ADAMTS6	ENSDARG00000041982.1	ENSDARG00000041982		si:dkeyp-44b8.8	ENSDARG00000071288.1	ENSDARG00000071288		ADAMTS6	ENSDARG00000041982.1	ENSDARG00000041982		ggcx	ENSDARG00000067805.1	ENSDARG00000067805		tmem120b
	nr4a2b	ENSDARG00000044532.1	ENSDARG00000044532		btg1	ENSDARG00000027249.1	ENSDARG00000027249										tp73	ENSDARG00000017953.1	ENSDARG00000017953						nr4a2b	ENSDARG00000044532.1	ENSDARG00000044532		tp73	ENSDARG00000017953.1	ENSDARG00000017953		MIPEP (2 of 2)	ENSDARG00000055339.1	ENSDARG00000055339		si:dkey-77p23.3	ENSDARG00000091364.1	ENSDARG00000091364		MIPEP (2 of 2)	ENSDARG00000055339.1	ENSDARG00000055339		FAM196A (1 of 3)	ENSDARG00000079559.1	ENSDARG00000079559		dcps
	ptpn9b	ENSDARG00000073902.1	ENSDARG00000073902		zfand1	ENSDARG00000009178.1	ENSDARG00000009178										kank3	ENSDARG00000076566.1	ENSDARG00000076566						ptpn9b	ENSDARG00000073902.1	ENSDARG00000073902		kank3	ENSDARG00000076566.1	ENSDARG00000076566		ranbp3	ENSDARG00000008727.1	ENSDARG00000008727		slco3a1	ENSDARG00000018726.1	ENSDARG00000018726		ranbp3	ENSDARG00000008727.1	ENSDARG00000008727		jazf1a	ENSDARG00000036243.1	ENSDARG00000036243		hdac3
	FAM13A	ENSDARG00000075564.1	ENSDARG00000075564		eng2b	ENSDARG00000038868.1	ENSDARG00000038868										KCNK6	ENSDARG00000007383.1	ENSDARG00000007383						FAM13A	ENSDARG00000075564.1	ENSDARG00000075564		KCNK6	ENSDARG00000007383.1	ENSDARG00000007383		SLC1A7 (2 of 2)	ENSDARG00000026248.1	ENSDARG00000026248		CYTIP	ENSDARG00000061717.1	ENSDARG00000061717		SLC1A7 (2 of 2)	ENSDARG00000026248.1	ENSDARG00000026248		f3a	ENSDARG00000021013.1	ENSDARG00000021013		HTR3B
	CCDC117	ENSDARG00000091872.1	ENSDARG00000091872		pitpnaa	ENSDARG00000039490.1	ENSDARG00000039490										stc1	ENSDARG00000003303.1	ENSDARG00000003303						CCDC117	ENSDARG00000091872.1	ENSDARG00000091872		stc1	ENSDARG00000003303.1	ENSDARG00000003303		scai	ENSDARG00000060865.1	ENSDARG00000060865		insm1a	ENSDARG00000091756.1	ENSDARG00000091756		scai	ENSDARG00000060865.1	ENSDARG00000060865		twf1a	ENSDARG00000035844.1	ENSDARG00000035844		galca
	bdh1	ENSDARG00000059388.1	ENSDARG00000059388		tecra	ENSDARG00000070956.1	ENSDARG00000070956										GPR3	ENSDARG00000094860.1	ENSDARG00000094860						bdh1	ENSDARG00000059388.1	ENSDARG00000059388		GPR3	ENSDARG00000094860.1	ENSDARG00000094860		cables1	ENSDARG00000062044.1	ENSDARG00000062044		si:dkey-253d23.8	ENSDARG00000094427.1	ENSDARG00000094427		cables1	ENSDARG00000062044.1	ENSDARG00000062044		gria1a	ENSDARG00000021352.1	ENSDARG00000021352		flt3
	CABZ01036415.1	ENSDARG00000086195.1	ENSDARG00000086195		COL7A1	ENSDARG00000021720.1	ENSDARG00000021720										osr1	ENSDARG00000014091.1	ENSDARG00000014091						CABZ01036415.1	ENSDARG00000086195.1	ENSDARG00000086195		osr1	ENSDARG00000014091.1	ENSDARG00000014091		unc50	ENSDARG00000040455.1	ENSDARG00000040455		FUT9 (14 of 16)	ENSDARG00000028098.1	ENSDARG00000028098		unc50	ENSDARG00000040455.1	ENSDARG00000040455		psme4b	ENSDARG00000018742.1	ENSDARG00000018742		SHISA5
	CU929142.2	ENSDARG00000087372.1	ENSDARG00000087372		ptbp1b	ENSDARG00000031907.1	ENSDARG00000031907										rfx1a	ENSDARG00000005883.1	ENSDARG00000005883						CU929142.2	ENSDARG00000087372.1	ENSDARG00000087372		rfx1a	ENSDARG00000005883.1	ENSDARG00000005883		FOXO4	ENSDARG00000055792.1	ENSDARG00000055792		tnfsf10l2	ENSDARG00000057241.1	ENSDARG00000057241		FOXO4	ENSDARG00000055792.1	ENSDARG00000055792		tubd1	ENSDARG00000058219.1	ENSDARG00000058219		rab22a
	traf2b	ENSDARG00000017812.1	ENSDARG00000017812		SDR42E2	ENSDARG00000059914.1	ENSDARG00000059914										PDE8B	ENSDARG00000063706.1	ENSDARG00000063706						traf2b	ENSDARG00000017812.1	ENSDARG00000017812		PDE8B	ENSDARG00000063706.1	ENSDARG00000063706		fubp1	ENSDARG00000029248.1	ENSDARG00000029248		ckba	ENSDARG00000069752.1	ENSDARG00000069752		fubp1	ENSDARG00000029248.1	ENSDARG00000029248		map7d1b	ENSDARG00000062543.1	ENSDARG00000062543		TMEM136 (3 of 3)
	cacnb4a	ENSDARG00000009738.1	ENSDARG00000009738		tnmd	ENSDARG00000052615.1	ENSDARG00000052615										CD200 (1 of 3)	ENSDARG00000041998.1	ENSDARG00000041998						cacnb4a	ENSDARG00000009738.1	ENSDARG00000009738		CD200 (1 of 3)	ENSDARG00000041998.1	ENSDARG00000041998		tnpo3	ENSDARG00000045680.1	ENSDARG00000045680		IL34 (2 of 2)	ENSDARG00000091003.1	ENSDARG00000091003		tnpo3	ENSDARG00000045680.1	ENSDARG00000045680		HACE1	ENSDARG00000062280.1	ENSDARG00000062280		odz3
	prkcbb	ENSDARG00000022254.1	ENSDARG00000022254		TSPYL1	ENSDARG00000005015.1	ENSDARG00000005015										nipal3	ENSDARG00000021147.1	ENSDARG00000021147						prkcbb	ENSDARG00000022254.1	ENSDARG00000022254		nipal3	ENSDARG00000021147.1	ENSDARG00000021147		si:ch211-250a23.3	ENSDARG00000055132.1	ENSDARG00000055132		lin7b	ENSDARG00000037932.1	ENSDARG00000037932		si:ch211-250a23.3	ENSDARG00000055132.1	ENSDARG00000055132		vwc2	ENSDARG00000076495.1	ENSDARG00000076495		hsp47
	g3bp2	ENSDARG00000014790.1	ENSDARG00000014790		chrnb2a	ENSDARG00000008674.1	ENSDARG00000008674										stx12l	ENSDARG00000044605.1	ENSDARG00000044605						g3bp2	ENSDARG00000014790.1	ENSDARG00000014790		stx12l	ENSDARG00000044605.1	ENSDARG00000044605		rccd1	ENSDARG00000086964.1	ENSDARG00000086964		SH2D4A	ENSDARG00000041378.1	ENSDARG00000041378		rccd1	ENSDARG00000086964.1	ENSDARG00000086964		si:ch211-229p19.3	ENSDARG00000073805.1	ENSDARG00000073805		fam160a2
	ISCU (2 of 2)	ENSDARG00000026582.1	ENSDARG00000026582		rab34b	ENSDARG00000010977.1	ENSDARG00000010977										slc17a8	ENSDARG00000057728.1	ENSDARG00000057728						ISCU (2 of 2)	ENSDARG00000026582.1	ENSDARG00000026582		slc17a8	ENSDARG00000057728.1	ENSDARG00000057728		zgc:112263	ENSDARG00000057365.1	ENSDARG00000057365		HIPK3 (2 of 2)	ENSDARG00000062469.1	ENSDARG00000062469		zgc:112263	ENSDARG00000057365.1	ENSDARG00000057365		srf	ENSDARG00000053918.1	ENSDARG00000053918		fastkd1
	si:dkey-12l12.1	ENSDARG00000094422.1	ENSDARG00000094422		cnst	ENSDARG00000042759.1	ENSDARG00000042759										CABZ01073641.1	ENSDARG00000079226.1	ENSDARG00000079226						si:dkey-12l12.1	ENSDARG00000094422.1	ENSDARG00000094422		CABZ01073641.1	ENSDARG00000079226.1	ENSDARG00000079226		ISM2 (1 of 2)	ENSDARG00000089691.1	ENSDARG00000089691		2012-09-02	ENSDARG00000027590.1	ENSDARG00000027590		ISM2 (1 of 2)	ENSDARG00000089691.1	ENSDARG00000089691		ano5b	ENSDARG00000036147.1	ENSDARG00000036147		lrit1b
	ildr1a	ENSDARG00000090704.1	ENSDARG00000090704		chmp2b	ENSDARG00000068683.1	ENSDARG00000068683										nup35	ENSDARG00000012222.1	ENSDARG00000012222						ildr1a	ENSDARG00000090704.1	ENSDARG00000090704		nup35	ENSDARG00000012222.1	ENSDARG00000012222		dvl1b	ENSDARG00000055552.1	ENSDARG00000055552		spra	ENSDARG00000004406.1	ENSDARG00000004406		dvl1b	ENSDARG00000055552.1	ENSDARG00000055552		asb6	ENSDARG00000007125.1	ENSDARG00000007125		apnl
	LCA5	ENSDARG00000076153.1	ENSDARG00000076153		aspn	ENSDARG00000002192.1	ENSDARG00000002192										bicc1b	ENSDARG00000070497.1	ENSDARG00000070497						LCA5	ENSDARG00000076153.1	ENSDARG00000076153		bicc1b	ENSDARG00000070497.1	ENSDARG00000070497		fgfr1op2	ENSDARG00000009657.1	ENSDARG00000009657		zgc:165525	ENSDARG00000001463.1	ENSDARG00000001463		fgfr1op2	ENSDARG00000009657.1	ENSDARG00000009657		sh3glb2a	ENSDARG00000008983.1	ENSDARG00000008983		golga1
	dmrt1	ENSDARG00000007349.1	ENSDARG00000007349		PRPF4B (1 of 2)	ENSDARG00000008784.1	ENSDARG00000008784										MYADM (2 of 2)	ENSDARG00000086815.1	ENSDARG00000086815						dmrt1	ENSDARG00000007349.1	ENSDARG00000007349		MYADM (2 of 2)	ENSDARG00000086815.1	ENSDARG00000086815		pcnx	ENSDARG00000011819.1	ENSDARG00000011819		isl1	ENSDARG00000004023.1	ENSDARG00000004023		pcnx	ENSDARG00000011819.1	ENSDARG00000011819		si:ch211-268m12.5	ENSDARG00000014802.1	ENSDARG00000014802		akap1b
	SPEG (1 of 2)	ENSDARG00000009567.1	ENSDARG00000009567		alp	ENSDARG00000015546.1	ENSDARG00000015546										F2R (4 of 7)	ENSDARG00000059507.1	ENSDARG00000059507						SPEG (1 of 2)	ENSDARG00000009567.1	ENSDARG00000009567		F2R (4 of 7)	ENSDARG00000059507.1	ENSDARG00000059507		ntd5	ENSDARG00000040944.1	ENSDARG00000040944		slc41a1	ENSDARG00000070214.1	ENSDARG00000070214		ntd5	ENSDARG00000040944.1	ENSDARG00000040944		CREM (2 of 2)	ENSDARG00000033660.1	ENSDARG00000033660		qars
	rab13	ENSDARG00000034771.1	ENSDARG00000034771		SYT6 (1 of 2)	ENSDARG00000031463.1	ENSDARG00000031463										pdk3b	ENSDARG00000060460.1	ENSDARG00000060460						rab13	ENSDARG00000034771.1	ENSDARG00000034771		pdk3b	ENSDARG00000060460.1	ENSDARG00000060460		COL2A1 (2 of 2)	ENSDARG00000011407.1	ENSDARG00000011407		CR855306.1	ENSDARG00000087576.1	ENSDARG00000087576		COL2A1 (2 of 2)	ENSDARG00000011407.1	ENSDARG00000011407		ajap1	ENSDARG00000038655.1	ENSDARG00000038655		fam46a
	MDC1	ENSDARG00000086764.1	ENSDARG00000086764		ltbp3	ENSDARG00000035682.1	ENSDARG00000035682										WSB2	ENSDARG00000058608.1	ENSDARG00000058608						MDC1	ENSDARG00000086764.1	ENSDARG00000086764		WSB2	ENSDARG00000058608.1	ENSDARG00000058608		dyrk2	ENSDARG00000094646.1	ENSDARG00000094646		gys1	ENSDARG00000016875.1	ENSDARG00000016875		dyrk2	ENSDARG00000094646.1	ENSDARG00000094646		eif4ebp3l	ENSDARG00000041607.1	ENSDARG00000041607		LHX4
	tmem127	ENSDARG00000030981.1	ENSDARG00000030981		tspan13a	ENSDARG00000068883.1	ENSDARG00000068883										ptprnb	ENSDARG00000077047.1	ENSDARG00000077047						tmem127	ENSDARG00000030981.1	ENSDARG00000030981		ptprnb	ENSDARG00000077047.1	ENSDARG00000077047		qtrtd1	ENSDARG00000016093.1	ENSDARG00000016093		slc2a6	ENSDARG00000058731.1	ENSDARG00000058731		qtrtd1	ENSDARG00000016093.1	ENSDARG00000016093		CABZ01093075.1	ENSDARG00000086616.1	ENSDARG00000086616		zgc:101559
	nfixb	ENSDARG00000061836.1	ENSDARG00000061836		GBGT1 (3 of 11)	ENSDARG00000091969.1	ENSDARG00000091969										RALGDS (2 of 3)	ENSDARG00000042409.1	ENSDARG00000042409						nfixb	ENSDARG00000061836.1	ENSDARG00000061836		RALGDS (2 of 3)	ENSDARG00000042409.1	ENSDARG00000042409		tmem187	ENSDARG00000051989.1	ENSDARG00000051989		HNRNPUL2	ENSDARG00000056830.1	ENSDARG00000056830		tmem187	ENSDARG00000051989.1	ENSDARG00000051989		NCEH1 (1 of 3)	ENSDARG00000057230.1	ENSDARG00000057230		pi4k2b
	SLC7A1 (2 of 2)	ENSDARG00000041874.1	ENSDARG00000041874														CU928854.1	ENSDARG00000068493.1	ENSDARG00000068493						SLC7A1 (2 of 2)	ENSDARG00000041874.1	ENSDARG00000041874		CU928854.1	ENSDARG00000068493.1	ENSDARG00000068493		pcyt1bb	ENSDARG00000044456.1	ENSDARG00000044456		PPFIBP1 (3 of 3)	ENSDARG00000045749.1	ENSDARG00000045749		pcyt1bb	ENSDARG00000044456.1	ENSDARG00000044456		pigl	ENSDARG00000067752.1	ENSDARG00000067752		cacng2a
	CINP	ENSDARG00000073910.1	ENSDARG00000073910														RETSAT (2 of 2)	ENSDARG00000070140.1	ENSDARG00000070140						CINP	ENSDARG00000073910.1	ENSDARG00000073910		RETSAT (2 of 2)	ENSDARG00000070140.1	ENSDARG00000070140		wrn	ENSDARG00000053065.1	ENSDARG00000053065		ddr2a	ENSDARG00000051913.1	ENSDARG00000051913		wrn	ENSDARG00000053065.1	ENSDARG00000053065		PIDD	ENSDARG00000074626.1	ENSDARG00000074626		parp12a
	myl2	ENSDARG00000053424.1	ENSDARG00000053424														PARP8	ENSDARG00000059789.1	ENSDARG00000059789						myl2	ENSDARG00000053424.1	ENSDARG00000053424		PARP8	ENSDARG00000059789.1	ENSDARG00000059789		g6pd	ENSDARG00000071065.1	ENSDARG00000071065		zufsp	ENSDARG00000059983.1	ENSDARG00000059983		g6pd	ENSDARG00000071065.1	ENSDARG00000071065		traf2b	ENSDARG00000017812.1	ENSDARG00000017812		BX539307.2
	uhmk1	ENSDARG00000059575.1	ENSDARG00000059575														ASB13 (1 of 3)	ENSDARG00000089833.1	ENSDARG00000089833						uhmk1	ENSDARG00000059575.1	ENSDARG00000059575		ASB13 (1 of 3)	ENSDARG00000089833.1	ENSDARG00000089833		atxn7l2b	ENSDARG00000056268.1	ENSDARG00000056268		pnpla7a	ENSDARG00000062986.1	ENSDARG00000062986		atxn7l2b	ENSDARG00000056268.1	ENSDARG00000056268		egr2b	ENSDARG00000042826.1	ENSDARG00000042826		TMEM163 (2 of 2)
	thtpa	ENSDARG00000063049.1	ENSDARG00000063049														MYLK4 (1 of 2)	ENSDARG00000091260.1	ENSDARG00000091260						thtpa	ENSDARG00000063049.1	ENSDARG00000063049		MYLK4 (1 of 2)	ENSDARG00000091260.1	ENSDARG00000091260		slc52a2	ENSDARG00000092367.1	ENSDARG00000092367		CU914772.1	ENSDARG00000074282.1	ENSDARG00000074282		slc52a2	ENSDARG00000092367.1	ENSDARG00000092367		dse	ENSDARG00000017988.1	ENSDARG00000017988		PAPD5
	higd2a	ENSDARG00000052371.1	ENSDARG00000052371														pnocb	ENSDARG00000024189.1	ENSDARG00000024189						higd2a	ENSDARG00000052371.1	ENSDARG00000052371		pnocb	ENSDARG00000024189.1	ENSDARG00000024189		fam129ba	ENSDARG00000062970.1	ENSDARG00000062970		slc35f1	ENSDARG00000053003.1	ENSDARG00000053003		fam129ba	ENSDARG00000062970.1	ENSDARG00000062970		zgc:154058	ENSDARG00000069795.1	ENSDARG00000069795		ephb2a
	drd4a	ENSDARG00000038363.1	ENSDARG00000038363														tescb	ENSDARG00000030839.1	ENSDARG00000030839						drd4a	ENSDARG00000038363.1	ENSDARG00000038363		tescb	ENSDARG00000030839.1	ENSDARG00000030839		dcaf7	ENSDARG00000054355.1	ENSDARG00000054355		IL34 (1 of 2)	ENSDARG00000069128.1	ENSDARG00000069128		dcaf7	ENSDARG00000054355.1	ENSDARG00000054355		lrrc4.2	ENSDARG00000003020.1	ENSDARG00000003020		BX322601.3
	chac1	ENSDARG00000070426.1	ENSDARG00000070426														scn4ba	ENSDARG00000062416.1	ENSDARG00000062416						chac1	ENSDARG00000070426.1	ENSDARG00000070426		scn4ba	ENSDARG00000062416.1	ENSDARG00000062416		arl6	ENSDARG00000032056.1	ENSDARG00000032056		f3a	ENSDARG00000021013.1	ENSDARG00000021013		arl6	ENSDARG00000032056.1	ENSDARG00000032056		ak3	ENSDARG00000058226.1	ENSDARG00000058226		camk2n1a
	AL935200.4	ENSDARG00000088833.1	ENSDARG00000088833														zbtb7a	ENSDARG00000039899.1	ENSDARG00000039899						AL935200.4	ENSDARG00000088833.1	ENSDARG00000088833		zbtb7a	ENSDARG00000039899.1	ENSDARG00000039899		IGSF6	ENSDARG00000093074.1	ENSDARG00000093074		si:ch211-220i18.4	ENSDARG00000030262.1	ENSDARG00000030262		IGSF6	ENSDARG00000093074.1	ENSDARG00000093074		si:dkey-158a20.2	ENSDARG00000017780.1	ENSDARG00000017780		mpdu1a
	TMEM150B	ENSDARG00000056144.1	ENSDARG00000056144														mfn2	ENSDARG00000079504.1	ENSDARG00000079504						TMEM150B	ENSDARG00000056144.1	ENSDARG00000056144		mfn2	ENSDARG00000079504.1	ENSDARG00000079504		tcf25	ENSDARG00000040861.1	ENSDARG00000040861		inab	ENSDARG00000053248.1	ENSDARG00000053248		tcf25	ENSDARG00000040861.1	ENSDARG00000040861		grm1a	ENSDARG00000026796.1	ENSDARG00000026796		si:dkeyp-72g9.4
	si:dkey-236e20.9	ENSDARG00000024588.1	ENSDARG00000024588														CU571162.1	ENSDARG00000062502.1	ENSDARG00000062502						si:dkey-236e20.9	ENSDARG00000024588.1	ENSDARG00000024588		CU571162.1	ENSDARG00000062502.1	ENSDARG00000062502		phlda2	ENSDARG00000042874.1	ENSDARG00000042874		si:ch73-352p18.4	ENSDARG00000088584.1	ENSDARG00000088584		phlda2	ENSDARG00000042874.1	ENSDARG00000042874		zc3hc1	ENSDARG00000062651.1	ENSDARG00000062651		si:dkey-228b2.5
	BX571715.2	ENSDARG00000091498.1	ENSDARG00000091498														dok6	ENSDARG00000063032.1	ENSDARG00000063032						BX571715.2	ENSDARG00000091498.1	ENSDARG00000091498		dok6	ENSDARG00000063032.1	ENSDARG00000063032		cyp1c1	ENSDARG00000058980.1	ENSDARG00000058980		pwp1	ENSDARG00000015921.1	ENSDARG00000015921		cyp1c1	ENSDARG00000058980.1	ENSDARG00000058980		ptpn4b	ENSDARG00000000183.1	ENSDARG00000000183		mhc2dab
	G3BP2 (1 of 3)	ENSDARG00000092127.1	ENSDARG00000092127														C2H14orf119	ENSDARG00000054292.1	ENSDARG00000054292						G3BP2 (1 of 3)	ENSDARG00000092127.1	ENSDARG00000092127		C2H14orf119	ENSDARG00000054292.1	ENSDARG00000054292		LRRC10B	ENSDARG00000063569.1	ENSDARG00000063569		REV1	ENSDARG00000018296.1	ENSDARG00000018296		LRRC10B	ENSDARG00000063569.1	ENSDARG00000063569		lrrc4bb	ENSDARG00000014792.1	ENSDARG00000014792		RGS9BP
	zgc:162331	ENSDARG00000069607.1	ENSDARG00000069607														grk1a	ENSDARG00000058803.1	ENSDARG00000058803						zgc:162331	ENSDARG00000069607.1	ENSDARG00000069607		grk1a	ENSDARG00000058803.1	ENSDARG00000058803		spry4	ENSDARG00000068732.1	ENSDARG00000068732		ntd5	ENSDARG00000040944.1	ENSDARG00000040944		spry4	ENSDARG00000068732.1	ENSDARG00000068732		dlat	ENSDARG00000015918.1	ENSDARG00000015918		sec24d
	si:ch211-196n4.5	ENSDARG00000095249.1	ENSDARG00000095249														gnpda2	ENSDARG00000024443.1	ENSDARG00000024443						si:ch211-196n4.5	ENSDARG00000095249.1	ENSDARG00000095249		gnpda2	ENSDARG00000024443.1	ENSDARG00000024443		CR381676.2	ENSDARG00000074367.1	ENSDARG00000074367		il22	ENSDARG00000045673.1	ENSDARG00000045673		CR381676.2	ENSDARG00000074367.1	ENSDARG00000074367		BX248318.1	ENSDARG00000022570.1	ENSDARG00000022570		megf10
	xrn2	ENSDARG00000069092.1	ENSDARG00000069092														NAT16	ENSDARG00000086222.1	ENSDARG00000086222						xrn2	ENSDARG00000069092.1	ENSDARG00000069092		NAT16	ENSDARG00000086222.1	ENSDARG00000086222		prmt6	ENSDARG00000069706.1	ENSDARG00000069706		si:ch211-9d9.6	ENSDARG00000078495.1	ENSDARG00000078495		prmt6	ENSDARG00000069706.1	ENSDARG00000069706		ibtk	ENSDARG00000074424.1	ENSDARG00000074424		si:dkey-27n14.1
	CAMKV (1 of 2)	ENSDARG00000027963.1	ENSDARG00000027963														atf6	ENSDARG00000012656.1	ENSDARG00000012656						CAMKV (1 of 2)	ENSDARG00000027963.1	ENSDARG00000027963		atf6	ENSDARG00000012656.1	ENSDARG00000012656		si:ch211-229n2.7	ENSDARG00000094088.1	ENSDARG00000094088		CABZ01075125.1	ENSDARG00000067720.1	ENSDARG00000067720		si:ch211-229n2.7	ENSDARG00000094088.1	ENSDARG00000094088		si:dkey-12h9.16	ENSDARG00000091947.1	ENSDARG00000091947		AL590149.1
	btbd3	ENSDARG00000005544.1	ENSDARG00000005544														mthfd1l	ENSDARG00000042221.1	ENSDARG00000042221						btbd3	ENSDARG00000005544.1	ENSDARG00000005544		mthfd1l	ENSDARG00000042221.1	ENSDARG00000042221		TMEM63C	ENSDARG00000004158.1	ENSDARG00000004158		cgnl1	ENSDARG00000015805.1	ENSDARG00000015805		TMEM63C	ENSDARG00000004158.1	ENSDARG00000004158		chrna2b	ENSDARG00000057025.1	ENSDARG00000057025		ubtd1b
	acbd5a	ENSDARG00000034883.1	ENSDARG00000034883														sfxn5b	ENSDARG00000026137.1	ENSDARG00000026137						acbd5a	ENSDARG00000034883.1	ENSDARG00000034883		sfxn5b	ENSDARG00000026137.1	ENSDARG00000026137		AL929434.1	ENSDARG00000034943.1	ENSDARG00000034943		ggcx	ENSDARG00000067805.1	ENSDARG00000067805		AL929434.1	ENSDARG00000034943.1	ENSDARG00000034943		pdp1	ENSDARG00000076308.1	ENSDARG00000076308		si:zfos-2330d3.3
	exoc6b	ENSDARG00000069489.1	ENSDARG00000069489														cpd	ENSDARG00000055648.1	ENSDARG00000055648						exoc6b	ENSDARG00000069489.1	ENSDARG00000069489		cpd	ENSDARG00000055648.1	ENSDARG00000055648		PPM1K (2 of 2)	ENSDARG00000076011.1	ENSDARG00000076011		tnk1	ENSDARG00000069433.1	ENSDARG00000069433		PPM1K (2 of 2)	ENSDARG00000076011.1	ENSDARG00000076011		st3gal3b	ENSDARG00000015252.1	ENSDARG00000015252		NFATC3 (1 of 2)
	PRODH (2 of 3)	ENSDARG00000086746.1	ENSDARG00000086746														si:ch211-260b17.8	ENSDARG00000078778.1	ENSDARG00000078778						PRODH (2 of 3)	ENSDARG00000086746.1	ENSDARG00000086746		si:ch211-260b17.8	ENSDARG00000078778.1	ENSDARG00000078778		ubtf	ENSDARG00000035066.1	ENSDARG00000035066		alpi	ENSDARG00000015273.1	ENSDARG00000015273		ubtf	ENSDARG00000035066.1	ENSDARG00000035066		zgc:63863	ENSDARG00000039194.1	ENSDARG00000039194		adrb3a
	CU638740.2	ENSDARG00000079429.1	ENSDARG00000079429														g6pd	ENSDARG00000071065.1	ENSDARG00000071065						CU638740.2	ENSDARG00000079429.1	ENSDARG00000079429		g6pd	ENSDARG00000071065.1	ENSDARG00000071065		BX649385.1	ENSDARG00000056206.1	ENSDARG00000056206		slc25a40	ENSDARG00000015856.1	ENSDARG00000015856		BX649385.1	ENSDARG00000056206.1	ENSDARG00000056206		npy4r	ENSDARG00000043341.1	ENSDARG00000043341		SLC26A6 (3 of 3)
	shisa4	ENSDARG00000006307.1	ENSDARG00000006307														SNX24	ENSDARG00000053527.1	ENSDARG00000053527						shisa4	ENSDARG00000006307.1	ENSDARG00000006307		SNX24	ENSDARG00000053527.1	ENSDARG00000053527		LHFPL4	ENSDARG00000078998.1	ENSDARG00000078998		si:ch211-238e22.8	ENSDARG00000092289.1	ENSDARG00000092289		LHFPL4	ENSDARG00000078998.1	ENSDARG00000078998		BX571823.1	ENSDARG00000045423.1	ENSDARG00000045423		chpfb
	glrx	ENSDARG00000028106.1	ENSDARG00000028106														LURAP1	ENSDARG00000044406.1	ENSDARG00000044406						glrx	ENSDARG00000028106.1	ENSDARG00000028106		LURAP1	ENSDARG00000044406.1	ENSDARG00000044406		NFKBIB	ENSDARG00000030087.1	ENSDARG00000030087		hsd3b7	ENSDARG00000036966.1	ENSDARG00000036966		NFKBIB	ENSDARG00000030087.1	ENSDARG00000030087		zgc:112982	ENSDARG00000001829.1	ENSDARG00000001829		CRTC2 (2 of 2)
	FAM114A2	ENSDARG00000079508.1	ENSDARG00000079508														CACNG5 (2 of 2)	ENSDARG00000003326.1	ENSDARG00000003326						FAM114A2	ENSDARG00000079508.1	ENSDARG00000079508		CACNG5 (2 of 2)	ENSDARG00000003326.1	ENSDARG00000003326		CABZ01089980.1	ENSDARG00000088022.1	ENSDARG00000088022		aqp7	ENSDARG00000026787.1	ENSDARG00000026787		CABZ01089980.1	ENSDARG00000088022.1	ENSDARG00000088022		zgc:77938	ENSDARG00000088366.1	ENSDARG00000088366		dock5
	itprip	ENSDARG00000015576.1	ENSDARG00000015576														rad18	ENSDARG00000027938.1	ENSDARG00000027938						itprip	ENSDARG00000015576.1	ENSDARG00000015576		rad18	ENSDARG00000027938.1	ENSDARG00000027938		dlg5	ENSDARG00000074059.1	ENSDARG00000074059		prr18	ENSDARG00000093768.1	ENSDARG00000093768		dlg5	ENSDARG00000074059.1	ENSDARG00000074059		SERINC4	ENSDARG00000044815.1	ENSDARG00000044815		jup
	ALX3	ENSDARG00000091086.1	ENSDARG00000091086														PHC3 (2 of 2)	ENSDARG00000079167.1	ENSDARG00000079167						ALX3	ENSDARG00000091086.1	ENSDARG00000091086		PHC3 (2 of 2)	ENSDARG00000079167.1	ENSDARG00000079167		SLC27A3	ENSDARG00000046054.1	ENSDARG00000046054		pcyt1aa	ENSDARG00000011233.1	ENSDARG00000011233		SLC27A3	ENSDARG00000046054.1	ENSDARG00000046054		cacnb4a	ENSDARG00000009738.1	ENSDARG00000009738		BRCC3
	BX248318.1	ENSDARG00000022570.1	ENSDARG00000022570														larp4a	ENSDARG00000078401.1	ENSDARG00000078401						BX248318.1	ENSDARG00000022570.1	ENSDARG00000022570		larp4a	ENSDARG00000078401.1	ENSDARG00000078401		trabd	ENSDARG00000010445.1	ENSDARG00000010445		FBXO31	ENSDARG00000062195.1	ENSDARG00000062195		trabd	ENSDARG00000010445.1	ENSDARG00000010445		TULP4 (2 of 2)	ENSDARG00000063056.1	ENSDARG00000063056		pepd
	SCARA3	ENSDARG00000008060.1	ENSDARG00000008060														st18	ENSDARG00000091410.1	ENSDARG00000091410						SCARA3	ENSDARG00000008060.1	ENSDARG00000008060		st18	ENSDARG00000091410.1	ENSDARG00000091410		SCARB2	ENSDARG00000089844.1	ENSDARG00000089844		SNX24	ENSDARG00000053527.1	ENSDARG00000053527		SCARB2	ENSDARG00000089844.1	ENSDARG00000089844		CABZ01002768.1	ENSDARG00000088393.1	ENSDARG00000088393		fras1
	maml3	ENSDARG00000079552.1	ENSDARG00000079552														C22H6orf89	ENSDARG00000078301.1	ENSDARG00000078301						maml3	ENSDARG00000079552.1	ENSDARG00000079552		C22H6orf89	ENSDARG00000078301.1	ENSDARG00000078301		h2afy	ENSDARG00000053442.1	ENSDARG00000053442		zgc:113343	ENSDARG00000031455.1	ENSDARG00000031455		h2afy	ENSDARG00000053442.1	ENSDARG00000053442		EGR3	ENSDARG00000089156.1	ENSDARG00000089156		LINGO2 (1 of 2)
	slc9a7	ENSDARG00000076754.1	ENSDARG00000076754														map2k2b	ENSDARG00000068918.1	ENSDARG00000068918						slc9a7	ENSDARG00000076754.1	ENSDARG00000076754		map2k2b	ENSDARG00000068918.1	ENSDARG00000068918		slc7a9	ENSDARG00000005894.1	ENSDARG00000005894		HS1BP3	ENSDARG00000034222.1	ENSDARG00000034222		slc7a9	ENSDARG00000005894.1	ENSDARG00000005894		actr2a	ENSDARG00000052438.1	ENSDARG00000052438		EPT1
	rnf141	ENSDARG00000041802.1	ENSDARG00000041802														fbxl5	ENSDARG00000043046.1	ENSDARG00000043046						rnf141	ENSDARG00000041802.1	ENSDARG00000041802		fbxl5	ENSDARG00000043046.1	ENSDARG00000043046		mxa	ENSDARG00000021688.1	ENSDARG00000021688		fam43b	ENSDARG00000070222.1	ENSDARG00000070222		mxa	ENSDARG00000021688.1	ENSDARG00000021688		paqr8	ENSDARG00000088828.1	ENSDARG00000088828		CASS4
	tshz1	ENSDARG00000005026.1	ENSDARG00000005026														jarid2a	ENSDARG00000060925.1	ENSDARG00000060925						tshz1	ENSDARG00000005026.1	ENSDARG00000005026		jarid2a	ENSDARG00000060925.1	ENSDARG00000060925		ACVR2B (2 of 2)	ENSDARG00000041516.1	ENSDARG00000041516		CERS1	ENSDARG00000063412.1	ENSDARG00000063412		ACVR2B (2 of 2)	ENSDARG00000041516.1	ENSDARG00000041516		rarga	ENSDARG00000034117.1	ENSDARG00000034117		ppp1r8
	TIAM2 (2 of 2)	ENSDARG00000087780.1	ENSDARG00000087780														melk	ENSDARG00000030759.1	ENSDARG00000030759						TIAM2 (2 of 2)	ENSDARG00000087780.1	ENSDARG00000087780		melk	ENSDARG00000030759.1	ENSDARG00000030759		NFRKB	ENSDARG00000091512.1	ENSDARG00000091512		tnika	ENSDARG00000056218.1	ENSDARG00000056218		NFRKB	ENSDARG00000091512.1	ENSDARG00000091512		atp1a3b	ENSDARG00000036815.1	ENSDARG00000036815		si:dkeyp-55f12.3
	RAPGEF5 (2 of 2)|zgc:165655	ENSDARG074307|094071.1	ENSDARG074307|0940														dzip1	ENSDARG00000000943.1	ENSDARG00000000943						RAPGEF5 (2 of 2)|zgc:165655	ENSDARG074307|094071.1	ENSDARG074307|0940		dzip1	ENSDARG00000000943.1	ENSDARG00000000943		CR376787.1	ENSDARG00000036420.1	ENSDARG00000036420		CU861453.1	ENSDARG00000089889.1	ENSDARG00000089889		CR376787.1	ENSDARG00000036420.1	ENSDARG00000036420		vcam1	ENSDARG00000062479.1	ENSDARG00000062479		phf12a
	tcf23	ENSDARG00000087381.1	ENSDARG00000087381														hbp1	ENSDARG00000028517.1	ENSDARG00000028517						tcf23	ENSDARG00000087381.1	ENSDARG00000087381		hbp1	ENSDARG00000028517.1	ENSDARG00000028517		npffr1l3	ENSDARG00000010712.1	ENSDARG00000010712		DHX35	ENSDARG00000063419.1	ENSDARG00000063419		npffr1l3	ENSDARG00000010712.1	ENSDARG00000010712		FUT9 (1 of 16)	ENSDARG00000016460.1	ENSDARG00000016460		tecpr2
	dnah11|DNAH11 (1 of 2)	ENSDARG077384|094282.1	ENSDARG077384|0942														ATP10D	ENSDARG00000078887.1	ENSDARG00000078887						dnah11|DNAH11 (1 of 2)	ENSDARG077384|094282.1	ENSDARG077384|0942		ATP10D	ENSDARG00000078887.1	ENSDARG00000078887		ehd1b	ENSDARG00000014793.1	ENSDARG00000014793		si:dkey-27m7.4	ENSDARG00000003146.1	ENSDARG00000003146		ehd1b	ENSDARG00000014793.1	ENSDARG00000014793		LIG3	ENSDARG00000052553.1	ENSDARG00000052553		DUSP3 (1 of 2)
	CLCN5 (1 of 2)	ENSDARG00000019693.1	ENSDARG00000019693														si:dkey-24g18.3	ENSDARG00000036560.1	ENSDARG00000036560						CLCN5 (1 of 2)	ENSDARG00000019693.1	ENSDARG00000019693		si:dkey-24g18.3	ENSDARG00000036560.1	ENSDARG00000036560		trmu	ENSDARG00000043734.1	ENSDARG00000043734		ak5l	ENSDARG00000017739.1	ENSDARG00000017739		trmu	ENSDARG00000043734.1	ENSDARG00000043734		PAQR8 (2 of 2)	ENSDARG00000024212.1	ENSDARG00000024212		yrk
	FAM46D	ENSDARG00000062830.1	ENSDARG00000062830														SLC17A3	ENSDARG00000086739.1	ENSDARG00000086739						FAM46D	ENSDARG00000062830.1	ENSDARG00000062830		SLC17A3	ENSDARG00000086739.1	ENSDARG00000086739		tpd52	ENSDARG00000061713.1	ENSDARG00000061713		si:dkey-23a23.3	ENSDARG00000088214.1	ENSDARG00000088214		tpd52	ENSDARG00000061713.1	ENSDARG00000061713		eps8l3	ENSDARG00000005704.1	ENSDARG00000005704		ap1s3b
	gpr84	ENSDARG00000077308.1	ENSDARG00000077308														SGIP1	ENSDARG00000077269.1	ENSDARG00000077269						gpr84	ENSDARG00000077308.1	ENSDARG00000077308		SGIP1	ENSDARG00000077269.1	ENSDARG00000077269		furinb	ENSDARG00000070971.1	ENSDARG00000070971		FCHO2	ENSDARG00000035389.1	ENSDARG00000035389		furinb	ENSDARG00000070971.1	ENSDARG00000070971		DNAJB9 (2 of 2)	ENSDARG00000016886.1	ENSDARG00000016886		slc39a9
	ZFAT	ENSDARG00000077987.1	ENSDARG00000077987														PSME4 (3 of 4)	ENSDARG00000087911.1	ENSDARG00000087911						ZFAT	ENSDARG00000077987.1	ENSDARG00000077987		PSME4 (3 of 4)	ENSDARG00000087911.1	ENSDARG00000087911		tmed7	ENSDARG00000046022.1	ENSDARG00000046022		armc2	ENSDARG00000022660.1	ENSDARG00000022660		tmed7	ENSDARG00000046022.1	ENSDARG00000046022		tbx6	ENSDARG00000011785.1	ENSDARG00000011785		prdm10
	heg	ENSDARG00000018441.1	ENSDARG00000018441														HPDL	ENSDARG00000079720.1	ENSDARG00000079720						heg	ENSDARG00000018441.1	ENSDARG00000018441		HPDL	ENSDARG00000079720.1	ENSDARG00000079720		lypd6	ENSDARG00000004307.1	ENSDARG00000004307		CR388163.2	ENSDARG00000074526.1	ENSDARG00000074526		lypd6	ENSDARG00000004307.1	ENSDARG00000004307		slc1a1	ENSDARG00000020212.1	ENSDARG00000020212		dlx1a
	klhl15	ENSDARG00000001930.1	ENSDARG00000001930														ZFP36	ENSDARG00000044395.1	ENSDARG00000044395						klhl15	ENSDARG00000001930.1	ENSDARG00000001930		ZFP36	ENSDARG00000044395.1	ENSDARG00000044395		sulf2	ENSDARG00000018423.1	ENSDARG00000018423		orai1b	ENSDARG00000004154.1	ENSDARG00000004154		sulf2	ENSDARG00000018423.1	ENSDARG00000018423		ephx2	ENSDARG00000040255.1	ENSDARG00000040255		egr1
	slc4a1b	ENSDARG00000024560.1	ENSDARG00000024560														KCNQ2 (3 of 3)	ENSDARG00000075307.1	ENSDARG00000075307						slc4a1b	ENSDARG00000024560.1	ENSDARG00000024560		KCNQ2 (3 of 3)	ENSDARG00000075307.1	ENSDARG00000075307		znf207a	ENSDARG00000015538.1	ENSDARG00000015538		RAB4B	ENSDARG00000012177.1	ENSDARG00000012177		znf207a	ENSDARG00000015538.1	ENSDARG00000015538		zhx2	ENSDARG00000055162.1	ENSDARG00000055162		prkcbb
	FBXO28	ENSDARG00000027159.1	ENSDARG00000027159														kcnk1	ENSDARG00000045067.1	ENSDARG00000045067						FBXO28	ENSDARG00000027159.1	ENSDARG00000027159		kcnk1	ENSDARG00000045067.1	ENSDARG00000045067		rnf217	ENSDARG00000060944.1	ENSDARG00000060944		sc:d217	ENSDARG00000079645.1	ENSDARG00000079645		rnf217	ENSDARG00000060944.1	ENSDARG00000060944		C6H7orf57	ENSDARG00000090872.1	ENSDARG00000090872		cnn2
	dnm1b	ENSDARG00000009281.1	ENSDARG00000009281														DTX3	ENSDARG00000025766.1	ENSDARG00000025766						dnm1b	ENSDARG00000009281.1	ENSDARG00000009281		DTX3	ENSDARG00000025766.1	ENSDARG00000025766		KCNK2 (2 of 2)	ENSDARG00000007151.1	ENSDARG00000007151		igf2bp2b	ENSDARG00000061661.1	ENSDARG00000061661		KCNK2 (2 of 2)	ENSDARG00000007151.1	ENSDARG00000007151		OSGIN1	ENSDARG00000052279.1	ENSDARG00000052279		si:dkey-117m1.4
	CU914772.1	ENSDARG00000074282.1	ENSDARG00000074282														BX855610.1	ENSDARG00000069661.1	ENSDARG00000069661						CU914772.1	ENSDARG00000074282.1	ENSDARG00000074282		BX855610.1	ENSDARG00000069661.1	ENSDARG00000069661		si:dkey-250k15.4	ENSDARG00000092169.1	ENSDARG00000092169		snx12	ENSDARG00000019060.1	ENSDARG00000019060		si:dkey-250k15.4	ENSDARG00000092169.1	ENSDARG00000092169		sin3aa	ENSDARG00000079716.1	ENSDARG00000079716		hdhd1
	ARHGEF37	ENSDARG00000002463.1	ENSDARG00000002463														si:dkey-256h2.1	ENSDARG00000021849.1	ENSDARG00000021849						ARHGEF37	ENSDARG00000002463.1	ENSDARG00000002463		si:dkey-256h2.1	ENSDARG00000021849.1	ENSDARG00000021849		BUD13	ENSDARG00000006666.1	ENSDARG00000006666		slc27a6	ENSDARG00000046053.1	ENSDARG00000046053		BUD13	ENSDARG00000006666.1	ENSDARG00000006666		si:ch1073-160m15.1	ENSDARG00000094390.1	ENSDARG00000094390		SCAMP5 (2 of 2)
	REEP1	ENSDARG00000014854.1	ENSDARG00000014854														lum	ENSDARG00000045580.1	ENSDARG00000045580						REEP1	ENSDARG00000014854.1	ENSDARG00000014854		lum	ENSDARG00000045580.1	ENSDARG00000045580		klhl36	ENSDARG00000030251.1	ENSDARG00000030251		PORCN (1 of 3)	ENSDARG00000052558.1	ENSDARG00000052558		klhl36	ENSDARG00000030251.1	ENSDARG00000030251		slc9a3.1	ENSDARG00000058498.1	ENSDARG00000058498		UGT8
	cbfb	ENSDARG00000040917.1	ENSDARG00000040917														msrb3	ENSDARG00000045658.1	ENSDARG00000045658						cbfb	ENSDARG00000040917.1	ENSDARG00000040917		msrb3	ENSDARG00000045658.1	ENSDARG00000045658		azin1b	ENSDARG00000035869.1	ENSDARG00000035869		cap2	ENSDARG00000045948.1	ENSDARG00000045948		azin1b	ENSDARG00000035869.1	ENSDARG00000035869		aprt	ENSDARG00000003519.1	ENSDARG00000003519		camk2g1
	LMOD1 (2 of 2)	ENSDARG00000077261.1	ENSDARG00000077261														enpp4	ENSDARG00000006877.1	ENSDARG00000006877						LMOD1 (2 of 2)	ENSDARG00000077261.1	ENSDARG00000077261		enpp4	ENSDARG00000006877.1	ENSDARG00000006877		ormdl3	ENSDARG00000025555.1	ENSDARG00000025555		crlf1b	ENSDARG00000006368.1	ENSDARG00000006368		ormdl3	ENSDARG00000025555.1	ENSDARG00000025555		zgc:194839	ENSDARG00000078550.1	ENSDARG00000078550		ipo9
	AVPR2 (1 of 2)	ENSDARG00000029219.1	ENSDARG00000029219														cfl2	ENSDARG00000014106.1	ENSDARG00000014106						AVPR2 (1 of 2)	ENSDARG00000029219.1	ENSDARG00000029219		cfl2	ENSDARG00000014106.1	ENSDARG00000014106		fam57ba	ENSDARG00000026875.1	ENSDARG00000026875		zic2b	ENSDARG00000037178.1	ENSDARG00000037178		fam57ba	ENSDARG00000026875.1	ENSDARG00000026875		G6PC3	ENSDARG00000020371.1	ENSDARG00000020371		NFKBIB
	ASXL2	ENSDARG00000076501.1	ENSDARG00000076501														rab39b	ENSDARG00000036501.1	ENSDARG00000036501						ASXL2	ENSDARG00000076501.1	ENSDARG00000076501		rab39b	ENSDARG00000036501.1	ENSDARG00000036501		gk5	ENSDARG00000062864.1	ENSDARG00000062864		CABZ01067072.1	ENSDARG00000086721.1	ENSDARG00000086721		gk5	ENSDARG00000062864.1	ENSDARG00000062864		cdc45	ENSDARG00000043720.1	ENSDARG00000043720		gale
	PLCH2 (1 of 2)	ENSDARG00000059960.1	ENSDARG00000059960														slc2a11b	ENSDARG00000063288.1	ENSDARG00000063288						PLCH2 (1 of 2)	ENSDARG00000059960.1	ENSDARG00000059960		slc2a11b	ENSDARG00000063288.1	ENSDARG00000063288		trap1	ENSDARG00000089242.1	ENSDARG00000089242		anxa5b	ENSDARG00000016470.1	ENSDARG00000016470		trap1	ENSDARG00000089242.1	ENSDARG00000089242		si:ch211-133j6.3	ENSDARG00000058332.1	ENSDARG00000058332		acox1
	tnfrsf9a	ENSDARG00000060498.1	ENSDARG00000060498														TRAPPC9 (2 of 2)	ENSDARG00000076113.1	ENSDARG00000076113						tnfrsf9a	ENSDARG00000060498.1	ENSDARG00000060498		TRAPPC9 (2 of 2)	ENSDARG00000076113.1	ENSDARG00000076113		CABZ01032467.1	ENSDARG00000095135.1	ENSDARG00000095135		cx47.1	ENSDARG00000073896.1	ENSDARG00000073896		CABZ01032467.1	ENSDARG00000095135.1	ENSDARG00000095135		ell	ENSDARG00000000568.1	ENSDARG00000000568		SLC4A8
	C25H16orf57	ENSDARG00000003841.1	ENSDARG00000003841														lipea	ENSDARG00000063037.1	ENSDARG00000063037						C25H16orf57	ENSDARG00000003841.1	ENSDARG00000003841		lipea	ENSDARG00000063037.1	ENSDARG00000063037		si:ch73-366i20.1	ENSDARG00000092949.1	ENSDARG00000092949		NCOA7 (1 of 2)	ENSDARG00000074924.1	ENSDARG00000074924		si:ch73-366i20.1	ENSDARG00000092949.1	ENSDARG00000092949		scamp2	ENSDARG00000010279.1	ENSDARG00000010279		trim35-30
	cryabb	ENSDARG00000052447.1	ENSDARG00000052447														gltpa	ENSDARG00000061921.1	ENSDARG00000061921						cryabb	ENSDARG00000052447.1	ENSDARG00000052447		gltpa	ENSDARG00000061921.1	ENSDARG00000061921		hey2	ENSDARG00000013441.1	ENSDARG00000013441		STARD4	ENSDARG00000074280.1	ENSDARG00000074280		hey2	ENSDARG00000013441.1	ENSDARG00000013441		PLEC (1 of 2)	ENSDARG00000021987.1	ENSDARG00000021987		ZNF423|znf423
	agxt2l1	ENSDARG00000035544.1	ENSDARG00000035544														si:dkey-242e21.3	ENSDARG00000075723.1	ENSDARG00000075723						agxt2l1	ENSDARG00000035544.1	ENSDARG00000035544		si:dkey-242e21.3	ENSDARG00000075723.1	ENSDARG00000075723		alg2	ENSDARG00000070399.1	ENSDARG00000070399		smtna	ENSDARG00000074652.1	ENSDARG00000074652		alg2	ENSDARG00000070399.1	ENSDARG00000070399		osbpl10	ENSDARG00000040027.1	ENSDARG00000040027		nlgn3a
	shmt2	ENSDARG00000068724.1	ENSDARG00000068724														mtus2	ENSDARG00000062347.1	ENSDARG00000062347						shmt2	ENSDARG00000068724.1	ENSDARG00000068724		mtus2	ENSDARG00000062347.1	ENSDARG00000062347		plcd3b	ENSDARG00000079572.1	ENSDARG00000079572		RPH3A (2 of 2)	ENSDARG00000076712.1	ENSDARG00000076712		plcd3b	ENSDARG00000079572.1	ENSDARG00000079572		enc1l	ENSDARG00000058322.1	ENSDARG00000058322		cpsf4
	tmed1a	ENSDARG00000031325.1	ENSDARG00000031325														llgl1	ENSDARG00000009693.1	ENSDARG00000009693						tmed1a	ENSDARG00000031325.1	ENSDARG00000031325		llgl1	ENSDARG00000009693.1	ENSDARG00000009693		CT485993.2	ENSDARG00000036569.1	ENSDARG00000036569		BX927064.1	ENSDARG00000089205.1	ENSDARG00000089205		CT485993.2	ENSDARG00000036569.1	ENSDARG00000036569		zgc:171775	ENSDARG00000058381.1	ENSDARG00000058381		pskh1
	zgc:171776	ENSDARG00000032156.1	ENSDARG00000032156														fam21c	ENSDARG00000062532.1	ENSDARG00000062532						zgc:171776	ENSDARG00000032156.1	ENSDARG00000032156		fam21c	ENSDARG00000062532.1	ENSDARG00000062532		nrxn1b	ENSDARG00000063635.1	ENSDARG00000063635		SPEF1	ENSDARG00000022007.1	ENSDARG00000022007		nrxn1b	ENSDARG00000063635.1	ENSDARG00000063635		il1rapl1b	ENSDARG00000078740.1	ENSDARG00000078740		C16H18orf1 (1 of 2)
	ifih1	ENSDARG00000018553.1	ENSDARG00000018553														cnot7	ENSDARG00000032116.1	ENSDARG00000032116						ifih1	ENSDARG00000018553.1	ENSDARG00000018553		cnot7	ENSDARG00000032116.1	ENSDARG00000032116		wisp2	ENSDARG00000077882.1	ENSDARG00000077882		si:ch211-209p16.3	ENSDARG00000088861.1	ENSDARG00000088861		wisp2	ENSDARG00000077882.1	ENSDARG00000077882		manba	ENSDARG00000079520.1	ENSDARG00000079520		CABZ01024464.1
	uvrag	ENSDARG00000023815.1	ENSDARG00000023815														PCDH11Y	ENSDARG00000033556.1	ENSDARG00000033556						uvrag	ENSDARG00000023815.1	ENSDARG00000023815		PCDH11Y	ENSDARG00000033556.1	ENSDARG00000033556		si:ch211-105d18.2	ENSDARG00000092181.1	ENSDARG00000092181		rac3a	ENSDARG00000090062.1	ENSDARG00000090062		si:ch211-105d18.2	ENSDARG00000092181.1	ENSDARG00000092181		pdcd6	ENSDARG00000005220.1	ENSDARG00000005220		tyr
	phf13	ENSDARG00000078050.1	ENSDARG00000078050														CABZ01084273.1	ENSDARG00000090064.1	ENSDARG00000090064						phf13	ENSDARG00000078050.1	ENSDARG00000078050		CABZ01084273.1	ENSDARG00000090064.1	ENSDARG00000090064		ppp3r1a	ENSDARG00000092659.1	ENSDARG00000092659		pgap1	ENSDARG00000062465.1	ENSDARG00000062465		ppp3r1a	ENSDARG00000092659.1	ENSDARG00000092659		znrf2b	ENSDARG00000078486.1	ENSDARG00000078486		ctsk
	CU855779.1	ENSDARG00000012388.1	ENSDARG00000012388														C25H19orf40	ENSDARG00000051731.1	ENSDARG00000051731						CU855779.1	ENSDARG00000012388.1	ENSDARG00000012388		C25H19orf40	ENSDARG00000051731.1	ENSDARG00000051731		si:ch211-39l18.5	ENSDARG00000008191.1	ENSDARG00000008191		HECW1 (1 of 3)	ENSDARG00000090795.1	ENSDARG00000090795		si:ch211-39l18.5	ENSDARG00000008191.1	ENSDARG00000008191		arpp19a	ENSDARG00000032532.1	ENSDARG00000032532		C5H17orf63 (2 of 2)
	MGAT3 (1 of 2)	ENSDARG00000036619.1	ENSDARG00000036619														PLXNA2	ENSDARG00000060372.1	ENSDARG00000060372						MGAT3 (1 of 2)	ENSDARG00000036619.1	ENSDARG00000036619		PLXNA2	ENSDARG00000060372.1	ENSDARG00000060372		rasl11a	ENSDARG00000046013.1	ENSDARG00000046013		GDPD2	ENSDARG00000073870.1	ENSDARG00000073870		rasl11a	ENSDARG00000046013.1	ENSDARG00000046013		btbd11a	ENSDARG00000063255.1	ENSDARG00000063255		PPP2R3A
	chst12	ENSDARG00000028786.1	ENSDARG00000028786														hdac9b	ENSDARG00000056642.1	ENSDARG00000056642						chst12	ENSDARG00000028786.1	ENSDARG00000028786		hdac9b	ENSDARG00000056642.1	ENSDARG00000056642		zgc:193690	ENSDARG00000044325.1	ENSDARG00000044325		med13	ENSDARG00000053884.1	ENSDARG00000053884		zgc:193690	ENSDARG00000044325.1	ENSDARG00000044325		elovl6l	ENSDARG00000038639.1	ENSDARG00000038639		CR735107.3
	marcksa	ENSDARG00000004049.1	ENSDARG00000004049														FUK	ENSDARG00000032650.1	ENSDARG00000032650						marcksa	ENSDARG00000004049.1	ENSDARG00000004049		FUK	ENSDARG00000032650.1	ENSDARG00000032650		xkr7	ENSDARG00000026333.1	ENSDARG00000026333		calrl	ENSDARG00000020103.1	ENSDARG00000020103		xkr7	ENSDARG00000026333.1	ENSDARG00000026333		FAM43A	ENSDARG00000043009.1	ENSDARG00000043009		lamp1
	SLITRK5 (1 of 2)	ENSDARG00000076987.1	ENSDARG00000076987														slc25a46	ENSDARG00000035181.1	ENSDARG00000035181						SLITRK5 (1 of 2)	ENSDARG00000076987.1	ENSDARG00000076987		slc25a46	ENSDARG00000035181.1	ENSDARG00000035181		ntn1a	ENSDARG00000033733.1	ENSDARG00000033733		SH3BP2	ENSDARG00000021982.1	ENSDARG00000021982		ntn1a	ENSDARG00000033733.1	ENSDARG00000033733		dpf3	ENSDARG00000025309.1	ENSDARG00000025309		retsat
	fxr1	ENSDARG00000022968.1	ENSDARG00000022968														gmnn	ENSDARG00000035957.1	ENSDARG00000035957						fxr1	ENSDARG00000022968.1	ENSDARG00000022968		gmnn	ENSDARG00000035957.1	ENSDARG00000035957		CU984579.1	ENSDARG00000089543.1	ENSDARG00000089543		zgc:158263	ENSDARG00000037267.1	ENSDARG00000037267		CU984579.1	ENSDARG00000089543.1	ENSDARG00000089543		sstr3	ENSDARG00000014477.1	ENSDARG00000014477		hexb
	acot11a	ENSDARG00000058229.1	ENSDARG00000058229														COX5B (2 of 3)	ENSDARG00000011208.1	ENSDARG00000011208						acot11a	ENSDARG00000058229.1	ENSDARG00000058229		COX5B (2 of 3)	ENSDARG00000011208.1	ENSDARG00000011208		PRRT2	ENSDARG00000089367.1	ENSDARG00000089367		JMJD1C (2 of 2)	ENSDARG00000077805.1	ENSDARG00000077805		PRRT2	ENSDARG00000089367.1	ENSDARG00000089367		bag3	ENSDARG00000039486.1	ENSDARG00000039486		mapk12a
	zic2b	ENSDARG00000037178.1	ENSDARG00000037178														umodl1	ENSDARG00000068923.1	ENSDARG00000068923						zic2b	ENSDARG00000037178.1	ENSDARG00000037178		umodl1	ENSDARG00000068923.1	ENSDARG00000068923		foxg1b	ENSDARG00000032705.1	ENSDARG00000032705		si:ch211-212n6.8	ENSDARG00000076693.1	ENSDARG00000076693		foxg1b	ENSDARG00000032705.1	ENSDARG00000032705		PLEKHM1	ENSDARG00000063247.1	ENSDARG00000063247		psmd14
	slc12a5	ENSDARG00000078187.1	ENSDARG00000078187														nfs1	ENSDARG00000062237.1	ENSDARG00000062237						slc12a5	ENSDARG00000078187.1	ENSDARG00000078187		nfs1	ENSDARG00000062237.1	ENSDARG00000062237		ndufaf4	ENSDARG00000077859.1	ENSDARG00000077859		klc1a|APOPT1	ENSDARG009796|092473.1	ENSDARG009796|0924		ndufaf4	ENSDARG00000077859.1	ENSDARG00000077859		DLGAP2 (3 of 3)	ENSDARG00000059340.1	ENSDARG00000059340		C3H19orf66
	dio2	ENSDARG00000094857.1	ENSDARG00000094857														abca1a	ENSDARG00000074635.1	ENSDARG00000074635						dio2	ENSDARG00000094857.1	ENSDARG00000094857		abca1a	ENSDARG00000074635.1	ENSDARG00000074635		lrtm2	ENSDARG00000045483.1	ENSDARG00000045483		cnrip1b	ENSDARG00000037337.1	ENSDARG00000037337		lrtm2	ENSDARG00000045483.1	ENSDARG00000045483		scn1ba	ENSDARG00000060222.1	ENSDARG00000060222		ddit3
	lnpb	ENSDARG00000006639.1	ENSDARG00000006639														ppp1r3b	ENSDARG00000044691.1	ENSDARG00000044691						lnpb	ENSDARG00000006639.1	ENSDARG00000006639		ppp1r3b	ENSDARG00000044691.1	ENSDARG00000044691		rasl10a	ENSDARG00000062314.1	ENSDARG00000062314		ARAP2	ENSDARG00000056389.1	ENSDARG00000056389		rasl10a	ENSDARG00000062314.1	ENSDARG00000062314		ebf3	ENSDARG00000016300.1	ENSDARG00000016300		nek6
	gpm6bb	ENSDARG00000001676.1	ENSDARG00000001676														chat	ENSDARG00000015854.1	ENSDARG00000015854						gpm6bb	ENSDARG00000001676.1	ENSDARG00000001676		chat	ENSDARG00000015854.1	ENSDARG00000015854		C4H22orf40	ENSDARG00000095705.1	ENSDARG00000095705		jhdm1da	ENSDARG00000018111.1	ENSDARG00000018111		C4H22orf40	ENSDARG00000095705.1	ENSDARG00000095705		zgc:162595	ENSDARG00000061416.1	ENSDARG00000061416		grpr
	psmb5	ENSDARG00000075445.1	ENSDARG00000075445														ndel1b	ENSDARG00000038190.1	ENSDARG00000038190						psmb5	ENSDARG00000075445.1	ENSDARG00000075445		ndel1b	ENSDARG00000038190.1	ENSDARG00000038190		pou6f1	ENSDARG00000011570.1	ENSDARG00000011570		FAM109B	ENSDARG00000067546.1	ENSDARG00000067546		pou6f1	ENSDARG00000011570.1	ENSDARG00000011570		gpr27	ENSDARG00000006607.1	ENSDARG00000006607		poc1bl
	cab39l1	ENSDARG00000021374.1	ENSDARG00000021374														eomesa	ENSDARG00000006640.1	ENSDARG00000006640						cab39l1	ENSDARG00000021374.1	ENSDARG00000021374		eomesa	ENSDARG00000006640.1	ENSDARG00000006640		sestd1|CCDC141 (1 of 2)|si:dkeyp-67d2.4|CCDC141 (2 of 2)	ENSDARG00000040614|091927|092568|095675.1	ENSDARG00000040614		rab9b	ENSDARG00000062576.1	ENSDARG00000062576		sestd1|CCDC141 (1 of 2)|si:dkeyp-67d2.4|CCDC141 (2 of 2)	ENSDARG00000040614|091927|092568|095675.1	ENSDARG00000040614		nr3c1	ENSDARG00000025032.1	ENSDARG00000025032		efr3a
	kcnma1a	ENSDARG00000079840.1	ENSDARG00000079840														oaz2b	ENSDARG00000059815.1	ENSDARG00000059815						kcnma1a	ENSDARG00000079840.1	ENSDARG00000079840		oaz2b	ENSDARG00000059815.1	ENSDARG00000059815		hhatlb	ENSDARG00000005139.1	ENSDARG00000005139		tnfsf11	ENSDARG00000068141.1	ENSDARG00000068141		hhatlb	ENSDARG00000005139.1	ENSDARG00000005139		PKDCC	ENSDARG00000035161.1	ENSDARG00000035161		RSF1 (3 of 3)
	mtmr1a	ENSDARG00000056690.1	ENSDARG00000056690														tgfbr2	ENSDARG00000034541.1	ENSDARG00000034541						mtmr1a	ENSDARG00000056690.1	ENSDARG00000056690		tgfbr2	ENSDARG00000034541.1	ENSDARG00000034541		TARBP1 (1 of 2)	ENSDARG00000092550.1	ENSDARG00000092550		CGN (2 of 2)	ENSDARG00000058690.1	ENSDARG00000058690		TARBP1 (1 of 2)	ENSDARG00000092550.1	ENSDARG00000092550		entpd4	ENSDARG00000038422.1	ENSDARG00000038422		CR846080.5
	USP6	ENSDARG00000061895.1	ENSDARG00000061895														si:ch73-111e15.1	ENSDARG00000008182.1	ENSDARG00000008182						USP6	ENSDARG00000061895.1	ENSDARG00000061895		si:ch73-111e15.1	ENSDARG00000008182.1	ENSDARG00000008182		cbx1a	ENSDARG00000004189.1	ENSDARG00000004189		POF1B	ENSDARG00000054060.1	ENSDARG00000054060		cbx1a	ENSDARG00000004189.1	ENSDARG00000004189		si:ch211-140b10.6	ENSDARG00000045342.1	ENSDARG00000045342		cdhr1a
	si:dkey-27n14.1	ENSDARG00000040816.1	ENSDARG00000040816														cyp2u1	ENSDARG00000026548.1	ENSDARG00000026548						si:dkey-27n14.1	ENSDARG00000040816.1	ENSDARG00000040816		cyp2u1	ENSDARG00000026548.1	ENSDARG00000026548		smad4	ENSDARG00000023527.1	ENSDARG00000023527		keap1a	ENSDARG00000016132.1	ENSDARG00000016132		smad4	ENSDARG00000023527.1	ENSDARG00000023527		fam45a	ENSDARG00000062965.1	ENSDARG00000062965		ssbp3b
	myo7aa	ENSDARG00000061937.1	ENSDARG00000061937														kcnc1b	ENSDARG00000032959.1	ENSDARG00000032959						myo7aa	ENSDARG00000061937.1	ENSDARG00000061937		kcnc1b	ENSDARG00000032959.1	ENSDARG00000032959		PDE4B (1 of 3)	ENSDARG00000032868.1	ENSDARG00000032868		matk	ENSDARG00000074670.1	ENSDARG00000074670		PDE4B (1 of 3)	ENSDARG00000032868.1	ENSDARG00000032868		dnm2	ENSDARG00000069937.1	ENSDARG00000069937		cda
	wfdc1	ENSDARG00000058003.1	ENSDARG00000058003														CD97 (1 of 3)	ENSDARG00000089904.1	ENSDARG00000089904						wfdc1	ENSDARG00000058003.1	ENSDARG00000058003		CD97 (1 of 3)	ENSDARG00000089904.1	ENSDARG00000089904		cep41	ENSDARG00000038500.1	ENSDARG00000038500		efha1	ENSDARG00000009939.1	ENSDARG00000009939		cep41	ENSDARG00000038500.1	ENSDARG00000038500		atxn1b	ENSDARG00000060862.1	ENSDARG00000060862		igf2r
	SECISBP2L	ENSDARG00000078687.1	ENSDARG00000078687														si:dkey-242g16.2	ENSDARG00000069377.1	ENSDARG00000069377						SECISBP2L	ENSDARG00000078687.1	ENSDARG00000078687		si:dkey-242g16.2	ENSDARG00000069377.1	ENSDARG00000069377		mef2d	ENSDARG00000040237.1	ENSDARG00000040237		ATF5 (1 of 2)	ENSDARG00000068096.1	ENSDARG00000068096		mef2d	ENSDARG00000040237.1	ENSDARG00000040237		CR388126.1	ENSDARG00000091834.1	ENSDARG00000091834		cad
	kif21a|KIF21A (2 of 3)	ENSDARG061131|095797.1	ENSDARG061131|0957														CABZ01086597.1	ENSDARG00000088304.1	ENSDARG00000088304						kif21a|KIF21A (2 of 3)	ENSDARG061131|095797.1	ENSDARG061131|0957		CABZ01086597.1	ENSDARG00000088304.1	ENSDARG00000088304		CR382327.2	ENSDARG00000058880.1	ENSDARG00000058880		PREX1	ENSDARG00000075793.1	ENSDARG00000075793		CR382327.2	ENSDARG00000058880.1	ENSDARG00000058880		PITPNC1	ENSDARG00000036853.1	ENSDARG00000036853		p2ry8
	PANK2	ENSDARG00000003311.1	ENSDARG00000003311														nt5dc1	ENSDARG00000006797.1	ENSDARG00000006797						PANK2	ENSDARG00000003311.1	ENSDARG00000003311		nt5dc1	ENSDARG00000006797.1	ENSDARG00000006797		PDGFC	ENSDARG00000077588.1	ENSDARG00000077588		CABZ01081777.1	ENSDARG00000088164.1	ENSDARG00000088164		PDGFC	ENSDARG00000077588.1	ENSDARG00000077588		e2f5	ENSDARG00000038812.1	ENSDARG00000038812		RYR2 (2 of 2)
	csnk1e	ENSDARG00000045150.1	ENSDARG00000045150														rhobtb2a	ENSDARG00000016868.1	ENSDARG00000016868						csnk1e	ENSDARG00000045150.1	ENSDARG00000045150		rhobtb2a	ENSDARG00000016868.1	ENSDARG00000016868		tarbp1	ENSDARG00000079055.1	ENSDARG00000079055		mpp2b	ENSDARG00000010957.1	ENSDARG00000010957		tarbp1	ENSDARG00000079055.1	ENSDARG00000079055		GPR68	ENSDARG00000053711.1	ENSDARG00000053711		si:ch211-145o7.3
	TIMMDC1	ENSDARG00000053466.1	ENSDARG00000053466														acadsb	ENSDARG00000076780.1	ENSDARG00000076780						TIMMDC1	ENSDARG00000053466.1	ENSDARG00000053466		acadsb	ENSDARG00000076780.1	ENSDARG00000076780		si:dkey-42p8.3	ENSDARG00000008767.1	ENSDARG00000008767		zgc:173994	ENSDARG00000029473.1	ENSDARG00000029473		si:dkey-42p8.3	ENSDARG00000008767.1	ENSDARG00000008767		kctd12.1	ENSDARG00000069843.1	ENSDARG00000069843		zgc:91887
	CREBRF	ENSDARG00000078581.1	ENSDARG00000078581														BX005461.1	ENSDARG00000077878.1	ENSDARG00000077878						CREBRF	ENSDARG00000078581.1	ENSDARG00000078581		BX005461.1	ENSDARG00000077878.1	ENSDARG00000077878		gpd1	ENSDARG00000036942.1	ENSDARG00000036942		TPPP2	ENSDARG00000035338.1	ENSDARG00000035338		gpd1	ENSDARG00000036942.1	ENSDARG00000036942		hpcal4	ENSDARG00000070491.1	ENSDARG00000070491		CECR2
	IKZF4	ENSDARG00000037068.1	ENSDARG00000037068														C9orf172 (2 of 2)	ENSDARG00000076873.1	ENSDARG00000076873						IKZF4	ENSDARG00000037068.1	ENSDARG00000037068		C9orf172 (2 of 2)	ENSDARG00000076873.1	ENSDARG00000076873		agpat9l	ENSDARG00000006491.1	ENSDARG00000006491		FP243385.3	ENSDARG00000088553.1	ENSDARG00000088553		agpat9l	ENSDARG00000006491.1	ENSDARG00000006491		mmp23bb	ENSDARG00000009825.1	ENSDARG00000009825		mmp14b
	TBCC	ENSDARG00000022918.1	ENSDARG00000022918														UNC93A	ENSDARG00000041554.1	ENSDARG00000041554						TBCC	ENSDARG00000022918.1	ENSDARG00000022918		UNC93A	ENSDARG00000041554.1	ENSDARG00000041554		AP2S1	ENSDARG00000026967.1	ENSDARG00000026967		C4H7orf23 (1 of 2)	ENSDARG00000033179.1	ENSDARG00000033179		AP2S1	ENSDARG00000026967.1	ENSDARG00000026967		zgc:114045	ENSDARG00000069334.1	ENSDARG00000069334		dctn1b
	tnni1b	ENSDARG00000052708.1	ENSDARG00000052708														CU571315.2	ENSDARG00000095253.1	ENSDARG00000095253						tnni1b	ENSDARG00000052708.1	ENSDARG00000052708		CU571315.2	ENSDARG00000095253.1	ENSDARG00000095253		zgc:101664	ENSDARG00000035700.1	ENSDARG00000035700		ypel5	ENSDARG00000088929.1	ENSDARG00000088929		zgc:101664	ENSDARG00000035700.1	ENSDARG00000035700		dlg5	ENSDARG00000074059.1	ENSDARG00000074059		TTL
	adam15	ENSDARG00000089213.1	ENSDARG00000089213														si:dkey-102m7.1	ENSDARG00000090527.1	ENSDARG00000090527						adam15	ENSDARG00000089213.1	ENSDARG00000089213		si:dkey-102m7.1	ENSDARG00000090527.1	ENSDARG00000090527		ulk3	ENSDARG00000075200.1	ENSDARG00000075200		kbtbd4	ENSDARG00000069271.1	ENSDARG00000069271		ulk3	ENSDARG00000075200.1	ENSDARG00000075200		casd1	ENSDARG00000023900.1	ENSDARG00000023900		ADCK3 (1 of 2)
	UNC13A (4 of 5)	ENSDARG00000061829.1	ENSDARG00000061829														optn	ENSDARG00000002663.1	ENSDARG00000002663						UNC13A (4 of 5)	ENSDARG00000061829.1	ENSDARG00000061829		optn	ENSDARG00000002663.1	ENSDARG00000002663		peli1b	ENSDARG00000044083.1	ENSDARG00000044083		irf2bp2b	ENSDARG00000006275.1	ENSDARG00000006275		peli1b	ENSDARG00000044083.1	ENSDARG00000044083		MCF2L (2 of 2)	ENSDARG00000076480.1	ENSDARG00000076480		c4
	phf23a	ENSDARG00000030887.1	ENSDARG00000030887														ssh2a	ENSDARG00000088440.1	ENSDARG00000088440						phf23a	ENSDARG00000030887.1	ENSDARG00000030887		ssh2a	ENSDARG00000088440.1	ENSDARG00000088440		mapre3a	ENSDARG00000020231.1	ENSDARG00000020231		FRRS1 (1 of 3)	ENSDARG00000077605.1	ENSDARG00000077605		mapre3a	ENSDARG00000020231.1	ENSDARG00000020231		her5	ENSDARG00000008796.1	ENSDARG00000008796		NSFL1C (2 of 2)
	RAPGEF5 (1 of 2)	ENSDARG00000075271.1	ENSDARG00000075271														camk1db	ENSDARG00000017446.1	ENSDARG00000017446						RAPGEF5 (1 of 2)	ENSDARG00000075271.1	ENSDARG00000075271		camk1db	ENSDARG00000017446.1	ENSDARG00000017446		odf3l2	ENSDARG00000021432.1	ENSDARG00000021432		CR749167.2	ENSDARG00000090799.1	ENSDARG00000090799		odf3l2	ENSDARG00000021432.1	ENSDARG00000021432		foxk2	ENSDARG00000030583.1	ENSDARG00000030583		si:dkey-3b8.4
	SLC35G1	ENSDARG00000063268.1	ENSDARG00000063268														polk	ENSDARG00000059963.1	ENSDARG00000059963						SLC35G1	ENSDARG00000063268.1	ENSDARG00000063268		polk	ENSDARG00000059963.1	ENSDARG00000059963		slc25a36a	ENSDARG00000038731.1	ENSDARG00000038731		WBP1	ENSDARG00000092260.1	ENSDARG00000092260		slc25a36a	ENSDARG00000038731.1	ENSDARG00000038731		adam19b	ENSDARG00000067545.1	ENSDARG00000067545		nsfl1c
	FAM108C1	ENSDARG00000058452.1	ENSDARG00000058452														rgmb	ENSDARG00000074845.1	ENSDARG00000074845						FAM108C1	ENSDARG00000058452.1	ENSDARG00000058452		rgmb	ENSDARG00000074845.1	ENSDARG00000074845		CU694490.1	ENSDARG00000093661.1	ENSDARG00000093661		CSMD1	ENSDARG00000058353.1	ENSDARG00000058353		CU694490.1	ENSDARG00000093661.1	ENSDARG00000093661		plcd3a	ENSDARG00000052957.1	ENSDARG00000052957		tbck
	map7d1b	ENSDARG00000062543.1	ENSDARG00000062543														asb1	ENSDARG00000026635.1	ENSDARG00000026635						map7d1b	ENSDARG00000062543.1	ENSDARG00000062543		asb1	ENSDARG00000026635.1	ENSDARG00000026635		tubgcp5	ENSDARG00000077442.1	ENSDARG00000077442		grin2aa	ENSDARG00000034493.1	ENSDARG00000034493		tubgcp5	ENSDARG00000077442.1	ENSDARG00000077442		fam102aa	ENSDARG00000025846.1	ENSDARG00000025846		pmm2
	si:ch73-138n13.1	ENSDARG00000075349.1	ENSDARG00000075349														ADAMTSL5	ENSDARG00000052118.1	ENSDARG00000052118						si:ch73-138n13.1	ENSDARG00000075349.1	ENSDARG00000075349		ADAMTSL5	ENSDARG00000052118.1	ENSDARG00000052118		rgl2	ENSDARG00000007727.1	ENSDARG00000007727		PLIN5	ENSDARG00000076844.1	ENSDARG00000076844		rgl2	ENSDARG00000007727.1	ENSDARG00000007727		CABZ01053582.1	ENSDARG00000088879.1	ENSDARG00000088879		NCEH1 (2 of 3)
	gpcpd1	ENSDARG00000016011.1	ENSDARG00000016011														mtmr7a	ENSDARG00000037101.1	ENSDARG00000037101						gpcpd1	ENSDARG00000016011.1	ENSDARG00000016011		mtmr7a	ENSDARG00000037101.1	ENSDARG00000037101		CR388163.2	ENSDARG00000074526.1	ENSDARG00000074526		si:ch1073-396h14.1	ENSDARG00000057590.1	ENSDARG00000057590		CR388163.2	ENSDARG00000074526.1	ENSDARG00000074526		frmd6	ENSDARG00000002332.1	ENSDARG00000002332		btbd7
	urod	ENSDARG00000006818.1	ENSDARG00000006818														NWD1	ENSDARG00000076110.1	ENSDARG00000076110						urod	ENSDARG00000006818.1	ENSDARG00000006818		NWD1	ENSDARG00000076110.1	ENSDARG00000076110		SCYL2	ENSDARG00000032627.1	ENSDARG00000032627		CABZ01080370.1	ENSDARG00000043682.1	ENSDARG00000043682		SCYL2	ENSDARG00000032627.1	ENSDARG00000032627		cdkn1a	ENSDARG00000076554.1	ENSDARG00000076554		bcas2
	dopey1	ENSDARG00000019962.1	ENSDARG00000019962														camsap1b	ENSDARG00000035122.1	ENSDARG00000035122						dopey1	ENSDARG00000019962.1	ENSDARG00000019962		camsap1b	ENSDARG00000035122.1	ENSDARG00000035122		si:ch211-274p24.5	ENSDARG00000060566.1	ENSDARG00000060566		si:dkey-14d8.7	ENSDARG00000045834.1	ENSDARG00000045834		si:ch211-274p24.5	ENSDARG00000060566.1	ENSDARG00000060566		si:ch211-67e16.4	ENSDARG00000086317.1	ENSDARG00000086317		CR847931.2
	ADM (1 of 2)	ENSDARG00000015263.1	ENSDARG00000015263														cstf1	ENSDARG00000044820.1	ENSDARG00000044820						ADM (1 of 2)	ENSDARG00000015263.1	ENSDARG00000015263		cstf1	ENSDARG00000044820.1	ENSDARG00000044820		nfasca	ENSDARG00000061099.1	ENSDARG00000061099		chrdl2	ENSDARG00000078916.1	ENSDARG00000078916		nfasca	ENSDARG00000061099.1	ENSDARG00000061099		tnnt2d	ENSDARG00000002988.1	ENSDARG00000002988		nr4a2b
	gsg1l	ENSDARG00000037390.1	ENSDARG00000037390														loh12cr1	ENSDARG00000077830.1	ENSDARG00000077830						gsg1l	ENSDARG00000037390.1	ENSDARG00000037390		loh12cr1	ENSDARG00000077830.1	ENSDARG00000077830		WDR89	ENSDARG00000077265.1	ENSDARG00000077265		BX005256.1	ENSDARG00000040284.1	ENSDARG00000040284		WDR89	ENSDARG00000077265.1	ENSDARG00000077265		MKL1 (2 of 2)	ENSDARG00000075867.1	ENSDARG00000075867		si:ch211-222f23.6
	tdrd5	ENSDARG00000071450.1	ENSDARG00000071450														stub1	ENSDARG00000045228.1	ENSDARG00000045228						tdrd5	ENSDARG00000071450.1	ENSDARG00000071450		stub1	ENSDARG00000045228.1	ENSDARG00000045228		WNK2	ENSDARG00000077051.1	ENSDARG00000077051		FP102311.1	ENSDARG00000089309.1	ENSDARG00000089309		WNK2	ENSDARG00000077051.1	ENSDARG00000077051		PPFIBP1 (2 of 3)	ENSDARG00000020236.1	ENSDARG00000020236		nbr1
	prok1	ENSDARG00000073948.1	ENSDARG00000073948														pnx	ENSDARG00000025899.1	ENSDARG00000025899						prok1	ENSDARG00000073948.1	ENSDARG00000073948		pnx	ENSDARG00000025899.1	ENSDARG00000025899		sat1a	ENSDARG00000035652.1	ENSDARG00000035652		pgr	ENSDARG00000035966.1	ENSDARG00000035966		sat1a	ENSDARG00000035652.1	ENSDARG00000035652		PRPSAP1	ENSDARG00000036524.1	ENSDARG00000036524		sptlc2
	RUFY1	ENSDARG00000078685.1	ENSDARG00000078685														st3gal2l	ENSDARG00000007494.1	ENSDARG00000007494						RUFY1	ENSDARG00000078685.1	ENSDARG00000078685		st3gal2l	ENSDARG00000007494.1	ENSDARG00000007494		TMEM106C (2 of 2)	ENSDARG00000061067.1	ENSDARG00000061067		EIF2A	ENSDARG00000044479.1	ENSDARG00000044479		TMEM106C (2 of 2)	ENSDARG00000061067.1	ENSDARG00000061067		PPFIBP1 (1 of 3)	ENSDARG00000095287.1	ENSDARG00000095287		MAP1A (2 of 2)
	FADS6	ENSDARG00000091503.1	ENSDARG00000091503														si:ch211-234p6.14	ENSDARG00000071454.1	ENSDARG00000071454						FADS6	ENSDARG00000091503.1	ENSDARG00000091503		si:ch211-234p6.14	ENSDARG00000071454.1	ENSDARG00000071454		srebf2	ENSDARG00000063438.1	ENSDARG00000063438		spryd7a	ENSDARG00000052624.1	ENSDARG00000052624		srebf2	ENSDARG00000063438.1	ENSDARG00000063438		rgl1	ENSDARG00000005989.1	ENSDARG00000005989		hk1
	CU041319.1	ENSDARG00000068562.1	ENSDARG00000068562														limk1	ENSDARG00000063651.1	ENSDARG00000063651						CU041319.1	ENSDARG00000068562.1	ENSDARG00000068562		limk1	ENSDARG00000063651.1	ENSDARG00000063651		mafk	ENSDARG00000033709.1	ENSDARG00000033709		ddx55	ENSDARG00000009864.1	ENSDARG00000009864		mafk	ENSDARG00000033709.1	ENSDARG00000033709		MSC	ENSDARG00000045353.1	ENSDARG00000045353		slc10a1
	serf2	ENSDARG00000074340.1	ENSDARG00000074340														DRD1 (1 of 2)	ENSDARG00000071640.1	ENSDARG00000071640						serf2	ENSDARG00000074340.1	ENSDARG00000074340		DRD1 (1 of 2)	ENSDARG00000071640.1	ENSDARG00000071640		si:ch73-314g15.3	ENSDARG00000000423.1	ENSDARG00000000423		plbd1	ENSDARG00000063313.1	ENSDARG00000063313		si:ch73-314g15.3	ENSDARG00000000423.1	ENSDARG00000000423		si:ch211-25g7.3	ENSDARG00000068603.1	ENSDARG00000068603		mettl11a
	lrrc8c	ENSDARG00000059718.1	ENSDARG00000059718														prdm2b	ENSDARG00000076451.1	ENSDARG00000076451						lrrc8c	ENSDARG00000059718.1	ENSDARG00000059718		prdm2b	ENSDARG00000076451.1	ENSDARG00000076451		ntla	ENSDARG00000009905.1	ENSDARG00000009905		CABZ01071530.2	ENSDARG00000086531.1	ENSDARG00000086531		ntla	ENSDARG00000009905.1	ENSDARG00000009905		TCTE1	ENSDARG00000077387.1	ENSDARG00000077387		PIK3C2B
	stat2	ENSDARG00000031647.1	ENSDARG00000031647														C25H12orf29	ENSDARG00000045785.1	ENSDARG00000045785						stat2	ENSDARG00000031647.1	ENSDARG00000031647		C25H12orf29	ENSDARG00000045785.1	ENSDARG00000045785		TRAP1 (2 of 2)	ENSDARG00000024317.1	ENSDARG00000024317		ANK2 (1 of 2)	ENSDARG00000009026.1	ENSDARG00000009026		TRAP1 (2 of 2)	ENSDARG00000024317.1	ENSDARG00000024317		tmod2	ENSDARG00000002571.1	ENSDARG00000002571		MEGF8|megf8
	BX470211.1	ENSDARG00000090052.1	ENSDARG00000090052														glra4b	ENSDARG00000058103.1	ENSDARG00000058103						BX470211.1	ENSDARG00000090052.1	ENSDARG00000090052		glra4b	ENSDARG00000058103.1	ENSDARG00000058103		pdp1	ENSDARG00000076308.1	ENSDARG00000076308		amt	ENSDARG00000010862.1	ENSDARG00000010862		pdp1	ENSDARG00000076308.1	ENSDARG00000076308		homez	ENSDARG00000054304.1	ENSDARG00000054304		fbxl15
	pde4c	ENSDARG00000013221.1	ENSDARG00000013221														mtus1a	ENSDARG00000071562.1	ENSDARG00000071562						pde4c	ENSDARG00000013221.1	ENSDARG00000013221		mtus1a	ENSDARG00000071562.1	ENSDARG00000071562		sik2a	ENSDARG00000079618.1	ENSDARG00000079618		ARHGEF4	ENSDARG00000012914.1	ENSDARG00000012914		sik2a	ENSDARG00000079618.1	ENSDARG00000079618		tm9sf4	ENSDARG00000002536.1	ENSDARG00000002536		CDC42EP4 (1 of 2)
	SMOC1 (1 of 2)	ENSDARG00000089188.1	ENSDARG00000089188														minpp1a	ENSDARG00000057058.1	ENSDARG00000057058						SMOC1 (1 of 2)	ENSDARG00000089188.1	ENSDARG00000089188		minpp1a	ENSDARG00000057058.1	ENSDARG00000057058		cacnb1	ENSDARG00000002167.1	ENSDARG00000002167		thraa	ENSDARG00000000151.1	ENSDARG00000000151		cacnb1	ENSDARG00000002167.1	ENSDARG00000002167		shisa7	ENSDARG00000063144.1	ENSDARG00000063144		prkg1a
	mtmr12	ENSDARG00000059817.1	ENSDARG00000059817														slc25a11	ENSDARG00000035741.1	ENSDARG00000035741						mtmr12	ENSDARG00000059817.1	ENSDARG00000059817		slc25a11	ENSDARG00000035741.1	ENSDARG00000035741		ANKS1A (2 of 2)	ENSDARG00000078901.1	ENSDARG00000078901		itm2ba	ENSDARG00000007098.1	ENSDARG00000007098		ANKS1A (2 of 2)	ENSDARG00000078901.1	ENSDARG00000078901		gfra2b	ENSDARG00000044015.1	ENSDARG00000044015		slc46a1
	si:ch211-274p24.4	ENSDARG00000087088.1	ENSDARG00000087088														ralba	ENSDARG00000040778.1	ENSDARG00000040778						si:ch211-274p24.4	ENSDARG00000087088.1	ENSDARG00000087088		ralba	ENSDARG00000040778.1	ENSDARG00000040778		traf6	ENSDARG00000028058.1	ENSDARG00000028058		pdpk1b	ENSDARG00000018285.1	ENSDARG00000018285		traf6	ENSDARG00000028058.1	ENSDARG00000028058		zic2a	ENSDARG00000015554.1	ENSDARG00000015554		tm4sf4
	WDR47 (2 of 2)	ENSDARG00000059685.1	ENSDARG00000059685														pip4k2aa	ENSDARG00000003776.1	ENSDARG00000003776						WDR47 (2 of 2)	ENSDARG00000059685.1	ENSDARG00000059685		pip4k2aa	ENSDARG00000003776.1	ENSDARG00000003776		cep44	ENSDARG00000053106.1	ENSDARG00000053106		NYAP2 (1 of 2)	ENSDARG00000079581.1	ENSDARG00000079581		cep44	ENSDARG00000053106.1	ENSDARG00000053106		zfp36l1a	ENSDARG00000016154.1	ENSDARG00000016154		GIGYF1 (2 of 3)
	mapk4	ENSDARG00000017681.1	ENSDARG00000017681														CRTC2 (2 of 2)	ENSDARG00000074910.1	ENSDARG00000074910						mapk4	ENSDARG00000017681.1	ENSDARG00000017681		CRTC2 (2 of 2)	ENSDARG00000074910.1	ENSDARG00000074910		FAM180A	ENSDARG00000091378.1	ENSDARG00000091378		zgc:171639	ENSDARG00000060034.1	ENSDARG00000060034		FAM180A	ENSDARG00000091378.1	ENSDARG00000091378		c1qtnf4	ENSDARG00000024299.1	ENSDARG00000024299		zgc:171500
	spen	ENSDARG00000074245.1	ENSDARG00000074245														CABZ01022575.2	ENSDARG00000091541.1	ENSDARG00000091541						spen	ENSDARG00000074245.1	ENSDARG00000074245		CABZ01022575.2	ENSDARG00000091541.1	ENSDARG00000091541		emilin1a	ENSDARG00000024537.1	ENSDARG00000024537		txnipa	ENSDARG00000036107.1	ENSDARG00000036107		emilin1a	ENSDARG00000024537.1	ENSDARG00000024537		sulf1	ENSDARG00000038428.1	ENSDARG00000038428		ACER3
	HIST1H1T	ENSDARG00000077504.1	ENSDARG00000077504														GDPD3 (2 of 2)	ENSDARG00000006944.1	ENSDARG00000006944						HIST1H1T	ENSDARG00000077504.1	ENSDARG00000077504		GDPD3 (2 of 2)	ENSDARG00000006944.1	ENSDARG00000006944		stk38a	ENSDARG00000019973.1	ENSDARG00000019973		bet1	ENSDARG00000034885.1	ENSDARG00000034885		stk38a	ENSDARG00000019973.1	ENSDARG00000019973		hlxb9lb	ENSDARG00000030350.1	ENSDARG00000030350		SPTLC3
	B4GALNT3 (2 of 3)	ENSDARG00000077484.1	ENSDARG00000077484														vsx1	ENSDARG00000056292.1	ENSDARG00000056292						B4GALNT3 (2 of 3)	ENSDARG00000077484.1	ENSDARG00000077484		vsx1	ENSDARG00000056292.1	ENSDARG00000056292		ICA1	ENSDARG00000042608.1	ENSDARG00000042608		NAT9	ENSDARG00000071425.1	ENSDARG00000071425		ICA1	ENSDARG00000042608.1	ENSDARG00000042608		CABZ01055500.1	ENSDARG00000086100.1	ENSDARG00000086100		snx9
	ARHGAP44 (1 of 2)	ENSDARG00000010433.1	ENSDARG00000010433														cyp1c1	ENSDARG00000058980.1	ENSDARG00000058980						ARHGAP44 (1 of 2)	ENSDARG00000010433.1	ENSDARG00000010433		cyp1c1	ENSDARG00000058980.1	ENSDARG00000058980		tmem163	ENSDARG00000079858.1	ENSDARG00000079858		cd40	ENSDARG00000054968.1	ENSDARG00000054968		tmem163	ENSDARG00000079858.1	ENSDARG00000079858		HYDIN	ENSDARG00000056764.1	ENSDARG00000056764		dph2
	rps6ka3b	ENSDARG00000057927.1	ENSDARG00000057927														im:7160159	ENSDARG00000091625.1	ENSDARG00000091625						rps6ka3b	ENSDARG00000057927.1	ENSDARG00000057927		im:7160159	ENSDARG00000091625.1	ENSDARG00000091625		zgc:174972	ENSDARG00000087933.1	ENSDARG00000087933		CABZ01054405.1	ENSDARG00000089604.1	ENSDARG00000089604		zgc:174972	ENSDARG00000087933.1	ENSDARG00000087933		TMEM30B	ENSDARG00000054122.1	ENSDARG00000054122		CU464205.2
	kctd12.2	ENSDARG00000053542.1	ENSDARG00000053542														tor2a	ENSDARG00000025612.1	ENSDARG00000025612						kctd12.2	ENSDARG00000053542.1	ENSDARG00000053542		tor2a	ENSDARG00000025612.1	ENSDARG00000025612		abcg4a	ENSDARG00000061047.1	ENSDARG00000061047		chrac1	ENSDARG00000042337.1	ENSDARG00000042337		abcg4a	ENSDARG00000061047.1	ENSDARG00000061047		slain2	ENSDARG00000032114.1	ENSDARG00000032114		si:ch211-130m23.2
	osbpl11	ENSDARG00000076328.1	ENSDARG00000076328																						osbpl11	ENSDARG00000076328.1	ENSDARG00000076328						foxh1	ENSDARG00000055630.1	ENSDARG00000055630		CASKIN1 (1 of 3)	ENSDARG00000046107.1	ENSDARG00000046107		foxh1	ENSDARG00000055630.1	ENSDARG00000055630		txnipa	ENSDARG00000036107.1	ENSDARG00000036107		nrxn2b
	morn4	ENSDARG00000039062.1	ENSDARG00000039062																						morn4	ENSDARG00000039062.1	ENSDARG00000039062						isl1l	ENSDARG00000021055.1	ENSDARG00000021055		dab1b	ENSDARG00000003290.1	ENSDARG00000003290		isl1l	ENSDARG00000021055.1	ENSDARG00000021055		KRTCAP3	ENSDARG00000090072.1	ENSDARG00000090072		tada2b
	gfm2	ENSDARG00000005561.1	ENSDARG00000005561																						gfm2	ENSDARG00000005561.1	ENSDARG00000005561						heg	ENSDARG00000018441.1	ENSDARG00000018441		CLDND1 (2 of 2)	ENSDARG00000052386.1	ENSDARG00000052386		heg	ENSDARG00000018441.1	ENSDARG00000018441		tcf7l2	ENSDARG00000004415.1	ENSDARG00000004415		ZNF407
	C19H6orf52	ENSDARG00000036015.1	ENSDARG00000036015																						C19H6orf52	ENSDARG00000036015.1	ENSDARG00000036015						gorab	ENSDARG00000042031.1	ENSDARG00000042031		p2rx7	ENSDARG00000042440.1	ENSDARG00000042440		gorab	ENSDARG00000042031.1	ENSDARG00000042031		adra2a	ENSDARG00000040841.1	ENSDARG00000040841		RUNDC1
	foxa3	ENSDARG00000012788.1	ENSDARG00000012788																						foxa3	ENSDARG00000012788.1	ENSDARG00000012788						ARG1 (2 of 2)	ENSDARG00000057429.1	ENSDARG00000057429		atad3b	ENSDARG00000086848.1	ENSDARG00000086848		ARG1 (2 of 2)	ENSDARG00000057429.1	ENSDARG00000057429		zgc:158257	ENSDARG00000070042.1	ENSDARG00000070042		si:dkey-61l1.4
	si:dkey-110c1.10	ENSDARG00000061810.1	ENSDARG00000061810																						si:dkey-110c1.10	ENSDARG00000061810.1	ENSDARG00000061810						rpgrip1l	ENSDARG00000051754.1	ENSDARG00000051754		RAB11FIP5 (1 of 2)	ENSDARG00000088248.1	ENSDARG00000088248		rpgrip1l	ENSDARG00000051754.1	ENSDARG00000051754		PRR12 (2 of 2)	ENSDARG00000075849.1	ENSDARG00000075849		BX000999.8
	GABRR1 (1 of 2)	ENSDARG00000013047.1	ENSDARG00000013047																						GABRR1 (1 of 2)	ENSDARG00000013047.1	ENSDARG00000013047						abhd11	ENSDARG00000069501.1	ENSDARG00000069501		vstm4b	ENSDARG00000053186.1	ENSDARG00000053186		abhd11	ENSDARG00000069501.1	ENSDARG00000069501		LHFPL4	ENSDARG00000078998.1	ENSDARG00000078998		dmbx1b
	kcnc3a	ENSDARG00000055855.1	ENSDARG00000055855																						kcnc3a	ENSDARG00000055855.1	ENSDARG00000055855						tnfaip1	ENSDARG00000041565.1	ENSDARG00000041565		ptpn23a	ENSDARG00000070124.1	ENSDARG00000070124		tnfaip1	ENSDARG00000041565.1	ENSDARG00000041565		galca	ENSDARG00000037064.1	ENSDARG00000037064		adcy2a
	MKL1 (2 of 2)	ENSDARG00000075867.1	ENSDARG00000075867																						MKL1 (2 of 2)	ENSDARG00000075867.1	ENSDARG00000075867						CT573389.2	ENSDARG00000087596.1	ENSDARG00000087596		rpl7	ENSDARG00000007320.1	ENSDARG00000007320		CT573389.2	ENSDARG00000087596.1	ENSDARG00000087596		CU138503.3	ENSDARG00000020659.1	ENSDARG00000020659		hpcal4
	C23H20orf151	ENSDARG00000087032.1	ENSDARG00000087032																						C23H20orf151	ENSDARG00000087032.1	ENSDARG00000087032						PRKG1	ENSDARG00000031702.1	ENSDARG00000031702		RGS12 (2 of 2)	ENSDARG00000009610.1	ENSDARG00000009610		PRKG1	ENSDARG00000031702.1	ENSDARG00000031702		trim2a	ENSDARG00000031817.1	ENSDARG00000031817		LRRC61
	PPM1K (2 of 2)	ENSDARG00000076011.1	ENSDARG00000076011																						PPM1K (2 of 2)	ENSDARG00000076011.1	ENSDARG00000076011						dusp11	ENSDARG00000038156.1	ENSDARG00000038156		slc34a2a	ENSDARG00000012903.1	ENSDARG00000012903		dusp11	ENSDARG00000038156.1	ENSDARG00000038156		zgc:92249	ENSDARG00000076563.1	ENSDARG00000076563		ssh2b
	rnf139	ENSDARG00000036929.1	ENSDARG00000036929																						rnf139	ENSDARG00000036929.1	ENSDARG00000036929						fgf20b	ENSDARG00000086070.1	ENSDARG00000086070		PIM3	ENSDARG00000055129.1	ENSDARG00000055129		fgf20b	ENSDARG00000086070.1	ENSDARG00000086070		atic	ENSDARG00000016706.1	ENSDARG00000016706		renbp
	foxj1a	ENSDARG00000059545.1	ENSDARG00000059545																						foxj1a	ENSDARG00000059545.1	ENSDARG00000059545						ULK1 (2 of 3)	ENSDARG00000092344.1	ENSDARG00000092344		AKAP12 (2 of 2)	ENSDARG00000091792.1	ENSDARG00000091792		ULK1 (2 of 3)	ENSDARG00000092344.1	ENSDARG00000092344		vangl2	ENSDARG00000027397.1	ENSDARG00000027397		nr6a1a
	GSK3A (2 of 2)	ENSDARG00000029501.1	ENSDARG00000029501																						GSK3A (2 of 2)	ENSDARG00000029501.1	ENSDARG00000029501						ZNF507	ENSDARG00000052164.1	ENSDARG00000052164		STIM2 (1 of 2)	ENSDARG00000001776.1	ENSDARG00000001776		ZNF507	ENSDARG00000052164.1	ENSDARG00000052164		map7d1a	ENSDARG00000060304.1	ENSDARG00000060304		ptrh1
	smap2	ENSDARG00000061446.1	ENSDARG00000061446																						smap2	ENSDARG00000061446.1	ENSDARG00000061446						nudcd3	ENSDARG00000006005.1	ENSDARG00000006005		CU464205.2	ENSDARG00000088331.1	ENSDARG00000088331		nudcd3	ENSDARG00000006005.1	ENSDARG00000006005		MAP7D1 (2 of 3)	ENSDARG00000060341.1	ENSDARG00000060341		STRBP
	cx43	ENSDARG00000041799.1	ENSDARG00000041799																						cx43	ENSDARG00000041799.1	ENSDARG00000041799						C10H11orf30	ENSDARG00000059059.1	ENSDARG00000059059		col5a1	ENSDARG00000012593.1	ENSDARG00000012593		C10H11orf30	ENSDARG00000059059.1	ENSDARG00000059059		plxnb1b	ENSDARG00000017211.1	ENSDARG00000017211		FUT11
	si:ch211-260b17.8	ENSDARG00000078778.1	ENSDARG00000078778																						si:ch211-260b17.8	ENSDARG00000078778.1	ENSDARG00000078778						mll2	ENSDARG00000037060.1	ENSDARG00000037060		gpcpd1	ENSDARG00000016011.1	ENSDARG00000016011		mll2	ENSDARG00000037060.1	ENSDARG00000037060		zgc:112045	ENSDARG00000053012.1	ENSDARG00000053012		zgc:194659
	sc:d173	ENSDARG00000079175.1	ENSDARG00000079175																						sc:d173	ENSDARG00000079175.1	ENSDARG00000079175						TNFAIP2 (1 of 3)	ENSDARG00000043416.1	ENSDARG00000043416		tbx5b	ENSDARG00000092060.1	ENSDARG00000092060		TNFAIP2 (1 of 3)	ENSDARG00000043416.1	ENSDARG00000043416		ppp3r1a	ENSDARG00000092659.1	ENSDARG00000092659		wdr47
	rhobtb2a	ENSDARG00000016868.1	ENSDARG00000016868																						rhobtb2a	ENSDARG00000016868.1	ENSDARG00000016868						XCR1 (1 of 4)	ENSDARG00000052988.1	ENSDARG00000052988		tfpi2	ENSDARG00000061351.1	ENSDARG00000061351		XCR1 (1 of 4)	ENSDARG00000052988.1	ENSDARG00000052988		cdc42ep4a	ENSDARG00000039704.1	ENSDARG00000039704		ARAP1 (4 of 4)
	si:dkey-5i3.5	ENSDARG00000058345.1	ENSDARG00000058345																						si:dkey-5i3.5	ENSDARG00000058345.1	ENSDARG00000058345						TMEM222 (2 of 2)	ENSDARG00000069589.1	ENSDARG00000069589		si:ch73-61d6.3	ENSDARG00000057826.1	ENSDARG00000057826		TMEM222 (2 of 2)	ENSDARG00000069589.1	ENSDARG00000069589		GMEB1	ENSDARG00000062060.1	ENSDARG00000062060		GNB4
	tmem55a	ENSDARG00000056034.1	ENSDARG00000056034																						tmem55a	ENSDARG00000056034.1	ENSDARG00000056034						ascc1	ENSDARG00000077760.1	ENSDARG00000077760		pargb	ENSDARG00000068420.1	ENSDARG00000068420		ascc1	ENSDARG00000077760.1	ENSDARG00000077760		nxf1	ENSDARG00000055076.1	ENSDARG00000055076		ldha
	mxtx2	ENSDARG00000015906.1	ENSDARG00000015906																						mxtx2	ENSDARG00000015906.1	ENSDARG00000015906						EFTUD1	ENSDARG00000079672.1	ENSDARG00000079672		zgc:171686	ENSDARG00000076721.1	ENSDARG00000076721		EFTUD1	ENSDARG00000079672.1	ENSDARG00000079672		si:dkey-22i16.9	ENSDARG00000095949.1	ENSDARG00000095949		zgc:194930
	tmem183a	ENSDARG00000044899.1	ENSDARG00000044899																						tmem183a	ENSDARG00000044899.1	ENSDARG00000044899						WDR93	ENSDARG00000087191.1	ENSDARG00000087191		C10H9orf167 (4 of 4)	ENSDARG00000010145.1	ENSDARG00000010145		WDR93	ENSDARG00000087191.1	ENSDARG00000087191		cdk5r2a	ENSDARG00000071011.1	ENSDARG00000071011		dhx9
	lgalslb	ENSDARG00000055525.1	ENSDARG00000055525																						lgalslb	ENSDARG00000055525.1	ENSDARG00000055525						FP017168.1	ENSDARG00000090557.1	ENSDARG00000090557		degs2	ENSDARG00000042544.1	ENSDARG00000042544		FP017168.1	ENSDARG00000090557.1	ENSDARG00000090557		exoc5	ENSDARG00000060323.1	ENSDARG00000060323		FDXR
	psmf1	ENSDARG00000022652.1	ENSDARG00000022652																						psmf1	ENSDARG00000022652.1	ENSDARG00000022652						chst14	ENSDARG00000043011.1	ENSDARG00000043011		tyr	ENSDARG00000039077.1	ENSDARG00000039077		chst14	ENSDARG00000043011.1	ENSDARG00000043011		oclna	ENSDARG00000005108.1	ENSDARG00000005108		DLG3 (1 of 2)
	gnb5b	ENSDARG00000055377.1	ENSDARG00000055377																						gnb5b	ENSDARG00000055377.1	ENSDARG00000055377						auts2	ENSDARG00000056427.1	ENSDARG00000056427		fgd6	ENSDARG00000045528.1	ENSDARG00000045528		auts2	ENSDARG00000056427.1	ENSDARG00000056427		rftn2	ENSDARG00000056078.1	ENSDARG00000056078		PFAS
	cahz	ENSDARG00000011166.1	ENSDARG00000011166																						cahz	ENSDARG00000011166.1	ENSDARG00000011166						ablim1a	ENSDARG00000060149.1	ENSDARG00000060149		TMEM74 (2 of 2)	ENSDARG00000086535.1	ENSDARG00000086535		ablim1a	ENSDARG00000060149.1	ENSDARG00000060149		ptprua	ENSDARG00000059611.1	ENSDARG00000059611		csnk1g1
	C20H6orf211	ENSDARG00000055676.1	ENSDARG00000055676																						C20H6orf211	ENSDARG00000055676.1	ENSDARG00000055676						vax2	ENSDARG00000058702.1	ENSDARG00000058702		ZBTB41	ENSDARG00000054984.1	ENSDARG00000054984		vax2	ENSDARG00000058702.1	ENSDARG00000058702		zgc:136851	ENSDARG00000018757.1	ENSDARG00000018757		ATP6V0A2 (2 of 2)
	SRFBP1	ENSDARG00000075323.1	ENSDARG00000075323																						SRFBP1	ENSDARG00000075323.1	ENSDARG00000075323						unc5b	ENSDARG00000033327.1	ENSDARG00000033327		PCOLCE (1 of 2)	ENSDARG00000056913.1	ENSDARG00000056913		unc5b	ENSDARG00000033327.1	ENSDARG00000033327		nup188	ENSDARG00000030022.1	ENSDARG00000030022		col1a1b
	SLMO1	ENSDARG00000055288.1	ENSDARG00000055288																						SLMO1	ENSDARG00000055288.1	ENSDARG00000055288						wdfy4	ENSDARG00000077009.1	ENSDARG00000077009		VOPP1 (2 of 2)	ENSDARG00000038979.1	ENSDARG00000038979		wdfy4	ENSDARG00000077009.1	ENSDARG00000077009		capza1a	ENSDARG00000034240.1	ENSDARG00000034240		tinf2
	mybl1	ENSDARG00000030999.1	ENSDARG00000030999																						mybl1	ENSDARG00000030999.1	ENSDARG00000030999						SLX1A	ENSDARG00000077494.1	ENSDARG00000077494		zgc:171775	ENSDARG00000058381.1	ENSDARG00000058381		SLX1A	ENSDARG00000077494.1	ENSDARG00000077494		ercc3|cyp27c1	ENSDARG002402|092660.1	ENSDARG002402|0926		TCIRG1 (1 of 3)
	SPTBN4 (2 of 2)	ENSDARG00000068624.1	ENSDARG00000068624																						SPTBN4 (2 of 2)	ENSDARG00000068624.1	ENSDARG00000068624						crb1	ENSDARG00000062245.1	ENSDARG00000062245		pde11al	ENSDARG00000006151.1	ENSDARG00000006151		crb1	ENSDARG00000062245.1	ENSDARG00000062245		etv1	ENSDARG00000055183.1	ENSDARG00000055183		ANKRD46 (2 of 2)
	itgbl1	ENSDARG00000040985.1	ENSDARG00000040985																						itgbl1	ENSDARG00000040985.1	ENSDARG00000040985						IGLON5	ENSDARG00000022176.1	ENSDARG00000022176		nkain4	ENSDARG00000062699.1	ENSDARG00000062699		IGLON5	ENSDARG00000022176.1	ENSDARG00000022176		lrig2	ENSDARG00000078561.1	ENSDARG00000078561		PQLC2
	spty2d1	ENSDARG00000033889.1	ENSDARG00000033889																						spty2d1	ENSDARG00000033889.1	ENSDARG00000033889						fggy	ENSDARG00000038667.1	ENSDARG00000038667		kdrl	ENSDARG00000015815.1	ENSDARG00000015815		fggy	ENSDARG00000038667.1	ENSDARG00000038667		vamp3	ENSDARG00000070161.1	ENSDARG00000070161		MAP3K15 (1 of 2)
	rpp21	ENSDARG00000043404.1	ENSDARG00000043404																						rpp21	ENSDARG00000043404.1	ENSDARG00000043404						cyp51	ENSDARG00000042641.1	ENSDARG00000042641		pygmb	ENSDARG00000013317.1	ENSDARG00000013317		cyp51	ENSDARG00000042641.1	ENSDARG00000042641		CR352225.2	ENSDARG00000089338.1	ENSDARG00000089338		vps39
	CU633908.1	ENSDARG00000055279.1	ENSDARG00000055279																						CU633908.1	ENSDARG00000055279.1	ENSDARG00000055279						tcerg1a	ENSDARG00000025314.1	ENSDARG00000025314		hist2h2l	ENSDARG00000068996.1	ENSDARG00000068996		tcerg1a	ENSDARG00000025314.1	ENSDARG00000025314		gap43	ENSDARG00000015775.1	ENSDARG00000015775		slc1a4
	fam155a	ENSDARG00000075858.1	ENSDARG00000075858																						fam155a	ENSDARG00000075858.1	ENSDARG00000075858						si:ch1073-15f12.3	ENSDARG00000059369.1	ENSDARG00000059369		trmu	ENSDARG00000043734.1	ENSDARG00000043734		si:ch1073-15f12.3	ENSDARG00000059369.1	ENSDARG00000059369		lrrc40	ENSDARG00000017708.1	ENSDARG00000017708		thtpa
	DPY19L3	ENSDARG00000079013.1	ENSDARG00000079013																						DPY19L3	ENSDARG00000079013.1	ENSDARG00000079013						cdh10	ENSDARG00000055843.1	ENSDARG00000055843		C12H17orf62 (1 of 2)	ENSDARG00000071414.1	ENSDARG00000071414		cdh10	ENSDARG00000055843.1	ENSDARG00000055843		TCF3 (1 of 2)	ENSDARG00000052383.1	ENSDARG00000052383		CCS
	glipr2l	ENSDARG00000016837.1	ENSDARG00000016837																						glipr2l	ENSDARG00000016837.1	ENSDARG00000016837						etv1	ENSDARG00000055183.1	ENSDARG00000055183		dmbx1a	ENSDARG00000009922.1	ENSDARG00000009922		etv1	ENSDARG00000055183.1	ENSDARG00000055183		EPB41L1	ENSDARG00000076364.1	ENSDARG00000076364		pnck
	calm3a	ENSDARG00000015050.1	ENSDARG00000015050																						calm3a	ENSDARG00000015050.1	ENSDARG00000015050						gemin5	ENSDARG00000079257.1	ENSDARG00000079257		cdc42l	ENSDARG00000040158.1	ENSDARG00000040158		gemin5	ENSDARG00000079257.1	ENSDARG00000079257		zgc:77262	ENSDARG00000044545.1	ENSDARG00000044545		kdrl
	CRIP2 (2 of 2)	ENSDARG00000033201.1	ENSDARG00000033201																						CRIP2 (2 of 2)	ENSDARG00000033201.1	ENSDARG00000033201						sult3st1	ENSDARG00000009885.1	ENSDARG00000009885		vsg1	ENSDARG00000045003.1	ENSDARG00000045003		sult3st1	ENSDARG00000009885.1	ENSDARG00000009885		gpr56	ENSDARG00000027222.1	ENSDARG00000027222		slc17a5
	si:dkey-58b18.10	ENSDARG00000094756.1	ENSDARG00000094756																						si:dkey-58b18.10	ENSDARG00000094756.1	ENSDARG00000094756						dexi	ENSDARG00000055474.1	ENSDARG00000055474		LYPLA2	ENSDARG00000053656.1	ENSDARG00000053656		dexi	ENSDARG00000055474.1	ENSDARG00000055474		fam203a	ENSDARG00000035696.1	ENSDARG00000035696		PEX11A
	SLC25A17	ENSDARG00000061684.1	ENSDARG00000061684																						SLC25A17	ENSDARG00000061684.1	ENSDARG00000061684						C11H9orf125	ENSDARG00000061553.1	ENSDARG00000061553		rbms3	ENSDARG00000044574.1	ENSDARG00000044574		C11H9orf125	ENSDARG00000061553.1	ENSDARG00000061553		yrk	ENSDARG00000004378.1	ENSDARG00000004378		psip1
	tbccd1	ENSDARG00000056886.1	ENSDARG00000056886																						tbccd1	ENSDARG00000056886.1	ENSDARG00000056886						ARHGAP27 (2 of 2)	ENSDARG00000086142.1	ENSDARG00000086142		RBL2	ENSDARG00000045636.1	ENSDARG00000045636		ARHGAP27 (2 of 2)	ENSDARG00000086142.1	ENSDARG00000086142		aatf	ENSDARG00000025467.1	ENSDARG00000025467		chad
	gtf2h4	ENSDARG00000036071.1	ENSDARG00000036071																						gtf2h4	ENSDARG00000036071.1	ENSDARG00000036071						CU041319.1	ENSDARG00000068562.1	ENSDARG00000068562		ATF5 (2 of 2)	ENSDARG00000077785.1	ENSDARG00000077785		CU041319.1	ENSDARG00000068562.1	ENSDARG00000068562		efnb3b	ENSDARG00000042277.1	ENSDARG00000042277		si:dkey-215k6.1
	fam83b	ENSDARG00000078309.1	ENSDARG00000078309																						fam83b	ENSDARG00000078309.1	ENSDARG00000078309						CABZ01024764.1	ENSDARG00000063359.1	ENSDARG00000063359		ftr31	ENSDARG00000092745.1	ENSDARG00000092745		CABZ01024764.1	ENSDARG00000063359.1	ENSDARG00000063359		ttll7	ENSDARG00000062973.1	ENSDARG00000062973		MIS12
	egln3	ENSDARG00000032553.1	ENSDARG00000032553																						egln3	ENSDARG00000032553.1	ENSDARG00000032553						BX957322.2	ENSDARG00000089562.1	ENSDARG00000089562		RC3H1 (1 of 2)	ENSDARG00000063182.1	ENSDARG00000063182		BX957322.2	ENSDARG00000089562.1	ENSDARG00000089562		phactr4b	ENSDARG00000032221.1	ENSDARG00000032221		hspbap1
	git2a	ENSDARG00000061915.1	ENSDARG00000061915																						git2a	ENSDARG00000061915.1	ENSDARG00000061915						ing5a	ENSDARG00000022413.1	ENSDARG00000022413		b4galt1	ENSDARG00000002634.1	ENSDARG00000002634		ing5a	ENSDARG00000022413.1	ENSDARG00000022413		OGN (2 of 2)	ENSDARG00000031489.1	ENSDARG00000031489		LGR4
	snx12	ENSDARG00000019060.1	ENSDARG00000019060																						snx12	ENSDARG00000019060.1	ENSDARG00000019060						LPHN3	ENSDARG00000061121.1	ENSDARG00000061121		PDK2 (1 of 2)	ENSDARG00000020876.1	ENSDARG00000020876		LPHN3	ENSDARG00000061121.1	ENSDARG00000061121		si:dkey-11e23.3	ENSDARG00000042513.1	ENSDARG00000042513		kif5c
	SLC22A23 (2 of 2)	ENSDARG00000079638.1	ENSDARG00000079638																						SLC22A23 (2 of 2)	ENSDARG00000079638.1	ENSDARG00000079638						pet112	ENSDARG00000037309.1	ENSDARG00000037309		flrt1b	ENSDARG00000075597.1	ENSDARG00000075597		pet112	ENSDARG00000037309.1	ENSDARG00000037309		si:dkey-77p23.3	ENSDARG00000091364.1	ENSDARG00000091364		PLEKHB1 (2 of 2)
	KCNN2	ENSDARG00000014939.1	ENSDARG00000014939																						KCNN2	ENSDARG00000014939.1	ENSDARG00000014939						tmem234	ENSDARG00000078333.1	ENSDARG00000078333		igfbp5b	ENSDARG00000025348.1	ENSDARG00000025348		tmem234	ENSDARG00000078333.1	ENSDARG00000078333		llgl1	ENSDARG00000009693.1	ENSDARG00000009693		ZNF384 (3 of 3)
	si:ch211-165f21.6	ENSDARG00000090099.1	ENSDARG00000090099																						si:ch211-165f21.6	ENSDARG00000090099.1	ENSDARG00000090099						NPAS3	ENSDARG00000079182.1	ENSDARG00000079182		C1H11orf24	ENSDARG00000069559.1	ENSDARG00000069559		NPAS3	ENSDARG00000079182.1	ENSDARG00000079182		nupl1	ENSDARG00000033965.1	ENSDARG00000033965		ZNF384 (2 of 3)
	PVRL4 (3 of 3)	ENSDARG00000075406.1	ENSDARG00000075406																						PVRL4 (3 of 3)	ENSDARG00000075406.1	ENSDARG00000075406						si:dkey-199f5.8	ENSDARG00000018853.1	ENSDARG00000018853		dnmt4	ENSDARG00000036791.1	ENSDARG00000036791		si:dkey-199f5.8	ENSDARG00000018853.1	ENSDARG00000018853		GPR3	ENSDARG00000094860.1	ENSDARG00000094860		rufy3
	pvrl4	ENSDARG00000094356.1	ENSDARG00000094356																						pvrl4	ENSDARG00000094356.1	ENSDARG00000094356						FAM155A (1 of 2)	ENSDARG00000086224.1	ENSDARG00000086224		dmrta2	ENSDARG00000039412.1	ENSDARG00000039412		FAM155A (1 of 2)	ENSDARG00000086224.1	ENSDARG00000086224		KCNAB1 (3 of 3)	ENSDARG00000040741.1	ENSDARG00000040741		fam46ba
	C21H17orf97	ENSDARG00000095185.1	ENSDARG00000095185																						C21H17orf97	ENSDARG00000095185.1	ENSDARG00000095185						sec61al2	ENSDARG00000005675.1	ENSDARG00000005675		etnk1	ENSDARG00000019420.1	ENSDARG00000019420		sec61al2	ENSDARG00000005675.1	ENSDARG00000005675		nlgn3b	ENSDARG00000062376.1	ENSDARG00000062376		CU633910.1
	C22H19orf26 (1 of 2)	ENSDARG00000071325.1	ENSDARG00000071325																						C22H19orf26 (1 of 2)	ENSDARG00000071325.1	ENSDARG00000071325						RALB	ENSDARG00000041425.1	ENSDARG00000041425		SLC22A16	ENSDARG00000015869.1	ENSDARG00000015869		RALB	ENSDARG00000041425.1	ENSDARG00000041425		spry2	ENSDARG00000078308.1	ENSDARG00000078308		zbtb34
	zgc:175107	ENSDARG00000075417.1	ENSDARG00000075417																						zgc:175107	ENSDARG00000075417.1	ENSDARG00000075417						fbxo8	ENSDARG00000007477.1	ENSDARG00000007477		KLF14	ENSDARG00000069342.1	ENSDARG00000069342		fbxo8	ENSDARG00000007477.1	ENSDARG00000007477		CADM2 (1 of 2)	ENSDARG00000062633.1	ENSDARG00000062633		cx55.5
	itih6	ENSDARG00000056037.1	ENSDARG00000056037																						itih6	ENSDARG00000056037.1	ENSDARG00000056037						ibtk	ENSDARG00000074424.1	ENSDARG00000074424		atp2a2b	ENSDARG00000005122.1	ENSDARG00000005122		ibtk	ENSDARG00000074424.1	ENSDARG00000074424		cacna1bb	ENSDARG00000079295.1	ENSDARG00000079295		RIMBP2 (4 of 4)
	TMPPE	ENSDARG00000036059.1	ENSDARG00000036059																						TMPPE	ENSDARG00000036059.1	ENSDARG00000036059						si:dkeyp-82a1.3|si:dkeyp-82a1.8	ENSDARG092973|095539.1	ENSDARG092973|0955		zgc:153911	ENSDARG00000002509.1	ENSDARG00000002509		si:dkeyp-82a1.3|si:dkeyp-82a1.8	ENSDARG092973|095539.1	ENSDARG092973|0955		si:ch211-113p18.3	ENSDARG00000087835.1	ENSDARG00000087835		RIMBP2 (3 of 4)
	pola2	ENSDARG00000015070.1	ENSDARG00000015070																						pola2	ENSDARG00000015070.1	ENSDARG00000015070						tpm4a	ENSDARG00000023963.1	ENSDARG00000023963		syt4	ENSDARG00000036505.1	ENSDARG00000036505		tpm4a	ENSDARG00000023963.1	ENSDARG00000023963		MUSTN1 (1 of 2)	ENSDARG00000089086.1	ENSDARG00000089086		ppp3cca
	hsd17b14	ENSDARG00000054842.1	ENSDARG00000054842																						hsd17b14	ENSDARG00000054842.1	ENSDARG00000054842						CCDC13	ENSDARG00000063451.1	ENSDARG00000063451		si:ch211-195h23.3	ENSDARG00000068431.1	ENSDARG00000068431		CCDC13	ENSDARG00000063451.1	ENSDARG00000063451		nkx1.2la	ENSDARG00000006350.1	ENSDARG00000006350		arv1
	CABZ01038493.1	ENSDARG00000090901.1	ENSDARG00000090901																						CABZ01038493.1	ENSDARG00000090901.1	ENSDARG00000090901						micall2b|micall2b	ENSDARG017834|093133.1	ENSDARG017834|0931		C22H19orf26 (1 of 2)	ENSDARG00000071325.1	ENSDARG00000071325		micall2b|micall2b	ENSDARG017834|093133.1	ENSDARG017834|0931		rps6ka4	ENSDARG00000044436.1	ENSDARG00000044436		SRCAP
	tnr	ENSDARG00000020771.1	ENSDARG00000020771																						tnr	ENSDARG00000020771.1	ENSDARG00000020771						TBC1D4	ENSDARG00000075156.1	ENSDARG00000075156		ZDHHC3 (1 of 2)	ENSDARG00000058830.1	ENSDARG00000058830		TBC1D4	ENSDARG00000075156.1	ENSDARG00000075156		efhd2	ENSDARG00000055759.1	ENSDARG00000055759		sms
	si:dkey-117i6.1	ENSDARG00000073957.1	ENSDARG00000073957																						si:dkey-117i6.1	ENSDARG00000073957.1	ENSDARG00000073957						cdca7	ENSDARG00000077620.1	ENSDARG00000077620		raver1	ENSDARG00000052617.1	ENSDARG00000052617		cdca7	ENSDARG00000077620.1	ENSDARG00000077620		rad18	ENSDARG00000027938.1	ENSDARG00000027938		pdlim5b
	KIFC2	ENSDARG00000053431.1	ENSDARG00000053431																						KIFC2	ENSDARG00000053431.1	ENSDARG00000053431						nptx1l	ENSDARG00000074671.1	ENSDARG00000074671		lats1	ENSDARG00000003751.1	ENSDARG00000003751		nptx1l	ENSDARG00000074671.1	ENSDARG00000074671		dnajc27	ENSDARG00000070916.1	ENSDARG00000070916		cdc42ep1
	metrn	ENSDARG00000030367.1	ENSDARG00000030367																						metrn	ENSDARG00000030367.1	ENSDARG00000030367						SYPL1	ENSDARG00000077356.1	ENSDARG00000077356		RALB	ENSDARG00000041425.1	ENSDARG00000041425		SYPL1	ENSDARG00000077356.1	ENSDARG00000077356		npffr2.1	ENSDARG00000033635.1	ENSDARG00000033635		ZC3H7B (2 of 3)|ZC3H7B (3 of 3)
	lnpep	ENSDARG00000014403.1	ENSDARG00000014403																						lnpep	ENSDARG00000014403.1	ENSDARG00000014403						lman2lb	ENSDARG00000088663.1	ENSDARG00000088663		arhgap19	ENSDARG00000083189.1	ENSDARG00000083189		lman2lb	ENSDARG00000088663.1	ENSDARG00000088663		FAM5C (1 of 3)	ENSDARG00000061051.1	ENSDARG00000061051		crfb16
	USO1 (1 of 2)	ENSDARG00000087925.1	ENSDARG00000087925																						USO1 (1 of 2)	ENSDARG00000087925.1	ENSDARG00000087925						NUP160 (2 of 2)	ENSDARG00000089518.1	ENSDARG00000089518		CR855997.3	ENSDARG00000090127.1	ENSDARG00000090127		NUP160 (2 of 2)	ENSDARG00000089518.1	ENSDARG00000089518		zgc:66427	ENSDARG00000023303.1	ENSDARG00000023303		slc4a4b
	CYTH4 (2 of 2)	ENSDARG00000038011.1	ENSDARG00000038011																						CYTH4 (2 of 2)	ENSDARG00000038011.1	ENSDARG00000038011						artn	ENSDARG00000093714.1	ENSDARG00000093714		fgd	ENSDARG00000090746.1	ENSDARG00000090746		artn	ENSDARG00000093714.1	ENSDARG00000093714		gpr37b	ENSDARG00000033296.1	ENSDARG00000033296		sec31a
	TBC1D25	ENSDARG00000075333.1	ENSDARG00000075333																						TBC1D25	ENSDARG00000075333.1	ENSDARG00000075333						FAM83C	ENSDARG00000075296.1	ENSDARG00000075296		SLC16A5 (2 of 2)	ENSDARG00000030472.1	ENSDARG00000030472		FAM83C	ENSDARG00000075296.1	ENSDARG00000075296		UBAC2 (1 of 2)	ENSDARG00000060581.1	ENSDARG00000060581		rimkla
	gpm6ba	ENSDARG00000005739.1	ENSDARG00000005739																						gpm6ba	ENSDARG00000005739.1	ENSDARG00000005739						si:ch211-287j19.6	ENSDARG00000001470.1	ENSDARG00000001470		si:dkeyp-68b7.7	ENSDARG00000038476.1	ENSDARG00000038476		si:ch211-287j19.6	ENSDARG00000001470.1	ENSDARG00000001470		rab6bb	ENSDARG00000031343.1	ENSDARG00000031343		zgc:152670
	gpatch8	ENSDARG00000059768.1	ENSDARG00000059768																						gpatch8	ENSDARG00000059768.1	ENSDARG00000059768						mbnl1	ENSDARG00000052978.1	ENSDARG00000052978		slc4a4b	ENSDARG00000044808.1	ENSDARG00000044808		mbnl1	ENSDARG00000052978.1	ENSDARG00000052978		SDK1 (2 of 2)	ENSDARG00000062854.1	ENSDARG00000062854		tgfbr2
	F2RL2 (1 of 2)	ENSDARG00000079472.1	ENSDARG00000079472																						F2RL2 (1 of 2)	ENSDARG00000079472.1	ENSDARG00000079472						nr6a1a	ENSDARG00000018030.1	ENSDARG00000018030		SDK1 (2 of 2)	ENSDARG00000062854.1	ENSDARG00000062854		nr6a1a	ENSDARG00000018030.1	ENSDARG00000018030		NAPSA	ENSDARG00000009313.1	ENSDARG00000009313		SYNDIG1
	cno	ENSDARG00000007597.1	ENSDARG00000007597																						cno	ENSDARG00000007597.1	ENSDARG00000007597						MEGF9 (1 of 2)	ENSDARG00000078536.1	ENSDARG00000078536		PFKFB1 (1 of 2)	ENSDARG00000074457.1	ENSDARG00000074457		MEGF9 (1 of 2)	ENSDARG00000078536.1	ENSDARG00000078536		bag2	ENSDARG00000035005.1	ENSDARG00000035005		IP6K2 (2 of 2)
	selo	ENSDARG00000041951.1	ENSDARG00000041951																						selo	ENSDARG00000041951.1	ENSDARG00000041951						GZMM (6 of 30)	ENSDARG00000014623.1	ENSDARG00000014623		SPTBN4 (1 of 2)	ENSDARG00000087594.1	ENSDARG00000087594		GZMM (6 of 30)	ENSDARG00000014623.1	ENSDARG00000014623		dazap2	ENSDARG00000007867.1	ENSDARG00000007867		ppm1aa
	pofut1	ENSDARG00000008953.1	ENSDARG00000008953																						pofut1	ENSDARG00000008953.1	ENSDARG00000008953						hpca	ENSDARG00000018397.1	ENSDARG00000018397		rpz|rpz2	ENSDARG091161|091215.1	ENSDARG091161|0912		hpca	ENSDARG00000018397.1	ENSDARG00000018397		rhag	ENSDARG00000019253.1	ENSDARG00000019253		C20H2orf18
	as3mt	ENSDARG00000027572.1	ENSDARG00000027572																						as3mt	ENSDARG00000027572.1	ENSDARG00000027572						sin3ab	ENSDARG00000059812.1	ENSDARG00000059812		CR352258.2	ENSDARG00000090930.1	ENSDARG00000090930		sin3ab	ENSDARG00000059812.1	ENSDARG00000059812		zgc:103715	ENSDARG00000029381.1	ENSDARG00000029381		smcr7b
	CD27	ENSDARG00000086534.1	ENSDARG00000086534																						CD27	ENSDARG00000086534.1	ENSDARG00000086534						casq1a	ENSDARG00000038716.1	ENSDARG00000038716		ZNF217	ENSDARG00000088123.1	ENSDARG00000088123		casq1a	ENSDARG00000038716.1	ENSDARG00000038716		lactb	ENSDARG00000040803.1	ENSDARG00000040803		strada
	slco4a1	ENSDARG00000075948.1	ENSDARG00000075948																						slco4a1	ENSDARG00000075948.1	ENSDARG00000075948						ptar1	ENSDARG00000067695.1	ENSDARG00000067695		apoob	ENSDARG00000026444.1	ENSDARG00000026444		ptar1	ENSDARG00000067695.1	ENSDARG00000067695		FYCO1 (1 of 2)	ENSDARG00000056689.1	ENSDARG00000056689		ITPR1 (1 of 2)
	ARL8A	ENSDARG00000078686.1	ENSDARG00000078686																						ARL8A	ENSDARG00000078686.1	ENSDARG00000078686						IQSEC3 (1 of 2)	ENSDARG00000075792.1	ENSDARG00000075792		CABZ01117055.1	ENSDARG00000036433.1	ENSDARG00000036433		IQSEC3 (1 of 2)	ENSDARG00000075792.1	ENSDARG00000075792		si:dkey-237j10.2	ENSDARG00000094025.1	ENSDARG00000094025		glceb
	pfkmb	ENSDARG00000060797.1	ENSDARG00000060797																						pfkmb	ENSDARG00000060797.1	ENSDARG00000060797						cdc25	ENSDARG00000010792.1	ENSDARG00000010792		KIAA1033	ENSDARG00000061719.1	ENSDARG00000061719		cdc25	ENSDARG00000010792.1	ENSDARG00000010792		AGXT2L2	ENSDARG00000040566.1	ENSDARG00000040566		hsd17b1
	mepce	ENSDARG00000059461.1	ENSDARG00000059461																						mepce	ENSDARG00000059461.1	ENSDARG00000059461						scamp2	ENSDARG00000010279.1	ENSDARG00000010279		BX004999.3	ENSDARG00000088084.1	ENSDARG00000088084		scamp2	ENSDARG00000010279.1	ENSDARG00000010279		pi15a	ENSDARG00000045378.1	ENSDARG00000045378		ca5
	si:dkey-242g16.2	ENSDARG00000069377.1	ENSDARG00000069377																						si:dkey-242g16.2	ENSDARG00000069377.1	ENSDARG00000069377						SDK2 (2 of 2)	ENSDARG00000078116.1	ENSDARG00000078116		fam102bb	ENSDARG00000002333.1	ENSDARG00000002333		SDK2 (2 of 2)	ENSDARG00000078116.1	ENSDARG00000078116		ppfibp2a	ENSDARG00000061977.1	ENSDARG00000061977		lrwd1
	CU611036.2	ENSDARG00000079888.1	ENSDARG00000079888																						CU611036.2	ENSDARG00000079888.1	ENSDARG00000079888						si:ch211-244o18.2	ENSDARG00000095341.1	ENSDARG00000095341		dazl	ENSDARG00000036214.1	ENSDARG00000036214		si:ch211-244o18.2	ENSDARG00000095341.1	ENSDARG00000095341		UNC13B (2 of 2)	ENSDARG00000017391.1	ENSDARG00000017391		RIN3
	dok6	ENSDARG00000063032.1	ENSDARG00000063032																						dok6	ENSDARG00000063032.1	ENSDARG00000063032						NR1H3	ENSDARG00000043170.1	ENSDARG00000043170		CR774186.1	ENSDARG00000069285.1	ENSDARG00000069285		NR1H3	ENSDARG00000043170.1	ENSDARG00000043170		smtlb	ENSDARG00000017251.1	ENSDARG00000017251		HGSNAT
	si:dkey-121j17.5	ENSDARG00000014232.1	ENSDARG00000014232																						si:dkey-121j17.5	ENSDARG00000014232.1	ENSDARG00000014232						pawrl	ENSDARG00000045486.1	ENSDARG00000045486		si:ch211-194b7.4	ENSDARG00000070455.1	ENSDARG00000070455		pawrl	ENSDARG00000045486.1	ENSDARG00000045486		aldob	ENSDARG00000053684.1	ENSDARG00000053684		dpysl3
	hs3st3l	ENSDARG00000059903.1	ENSDARG00000059903																						hs3st3l	ENSDARG00000059903.1	ENSDARG00000059903						C10HXorf26	ENSDARG00000057299.1	ENSDARG00000057299						C10HXorf26	ENSDARG00000057299.1	ENSDARG00000057299		adcy1a	ENSDARG00000068890.1	ENSDARG00000068890		wnt10a
	stk17b	ENSDARG00000014348.1	ENSDARG00000014348																						stk17b	ENSDARG00000014348.1	ENSDARG00000014348						SLC6A14	ENSDARG00000029866.1	ENSDARG00000029866						SLC6A14	ENSDARG00000029866.1	ENSDARG00000029866		tmem170a	ENSDARG00000056628.1	ENSDARG00000056628		chst12
	C5H9orf86 (1 of 2)	ENSDARG00000077653.1	ENSDARG00000077653																						C5H9orf86 (1 of 2)	ENSDARG00000077653.1	ENSDARG00000077653						clvs2	ENSDARG00000053122.1	ENSDARG00000053122						clvs2	ENSDARG00000053122.1	ENSDARG00000053122		EEF1E1	ENSDARG00000071774.1	ENSDARG00000071774		CECR5
	mfsd2aa	ENSDARG00000030630.1	ENSDARG00000030630																						mfsd2aa	ENSDARG00000030630.1	ENSDARG00000030630						adra2b	ENSDARG00000019819.1	ENSDARG00000019819						adra2b	ENSDARG00000019819.1	ENSDARG00000019819		CR391962.2	ENSDARG00000088867.1	ENSDARG00000088867		WWC2
	HEATR4	ENSDARG00000090753.1	ENSDARG00000090753																						HEATR4	ENSDARG00000090753.1	ENSDARG00000090753						si:ch211-220i18.4	ENSDARG00000030262.1	ENSDARG00000030262						si:ch211-220i18.4	ENSDARG00000030262.1	ENSDARG00000030262		FRS3	ENSDARG00000078688.1	ENSDARG00000078688
	LRP10	ENSDARG00000054539.1	ENSDARG00000054539																						LRP10	ENSDARG00000054539.1	ENSDARG00000054539						ANKRD13B	ENSDARG00000014652.1	ENSDARG00000014652						ANKRD13B	ENSDARG00000014652.1	ENSDARG00000014652		C2H1orf27	ENSDARG00000042671.1	ENSDARG00000042671
	shda	ENSDARG00000094243.1	ENSDARG00000094243																						shda	ENSDARG00000094243.1	ENSDARG00000094243						nhsa	ENSDARG00000070227.1	ENSDARG00000070227						nhsa	ENSDARG00000070227.1	ENSDARG00000070227		arhgef7b	ENSDARG00000073848.1	ENSDARG00000073848
	ngfr	ENSDARG00000057143.1	ENSDARG00000057143																						ngfr	ENSDARG00000057143.1	ENSDARG00000057143						KBTBD13 (2 of 3)	ENSDARG00000076449.1	ENSDARG00000076449						KBTBD13 (2 of 3)	ENSDARG00000076449.1	ENSDARG00000076449		GFRAL	ENSDARG00000089709.1	ENSDARG00000089709
	MAT2B	ENSDARG00000012932.1	ENSDARG00000012932																						MAT2B	ENSDARG00000012932.1	ENSDARG00000012932						dnajc5ga	ENSDARG00000041896.1	ENSDARG00000041896						dnajc5ga	ENSDARG00000041896.1	ENSDARG00000041896		DGKG	ENSDARG00000062696.1	ENSDARG00000062696
	PLEKHG1	ENSDARG00000063484.1	ENSDARG00000063484																						PLEKHG1	ENSDARG00000063484.1	ENSDARG00000063484						P2RY2 (1 of 3)	ENSDARG00000063545.1	ENSDARG00000063545						P2RY2 (1 of 3)	ENSDARG00000063545.1	ENSDARG00000063545		foxo1a	ENSDARG00000063540.1	ENSDARG00000063540
	gnsb	ENSDARG00000027464.1	ENSDARG00000027464																						gnsb	ENSDARG00000027464.1	ENSDARG00000027464						si:ch211-74m13.3|si:ch211-74m13.1|si:ch211-74m13.1	ENSDARG076144|094952|095312.1	ENSDARG076144|0949						si:ch211-74m13.3|si:ch211-74m13.1|si:ch211-74m13.1	ENSDARG076144|094952|095312.1	ENSDARG076144|0949		sema3bl	ENSDARG00000007560.1	ENSDARG00000007560
	CU570987.1	ENSDARG00000089870.1	ENSDARG00000089870																						CU570987.1	ENSDARG00000089870.1	ENSDARG00000089870						olfm2b	ENSDARG00000007015.1	ENSDARG00000007015						olfm2b	ENSDARG00000007015.1	ENSDARG00000007015		EVPL (1 of 2)	ENSDARG00000019808.1	ENSDARG00000019808
	BX571811.1	ENSDARG00000036085.1	ENSDARG00000036085																						BX571811.1	ENSDARG00000036085.1	ENSDARG00000036085						fam120c	ENSDARG00000019205.1	ENSDARG00000019205						fam120c	ENSDARG00000019205.1	ENSDARG00000019205		exoc1	ENSDARG00000043019.1	ENSDARG00000043019
	fam134c	ENSDARG00000059804.1	ENSDARG00000059804																						fam134c	ENSDARG00000059804.1	ENSDARG00000059804						glb1l	ENSDARG00000029955.1	ENSDARG00000029955						glb1l	ENSDARG00000029955.1	ENSDARG00000029955		rel	ENSDARG00000055276.1	ENSDARG00000055276
	ptprga	ENSDARG00000045006.1	ENSDARG00000045006																						ptprga	ENSDARG00000045006.1	ENSDARG00000045006						sgpl1	ENSDARG00000061375.1	ENSDARG00000061375						sgpl1	ENSDARG00000061375.1	ENSDARG00000061375		LRP8	ENSDARG00000070074.1	ENSDARG00000070074
	pnisr	ENSDARG00000069855.1	ENSDARG00000069855																						pnisr	ENSDARG00000069855.1	ENSDARG00000069855						sncgb	ENSDARG00000076081.1	ENSDARG00000076081						sncgb	ENSDARG00000076081.1	ENSDARG00000076081		glra1	ENSDARG00000012019.1	ENSDARG00000012019
	uso1	ENSDARG00000019581.1	ENSDARG00000019581																						uso1	ENSDARG00000019581.1	ENSDARG00000019581						aptx	ENSDARG00000027143.1	ENSDARG00000027143						aptx	ENSDARG00000027143.1	ENSDARG00000027143		si:dkeyp-72h1.1	ENSDARG00000095347.1	ENSDARG00000095347
	ZDHHC24 (1 of 2)	ENSDARG00000036364.1	ENSDARG00000036364																						ZDHHC24 (1 of 2)	ENSDARG00000036364.1	ENSDARG00000036364						mthfd2l	ENSDARG00000054199.1	ENSDARG00000054199						mthfd2l	ENSDARG00000054199.1	ENSDARG00000054199		gpm6aa	ENSDARG00000055455.1	ENSDARG00000055455
	zdhhc24	ENSDARG00000078877.1	ENSDARG00000078877																						zdhhc24	ENSDARG00000078877.1	ENSDARG00000078877						C5H3orf30	ENSDARG00000093783.1	ENSDARG00000093783						C5H3orf30	ENSDARG00000093783.1	ENSDARG00000093783		si:ch211-254e10.2	ENSDARG00000078755.1	ENSDARG00000078755
	ADAMTS17	ENSDARG00000075555.1	ENSDARG00000075555																						ADAMTS17	ENSDARG00000075555.1	ENSDARG00000075555						gbp3	ENSDARG00000003244.1	ENSDARG00000003244						gbp3	ENSDARG00000003244.1	ENSDARG00000003244		si:ch211-207d6.2	ENSDARG00000031658.1	ENSDARG00000031658
	GPAM	ENSDARG00000074169.1	ENSDARG00000074169																						GPAM	ENSDARG00000074169.1	ENSDARG00000074169						rragc	ENSDARG00000069829.1	ENSDARG00000069829						rragc	ENSDARG00000069829.1	ENSDARG00000069829		PIK3C2A	ENSDARG00000060841.1	ENSDARG00000060841
	stc1	ENSDARG00000003303.1	ENSDARG00000003303																						stc1	ENSDARG00000003303.1	ENSDARG00000003303						chn2	ENSDARG00000011845.1	ENSDARG00000011845						chn2	ENSDARG00000011845.1	ENSDARG00000011845		spata2	ENSDARG00000063250.1	ENSDARG00000063250
	fam160b2	ENSDARG00000060029.1	ENSDARG00000060029																						fam160b2	ENSDARG00000060029.1	ENSDARG00000060029						RBM10	ENSDARG00000077400.1	ENSDARG00000077400						RBM10	ENSDARG00000077400.1	ENSDARG00000077400		VWA5A (4 of 4)	ENSDARG00000073905.1	ENSDARG00000073905
	FP016230.1	ENSDARG00000079330.1	ENSDARG00000079330																						FP016230.1	ENSDARG00000079330.1	ENSDARG00000079330						si:dkey-228b2.5	ENSDARG00000074894.1	ENSDARG00000074894						si:dkey-228b2.5	ENSDARG00000074894.1	ENSDARG00000074894		CABZ01076275.1	ENSDARG00000059295.1	ENSDARG00000059295
	scp2a	ENSDARG00000012194.1	ENSDARG00000012194																						scp2a	ENSDARG00000012194.1	ENSDARG00000012194						syt13	ENSDARG00000012306.1	ENSDARG00000012306						syt13	ENSDARG00000012306.1	ENSDARG00000012306		FAM196A (3 of 3)	ENSDARG00000076878.1	ENSDARG00000076878
	kifap3	ENSDARG00000006862.1	ENSDARG00000006862																						kifap3	ENSDARG00000006862.1	ENSDARG00000006862						mastl	ENSDARG00000055566.1	ENSDARG00000055566						mastl	ENSDARG00000055566.1	ENSDARG00000055566		gna11b	ENSDARG00000053326.1	ENSDARG00000053326
	abcc9	ENSDARG00000015985.1	ENSDARG00000015985																						abcc9	ENSDARG00000015985.1	ENSDARG00000015985						RBM26	ENSDARG00000018889.1	ENSDARG00000018889						RBM26	ENSDARG00000018889.1	ENSDARG00000018889		zgc:77517	ENSDARG00000028618.1	ENSDARG00000028618
	ccna2	ENSDARG00000011094.1	ENSDARG00000011094																						ccna2	ENSDARG00000011094.1	ENSDARG00000011094						lpcat1	ENSDARG00000011506.1	ENSDARG00000011506						lpcat1	ENSDARG00000011506.1	ENSDARG00000011506		nr1h4	ENSDARG00000057741.1	ENSDARG00000057741
	slc25a22	ENSDARG00000020893.1	ENSDARG00000020893																						slc25a22	ENSDARG00000020893.1	ENSDARG00000020893						si:dkey-14d8.2	ENSDARG00000014395.1	ENSDARG00000014395						si:dkey-14d8.2	ENSDARG00000014395.1	ENSDARG00000014395		reep2	ENSDARG00000031382.1	ENSDARG00000031382
	CU019624.1	ENSDARG00000058804.1	ENSDARG00000058804																						CU019624.1	ENSDARG00000058804.1	ENSDARG00000058804						pgm2l1	ENSDARG00000014704.1	ENSDARG00000014704						pgm2l1	ENSDARG00000014704.1	ENSDARG00000014704		ldb2a	ENSDARG00000019579.1	ENSDARG00000019579
	lin54	ENSDARG00000063194.1	ENSDARG00000063194																						lin54	ENSDARG00000063194.1	ENSDARG00000063194						sema7a	ENSDARG00000078707.1	ENSDARG00000078707						sema7a	ENSDARG00000078707.1	ENSDARG00000078707		zgc:194209	ENSDARG00000039356.1	ENSDARG00000039356
	SLC12A4	ENSDARG00000014378.1	ENSDARG00000014378																						SLC12A4	ENSDARG00000014378.1	ENSDARG00000014378						fam101b	ENSDARG00000093931.1	ENSDARG00000093931						fam101b	ENSDARG00000093931.1	ENSDARG00000093931		pex10	ENSDARG00000041511.1	ENSDARG00000041511
	rabac1	ENSDARG00000004171.1	ENSDARG00000004171																						rabac1	ENSDARG00000004171.1	ENSDARG00000004171						zgc:113307	ENSDARG00000044894.1	ENSDARG00000044894						zgc:113307	ENSDARG00000044894.1	ENSDARG00000044894		slc2a1a	ENSDARG00000001437.1	ENSDARG00000001437
	KCNJ1 (2 of 7)	ENSDARG00000086248.1	ENSDARG00000086248																						KCNJ1 (2 of 7)	ENSDARG00000086248.1	ENSDARG00000086248						PRKCA (2 of 3)	ENSDARG00000087422.1	ENSDARG00000087422						PRKCA (2 of 3)	ENSDARG00000087422.1	ENSDARG00000087422		hnrnpu	ENSDARG00000004735.1	ENSDARG00000004735
	zgc:110329	ENSDARG00000035532.1	ENSDARG00000035532																						zgc:110329	ENSDARG00000035532.1	ENSDARG00000035532						dag1	ENSDARG00000016153.1	ENSDARG00000016153						dag1	ENSDARG00000016153.1	ENSDARG00000016153		TRRAP	ENSDARG00000090442.1	ENSDARG00000090442
	pfkfb4	ENSDARG00000055540.1	ENSDARG00000055540																						pfkfb4	ENSDARG00000055540.1	ENSDARG00000055540						ptprsb	ENSDARG00000038590.1	ENSDARG00000038590						ptprsb	ENSDARG00000038590.1	ENSDARG00000038590		LRP3	ENSDARG00000008485.1	ENSDARG00000008485
	slc8a1b	ENSDARG00000043406.1	ENSDARG00000043406																						slc8a1b	ENSDARG00000043406.1	ENSDARG00000043406						ism2	ENSDARG00000053859.1	ENSDARG00000053859						ism2	ENSDARG00000053859.1	ENSDARG00000053859		six7	ENSDARG00000070107.1	ENSDARG00000070107
	BX511129.1	ENSDARG00000076893.1	ENSDARG00000076893																						BX511129.1	ENSDARG00000076893.1	ENSDARG00000076893						myo6b	ENSDARG00000042141.1	ENSDARG00000042141						myo6b	ENSDARG00000042141.1	ENSDARG00000042141		2012-09-03	ENSDARG00000030656.1	ENSDARG00000030656
	glra4a	ENSDARG00000006865.1	ENSDARG00000006865																						glra4a	ENSDARG00000006865.1	ENSDARG00000006865						TNFRSF14 (4 of 12)	ENSDARG00000089901.1	ENSDARG00000089901						TNFRSF14 (4 of 12)	ENSDARG00000089901.1	ENSDARG00000089901		gpd1l	ENSDARG00000040024.1	ENSDARG00000040024
	OXGR1 (2 of 4)	ENSDARG00000033684.1	ENSDARG00000033684																						OXGR1 (2 of 4)	ENSDARG00000033684.1	ENSDARG00000033684						cebpg	ENSDARG00000036073.1	ENSDARG00000036073						cebpg	ENSDARG00000036073.1	ENSDARG00000036073		RASSF3	ENSDARG00000059064.1	ENSDARG00000059064
	tubb5	ENSDARG00000037997.1	ENSDARG00000037997																						tubb5	ENSDARG00000037997.1	ENSDARG00000037997						LYPLA2	ENSDARG00000053656.1	ENSDARG00000053656						LYPLA2	ENSDARG00000053656.1	ENSDARG00000053656		ube3a	ENSDARG00000055737.1	ENSDARG00000055737
	CR788297.1	ENSDARG00000062199.1	ENSDARG00000062199																						CR788297.1	ENSDARG00000062199.1	ENSDARG00000062199						TRAK1 (2 of 3)	ENSDARG00000077730.1	ENSDARG00000077730						TRAK1 (2 of 3)	ENSDARG00000077730.1	ENSDARG00000077730		TMEM74B	ENSDARG00000078868.1	ENSDARG00000078868
	efr3a	ENSDARG00000087491.1	ENSDARG00000087491																						efr3a	ENSDARG00000087491.1	ENSDARG00000087491						galnt1	ENSDARG00000061335.1	ENSDARG00000061335						galnt1	ENSDARG00000061335.1	ENSDARG00000061335		CABZ01019904.1	ENSDARG00000079210.1	ENSDARG00000079210
	CNGB1 (2 of 2)	ENSDARG00000042107.1	ENSDARG00000042107																						CNGB1 (2 of 2)	ENSDARG00000042107.1	ENSDARG00000042107						ppp1r3cb	ENSDARG00000014554.1	ENSDARG00000014554						ppp1r3cb	ENSDARG00000014554.1	ENSDARG00000014554		im:7160159	ENSDARG00000091625.1	ENSDARG00000091625
	slain1b	ENSDARG00000077888.1	ENSDARG00000077888																						slain1b	ENSDARG00000077888.1	ENSDARG00000077888						zgc:110697	ENSDARG00000035697.1	ENSDARG00000035697						zgc:110697	ENSDARG00000035697.1	ENSDARG00000035697		rhbdl2	ENSDARG00000069833.1	ENSDARG00000069833
	IGSF8	ENSDARG00000038467.1	ENSDARG00000038467																						IGSF8	ENSDARG00000038467.1	ENSDARG00000038467						fryb	ENSDARG00000056001.1	ENSDARG00000056001						fryb	ENSDARG00000056001.1	ENSDARG00000056001		arhgef9a	ENSDARG00000061746.1	ENSDARG00000061746
	si:dkey-22f5.9	ENSDARG00000092044.1	ENSDARG00000092044																						si:dkey-22f5.9	ENSDARG00000092044.1	ENSDARG00000092044						crfb6	ENSDARG00000067795.1	ENSDARG00000067795						crfb6	ENSDARG00000067795.1	ENSDARG00000067795		mapk4	ENSDARG00000017681.1	ENSDARG00000017681
	sri	ENSDARG00000058593.1	ENSDARG00000058593																						sri	ENSDARG00000058593.1	ENSDARG00000058593						nktr	ENSDARG00000059097.1	ENSDARG00000059097						nktr	ENSDARG00000059097.1	ENSDARG00000059097		lect1	ENSDARG00000013930.1	ENSDARG00000013930
	cacng1	ENSDARG00000008772.1	ENSDARG00000008772																						cacng1	ENSDARG00000008772.1	ENSDARG00000008772						cab39l1	ENSDARG00000021374.1	ENSDARG00000021374						cab39l1	ENSDARG00000021374.1	ENSDARG00000021374		C7H11orf68	ENSDARG00000019406.1	ENSDARG00000019406
	zbtb25	ENSDARG00000042383.1	ENSDARG00000042383																						zbtb25	ENSDARG00000042383.1	ENSDARG00000042383						psmg1	ENSDARG00000040620.1	ENSDARG00000040620						psmg1	ENSDARG00000040620.1	ENSDARG00000040620		slc30a1	ENSDARG00000005463.1	ENSDARG00000005463
	gpr160	ENSDARG00000038700.1	ENSDARG00000038700																						gpr160	ENSDARG00000038700.1	ENSDARG00000038700						atg5	ENSDARG00000023396.1	ENSDARG00000023396						atg5	ENSDARG00000023396.1	ENSDARG00000023396		pcmtd2	ENSDARG00000053820.1	ENSDARG00000053820
	si:rp71-1k13.8	ENSDARG00000037645.1	ENSDARG00000037645																						si:rp71-1k13.8	ENSDARG00000037645.1	ENSDARG00000037645						MIS12	ENSDARG00000026454.1	ENSDARG00000026454						MIS12	ENSDARG00000026454.1	ENSDARG00000026454		CDC42SE2	ENSDARG00000094577.1	ENSDARG00000094577
	POU2F3	ENSDARG00000052387.1	ENSDARG00000052387																						POU2F3	ENSDARG00000052387.1	ENSDARG00000052387						sema3ab	ENSDARG00000042210.1	ENSDARG00000042210						sema3ab	ENSDARG00000042210.1	ENSDARG00000042210		zgc:158432	ENSDARG00000067806.1	ENSDARG00000067806
	CNOT2	ENSDARG00000061802.1	ENSDARG00000061802																						CNOT2	ENSDARG00000061802.1	ENSDARG00000061802						eltd1	ENSDARG00000013653.1	ENSDARG00000013653						eltd1	ENSDARG00000013653.1	ENSDARG00000013653		FAM180A	ENSDARG00000091378.1	ENSDARG00000091378
	SSC5D	ENSDARG00000078502.1	ENSDARG00000078502																						SSC5D	ENSDARG00000078502.1	ENSDARG00000078502						CR848021.1	ENSDARG00000055223.1	ENSDARG00000055223						CR848021.1	ENSDARG00000055223.1	ENSDARG00000055223		calcrla	ENSDARG00000011473.1	ENSDARG00000011473
	CHST15	ENSDARG00000074527.1	ENSDARG00000074527																						CHST15	ENSDARG00000074527.1	ENSDARG00000074527						CR376787.3	ENSDARG00000077414.1	ENSDARG00000077414						CR376787.3	ENSDARG00000077414.1	ENSDARG00000077414		anp32a	ENSDARG00000006487.1	ENSDARG00000006487
	pcdh1b	ENSDARG00000036175.1	ENSDARG00000036175																						pcdh1b	ENSDARG00000036175.1	ENSDARG00000036175						gpsm1a	ENSDARG00000092517.1	ENSDARG00000092517						gpsm1a	ENSDARG00000092517.1	ENSDARG00000092517		KLHL3	ENSDARG00000056647.1	ENSDARG00000056647
	zgc:153018	ENSDARG00000060977.1	ENSDARG00000060977																						zgc:153018	ENSDARG00000060977.1	ENSDARG00000060977						efna3b	ENSDARG00000032485.1	ENSDARG00000032485						efna3b	ENSDARG00000032485.1	ENSDARG00000032485		BX950859.1	ENSDARG00000002607.1	ENSDARG00000002607
	mfsd6b	ENSDARG00000054583.1	ENSDARG00000054583																						mfsd6b	ENSDARG00000054583.1	ENSDARG00000054583						irgq2	ENSDARG00000068657.1	ENSDARG00000068657						irgq2	ENSDARG00000068657.1	ENSDARG00000068657		chchd1	ENSDARG00000029100.1	ENSDARG00000029100
	baiap2l2	ENSDARG00000060933.1	ENSDARG00000060933																						baiap2l2	ENSDARG00000060933.1	ENSDARG00000060933						layna	ENSDARG00000035169.1	ENSDARG00000035169						layna	ENSDARG00000035169.1	ENSDARG00000035169		zgc:77651	ENSDARG00000088524.1	ENSDARG00000088524
	si:dkey-3b8.4	ENSDARG00000068398.1	ENSDARG00000068398																						si:dkey-3b8.4	ENSDARG00000068398.1	ENSDARG00000068398						CLIP3	ENSDARG00000054456.1	ENSDARG00000054456						CLIP3	ENSDARG00000054456.1	ENSDARG00000054456		SAMD10 (2 of 2)	ENSDARG00000079978.1	ENSDARG00000079978
	ulk1a	ENSDARG00000062518.1	ENSDARG00000062518																						ulk1a	ENSDARG00000062518.1	ENSDARG00000062518						SLC35G1	ENSDARG00000063268.1	ENSDARG00000063268						SLC35G1	ENSDARG00000063268.1	ENSDARG00000063268		ptgds	ENSDARG00000027088.1	ENSDARG00000027088
	slc17a9a	ENSDARG00000042954.1	ENSDARG00000042954																						slc17a9a	ENSDARG00000042954.1	ENSDARG00000042954						zgc:153129	ENSDARG00000045980.1	ENSDARG00000045980						zgc:153129	ENSDARG00000045980.1	ENSDARG00000045980		btg1	ENSDARG00000027249.1	ENSDARG00000027249
	kat2b	ENSDARG00000062634.1	ENSDARG00000062634																						kat2b	ENSDARG00000062634.1	ENSDARG00000062634						edaradd	ENSDARG00000062289.1	ENSDARG00000062289						edaradd	ENSDARG00000062289.1	ENSDARG00000062289		BX004964.4	ENSDARG00000087249.1	ENSDARG00000087249
	tnfaip3	ENSDARG00000027777.1	ENSDARG00000027777																						tnfaip3	ENSDARG00000027777.1	ENSDARG00000027777						fdps	ENSDARG00000040890.1	ENSDARG00000040890						fdps	ENSDARG00000040890.1	ENSDARG00000040890		tsc1b	ENSDARG00000057918.1	ENSDARG00000057918
	slc9a5	ENSDARG00000078560.1	ENSDARG00000078560																						slc9a5	ENSDARG00000078560.1	ENSDARG00000078560						CABZ01049362.1	ENSDARG00000073932.1	ENSDARG00000073932						CABZ01049362.1	ENSDARG00000073932.1	ENSDARG00000073932		CXCR7 (2 of 2)	ENSDARG00000062478.1	ENSDARG00000062478
	SNX20|mphosph6	ENSDARG045554|093007.1	ENSDARG045554|0930																						SNX20|mphosph6	ENSDARG045554|093007.1	ENSDARG045554|0930						gprc5bb	ENSDARG00000075141.1	ENSDARG00000075141						gprc5bb	ENSDARG00000075141.1	ENSDARG00000075141		SENP2	ENSDARG00000073837.1	ENSDARG00000073837
	stxbp1a	ENSDARG00000001994.1	ENSDARG00000001994																						stxbp1a	ENSDARG00000001994.1	ENSDARG00000001994						si:ch211-10a23.2	ENSDARG00000060656.1	ENSDARG00000060656						si:ch211-10a23.2	ENSDARG00000060656.1	ENSDARG00000060656		si:dkey-175m17.7	ENSDARG00000078317.1	ENSDARG00000078317
	CU928217.1	ENSDARG00000075905.1	ENSDARG00000075905																						CU928217.1	ENSDARG00000075905.1	ENSDARG00000075905						TET1	ENSDARG00000075230.1	ENSDARG00000075230						TET1	ENSDARG00000075230.1	ENSDARG00000075230		otx5	ENSDARG00000043483.1	ENSDARG00000043483
	dock4b	ENSDARG00000024874.1	ENSDARG00000024874																						dock4b	ENSDARG00000024874.1	ENSDARG00000024874						AL929287.2	ENSDARG00000078211.1	ENSDARG00000078211						AL929287.2	ENSDARG00000078211.1	ENSDARG00000078211		rnf217	ENSDARG00000060944.1	ENSDARG00000060944
	PRKD3	ENSDARG00000079967.1	ENSDARG00000079967																						PRKD3	ENSDARG00000079967.1	ENSDARG00000079967						MYOZ3 (1 of 2)	ENSDARG00000088913.1	ENSDARG00000088913						MYOZ3 (1 of 2)	ENSDARG00000088913.1	ENSDARG00000088913		aatkb	ENSDARG00000077477.1	ENSDARG00000077477
	seh1l	ENSDARG00000004280.1	ENSDARG00000004280																						seh1l	ENSDARG00000004280.1	ENSDARG00000004280						si:dkey-58f10.12	ENSDARG00000092680.1	ENSDARG00000092680						si:dkey-58f10.12	ENSDARG00000092680.1	ENSDARG00000092680		si:ch211-217k17.11	ENSDARG00000093748.1	ENSDARG00000093748
	A2LD1 (3 of 3)	ENSDARG00000070581.1	ENSDARG00000070581																						A2LD1 (3 of 3)	ENSDARG00000070581.1	ENSDARG00000070581						crfb5	ENSDARG00000078042.1	ENSDARG00000078042						crfb5	ENSDARG00000078042.1	ENSDARG00000078042		cnnm2a	ENSDARG00000061195.1	ENSDARG00000061195
	RFFL (1 of 2)	ENSDARG00000056244.1	ENSDARG00000056244																						RFFL (1 of 2)	ENSDARG00000056244.1	ENSDARG00000056244						DCHS1 (2 of 2)	ENSDARG00000070025.1	ENSDARG00000070025						DCHS1 (2 of 2)	ENSDARG00000070025.1	ENSDARG00000070025		EXTL2	ENSDARG00000063191.1	ENSDARG00000063191
	TNRC6A	ENSDARG00000079688.1	ENSDARG00000079688																						TNRC6A	ENSDARG00000079688.1	ENSDARG00000079688						CAMKK2 (2 of 2)	ENSDARG00000078645.1	ENSDARG00000078645						CAMKK2 (2 of 2)	ENSDARG00000078645.1	ENSDARG00000078645		mcf2b	ENSDARG00000056603.1	ENSDARG00000056603
	KCNJ6	ENSDARG00000058985.1	ENSDARG00000058985																						KCNJ6	ENSDARG00000058985.1	ENSDARG00000058985						lrig2	ENSDARG00000078561.1	ENSDARG00000078561						lrig2	ENSDARG00000078561.1	ENSDARG00000078561		NACC1	ENSDARG00000078238.1	ENSDARG00000078238
	LRRC14B	ENSDARG00000060788.1	ENSDARG00000060788																						LRRC14B	ENSDARG00000060788.1	ENSDARG00000060788						C10H9orf167 (3 of 4)	ENSDARG00000037843.1	ENSDARG00000037843						C10H9orf167 (3 of 4)	ENSDARG00000037843.1	ENSDARG00000037843		KIAA2022 (1 of 2)	ENSDARG00000029296.1	ENSDARG00000029296
	myoz1a	ENSDARG00000056209.1	ENSDARG00000056209																						myoz1a	ENSDARG00000056209.1	ENSDARG00000056209						si:dkeyp-51f12.2	ENSDARG00000095606.1	ENSDARG00000095606						si:dkeyp-51f12.2	ENSDARG00000095606.1	ENSDARG00000095606		JMJD1C (1 of 2)	ENSDARG00000079939.1	ENSDARG00000079939
	nin	ENSDARG00000060298.1	ENSDARG00000060298																						nin	ENSDARG00000060298.1	ENSDARG00000060298						ptges	ENSDARG00000020136.1	ENSDARG00000020136						ptges	ENSDARG00000020136.1	ENSDARG00000020136		LRG1	ENSDARG00000029388.1	ENSDARG00000029388
	guca1e	ENSDARG00000078384.1	ENSDARG00000078384																						guca1e	ENSDARG00000078384.1	ENSDARG00000078384						STT3B	ENSDARG00000001890.1	ENSDARG00000001890						STT3B	ENSDARG00000001890.1	ENSDARG00000001890		LRFN2 (2 of 2)	ENSDARG00000060459.1	ENSDARG00000060459
	calr	ENSDARG00000043276.1	ENSDARG00000043276																						calr	ENSDARG00000043276.1	ENSDARG00000043276						npm3	ENSDARG00000056794.1	ENSDARG00000056794						npm3	ENSDARG00000056794.1	ENSDARG00000056794		chd2	ENSDARG00000060687.1	ENSDARG00000060687
	HYAL1 (1 of 2)	ENSDARG00000059916.1	ENSDARG00000059916																						HYAL1 (1 of 2)	ENSDARG00000059916.1	ENSDARG00000059916						scn1ba	ENSDARG00000060222.1	ENSDARG00000060222						scn1ba	ENSDARG00000060222.1	ENSDARG00000060222		CDH26	ENSDARG00000078404.1	ENSDARG00000078404
	C24H3orf58 (2 of 2)	ENSDARG00000055629.1	ENSDARG00000055629																						C24H3orf58 (2 of 2)	ENSDARG00000055629.1	ENSDARG00000055629						usp42	ENSDARG00000077300.1	ENSDARG00000077300						usp42	ENSDARG00000077300.1	ENSDARG00000077300		adamts1	ENSDARG00000041566.1	ENSDARG00000041566
	PPP1R16A	ENSDARG00000076980.1	ENSDARG00000076980																						PPP1R16A	ENSDARG00000076980.1	ENSDARG00000076980						mvp	ENSDARG00000021242.1	ENSDARG00000021242						mvp	ENSDARG00000021242.1	ENSDARG00000021242		heatr7a	ENSDARG00000016573.1	ENSDARG00000016573
	fuca2	ENSDARG00000044073.1	ENSDARG00000044073																						fuca2	ENSDARG00000044073.1	ENSDARG00000044073						scn4ba	ENSDARG00000062416.1	ENSDARG00000062416						scn4ba	ENSDARG00000062416.1	ENSDARG00000062416		CU928220.1	ENSDARG00000076462.1	ENSDARG00000076462
	kctd1	ENSDARG00000074056.1	ENSDARG00000074056																						kctd1	ENSDARG00000074056.1	ENSDARG00000074056						klhl22	ENSDARG00000088807.1	ENSDARG00000088807						klhl22	ENSDARG00000088807.1	ENSDARG00000088807		ysk4	ENSDARG00000094272.1	ENSDARG00000094272
	chpfa	ENSDARG00000078392.1	ENSDARG00000078392																						chpfa	ENSDARG00000078392.1	ENSDARG00000078392						CABZ01068602.1	ENSDARG00000089390.1	ENSDARG00000089390						CABZ01068602.1	ENSDARG00000089390.1	ENSDARG00000089390		C10orf118	ENSDARG00000061020.1	ENSDARG00000061020
	ical1	ENSDARG00000057688.1	ENSDARG00000057688																						ical1	ENSDARG00000057688.1	ENSDARG00000057688						CIC (2 of 2)	ENSDARG00000071150.1	ENSDARG00000071150						CIC (2 of 2)	ENSDARG00000071150.1	ENSDARG00000071150		ntd5	ENSDARG00000040944.1	ENSDARG00000040944
	spryd7b	ENSDARG00000069485.1	ENSDARG00000069485																						spryd7b	ENSDARG00000069485.1	ENSDARG00000069485						slc24a4a	ENSDARG00000015425.1	ENSDARG00000015425						slc24a4a	ENSDARG00000015425.1	ENSDARG00000015425		gpm6bb	ENSDARG00000001676.1	ENSDARG00000001676
	exoc3l2a	ENSDARG00000008414.1	ENSDARG00000008414																						exoc3l2a	ENSDARG00000008414.1	ENSDARG00000008414						trpc4apa	ENSDARG00000018840.1	ENSDARG00000018840						trpc4apa	ENSDARG00000018840.1	ENSDARG00000018840		si:dkey-265o13.4	ENSDARG00000062020.1	ENSDARG00000062020
	sh3glb2a	ENSDARG00000008983.1	ENSDARG00000008983																						sh3glb2a	ENSDARG00000008983.1	ENSDARG00000008983						optc	ENSDARG00000014358.1	ENSDARG00000014358						optc	ENSDARG00000014358.1	ENSDARG00000014358		rnf207	ENSDARG00000012409.1	ENSDARG00000012409
	FAM155A (1 of 2)	ENSDARG00000086224.1	ENSDARG00000086224																						FAM155A (1 of 2)	ENSDARG00000086224.1	ENSDARG00000086224						fkbp5	ENSDARG00000028396.1	ENSDARG00000028396						fkbp5	ENSDARG00000028396.1	ENSDARG00000028396		PEAR1 (3 of 3)|PEAR1 (1 of 3)|pear1	ENSDARG060753|092008|093842.1	ENSDARG060753|0920
	CABZ01069020.1	ENSDARG00000088367.1	ENSDARG00000088367																						CABZ01069020.1	ENSDARG00000088367.1	ENSDARG00000088367						syap1	ENSDARG00000012946.1	ENSDARG00000012946						syap1	ENSDARG00000012946.1	ENSDARG00000012946		zic3	ENSDARG00000071497.1	ENSDARG00000071497
	wnt8a	ENSDARG00000052910.1	ENSDARG00000052910																						wnt8a	ENSDARG00000052910.1	ENSDARG00000052910						hgs	ENSDARG00000020960.1	ENSDARG00000020960						hgs	ENSDARG00000020960.1	ENSDARG00000020960		crfb4	ENSDARG00000068711.1	ENSDARG00000068711
	zgc:162879	ENSDARG00000074163.1	ENSDARG00000074163																						zgc:162879	ENSDARG00000074163.1	ENSDARG00000074163						asph	ENSDARG00000055945.1	ENSDARG00000055945						asph	ENSDARG00000055945.1	ENSDARG00000055945		FAAH	ENSDARG00000077764.1	ENSDARG00000077764
	si:rp71-45k5.2	ENSDARG00000093129.1	ENSDARG00000093129																						si:rp71-45k5.2	ENSDARG00000093129.1	ENSDARG00000093129						RSG1	ENSDARG00000028442.1	ENSDARG00000028442						RSG1	ENSDARG00000028442.1	ENSDARG00000028442		zgc:153901	ENSDARG00000062423.1	ENSDARG00000062423
	CASS4	ENSDARG00000006775.1	ENSDARG00000006775																						CASS4	ENSDARG00000006775.1	ENSDARG00000006775						gpc1	ENSDARG00000090585.1	ENSDARG00000090585						gpc1	ENSDARG00000090585.1	ENSDARG00000090585		lmo2	ENSDARG00000095019.1	ENSDARG00000095019
	mrpl23	ENSDARG00000045696.1	ENSDARG00000045696																						mrpl23	ENSDARG00000045696.1	ENSDARG00000045696						lats2	ENSDARG00000078864.1	ENSDARG00000078864						lats2	ENSDARG00000078864.1	ENSDARG00000078864		bckdk	ENSDARG00000016904.1	ENSDARG00000016904
	paqr7b	ENSDARG00000034907.1	ENSDARG00000034907																						paqr7b	ENSDARG00000034907.1	ENSDARG00000034907						frya	ENSDARG00000013921.1	ENSDARG00000013921						frya	ENSDARG00000013921.1	ENSDARG00000013921		fn1	ENSDARG00000019815.1	ENSDARG00000019815
	ST8SIA1 (2 of 2)	ENSDARG00000055728.1	ENSDARG00000055728																						ST8SIA1 (2 of 2)	ENSDARG00000055728.1	ENSDARG00000055728						ppm1ab	ENSDARG00000043250.1	ENSDARG00000043250						ppm1ab	ENSDARG00000043250.1	ENSDARG00000043250		CR847973.1	ENSDARG00000075433.1	ENSDARG00000075433
	HECW2 (1 of 2)	ENSDARG00000063253.1	ENSDARG00000063253																						HECW2 (1 of 2)	ENSDARG00000063253.1	ENSDARG00000063253						fam171a1	ENSDARG00000079788.1	ENSDARG00000079788						fam171a1	ENSDARG00000079788.1	ENSDARG00000079788
	st8sia1	ENSDARG00000074347.1	ENSDARG00000074347																						st8sia1	ENSDARG00000074347.1	ENSDARG00000074347						vwa5b1	ENSDARG00000059705.1	ENSDARG00000059705						vwa5b1	ENSDARG00000059705.1	ENSDARG00000059705
	C13H1orf96 (1 of 2)	ENSDARG00000040085.1	ENSDARG00000040085																						C13H1orf96 (1 of 2)	ENSDARG00000040085.1	ENSDARG00000040085						npb	ENSDARG00000078828.1	ENSDARG00000078828						npb	ENSDARG00000078828.1	ENSDARG00000078828
	elovl7a	ENSDARG00000069279.1	ENSDARG00000069279																						elovl7a	ENSDARG00000069279.1	ENSDARG00000069279						evx1	ENSDARG00000005628.1	ENSDARG00000005628						evx1	ENSDARG00000005628.1	ENSDARG00000005628
	gfra4	ENSDARG00000056651.1	ENSDARG00000056651																						gfra4	ENSDARG00000056651.1	ENSDARG00000056651						slc39a1	ENSDARG00000058257.1	ENSDARG00000058257						slc39a1	ENSDARG00000058257.1	ENSDARG00000058257
	mstnb	ENSDARG00000069133.1	ENSDARG00000069133																						mstnb	ENSDARG00000069133.1	ENSDARG00000069133						ppp1r8	ENSDARG00000007186.1	ENSDARG00000007186						ppp1r8	ENSDARG00000007186.1	ENSDARG00000007186
	MLLT1 (2 of 2)	ENSDARG00000031709.1	ENSDARG00000031709																						MLLT1 (2 of 2)	ENSDARG00000031709.1	ENSDARG00000031709						nyx	ENSDARG00000061791.1	ENSDARG00000061791						nyx	ENSDARG00000061791.1	ENSDARG00000061791
	NUPL2	ENSDARG00000029043.1	ENSDARG00000029043																						NUPL2	ENSDARG00000029043.1	ENSDARG00000029043						taf5	ENSDARG00000018325.1	ENSDARG00000018325						taf5	ENSDARG00000018325.1	ENSDARG00000018325
	A2LD1 (2 of 3)	ENSDARG00000038248.1	ENSDARG00000038248																						A2LD1 (2 of 3)	ENSDARG00000038248.1	ENSDARG00000038248						ZNF319 (2 of 2)	ENSDARG00000073856.1	ENSDARG00000073856						ZNF319 (2 of 2)	ENSDARG00000073856.1	ENSDARG00000073856
	zgc:55574	ENSDARG00000088356.1	ENSDARG00000088356																						zgc:55574	ENSDARG00000088356.1	ENSDARG00000088356						KCNH4	ENSDARG00000061990.1	ENSDARG00000061990						KCNH4	ENSDARG00000061990.1	ENSDARG00000061990
	gchfr	ENSDARG00000012187.1	ENSDARG00000012187																						gchfr	ENSDARG00000012187.1	ENSDARG00000012187						fermt2	ENSDARG00000020242.1	ENSDARG00000020242						fermt2	ENSDARG00000020242.1	ENSDARG00000020242
	klhl11	ENSDARG00000045130.1	ENSDARG00000045130																						klhl11	ENSDARG00000045130.1	ENSDARG00000045130						igf1ra	ENSDARG00000027423.1	ENSDARG00000027423						igf1ra	ENSDARG00000027423.1	ENSDARG00000027423
	pcyt1ab	ENSDARG00000004492.1	ENSDARG00000004492																						pcyt1ab	ENSDARG00000004492.1	ENSDARG00000004492						plcd4a	ENSDARG00000057975.1	ENSDARG00000057975						plcd4a	ENSDARG00000057975.1	ENSDARG00000057975
	BAIAP2L2 (1 of 2)	ENSDARG00000016483.1	ENSDARG00000016483																						BAIAP2L2 (1 of 2)	ENSDARG00000016483.1	ENSDARG00000016483						RBM14 (1 of 2)	ENSDARG00000001285.1	ENSDARG00000001285						RBM14 (1 of 2)	ENSDARG00000001285.1	ENSDARG00000001285
	bambib	ENSDARG00000056406.1	ENSDARG00000056406																						bambib	ENSDARG00000056406.1	ENSDARG00000056406						fbxo25	ENSDARG00000075172.1	ENSDARG00000075172						fbxo25	ENSDARG00000075172.1	ENSDARG00000075172
	has2	ENSDARG00000036987.1	ENSDARG00000036987																						has2	ENSDARG00000036987.1	ENSDARG00000036987						ildr2	ENSDARG00000014180.1	ENSDARG00000014180						ildr2	ENSDARG00000014180.1	ENSDARG00000014180
	PCLO (1 of 2)	ENSDARG00000063299.1	ENSDARG00000063299																						PCLO (1 of 2)	ENSDARG00000063299.1	ENSDARG00000063299						pigk	ENSDARG00000024479.1	ENSDARG00000024479						pigk	ENSDARG00000024479.1	ENSDARG00000024479
	mapk8b	ENSDARG00000009870.1	ENSDARG00000009870																						mapk8b	ENSDARG00000009870.1	ENSDARG00000009870						si:dkey-11e23.5	ENSDARG00000030116.1	ENSDARG00000030116						si:dkey-11e23.5	ENSDARG00000030116.1	ENSDARG00000030116
	plekho1b	ENSDARG00000077499.1	ENSDARG00000077499																						plekho1b	ENSDARG00000077499.1	ENSDARG00000077499						cyp2p6	ENSDARG00000042978.1	ENSDARG00000042978						cyp2p6	ENSDARG00000042978.1	ENSDARG00000042978
	mll3a	ENSDARG00000079312.1	ENSDARG00000079312																						mll3a	ENSDARG00000079312.1	ENSDARG00000079312						usp11	ENSDARG00000076303.1	ENSDARG00000076303						usp11	ENSDARG00000076303.1	ENSDARG00000076303
	f8	ENSDARG00000015247.1	ENSDARG00000015247																						f8	ENSDARG00000015247.1	ENSDARG00000015247						mgat1b	ENSDARG00000036065.1	ENSDARG00000036065						mgat1b	ENSDARG00000036065.1	ENSDARG00000036065
	syncripl	ENSDARG00000026723.1	ENSDARG00000026723																						syncripl	ENSDARG00000026723.1	ENSDARG00000026723						FAM82A1	ENSDARG00000078761.1	ENSDARG00000078761						FAM82A1	ENSDARG00000078761.1	ENSDARG00000078761
	pvalb2	ENSDARG00000002768.1	ENSDARG00000002768																						pvalb2	ENSDARG00000002768.1	ENSDARG00000002768						stat2	ENSDARG00000031647.1	ENSDARG00000031647						stat2	ENSDARG00000031647.1	ENSDARG00000031647
	zgc:112242	ENSDARG00000070827.1	ENSDARG00000070827																						zgc:112242	ENSDARG00000070827.1	ENSDARG00000070827						ptprh	ENSDARG00000079560.1	ENSDARG00000079560						ptprh	ENSDARG00000079560.1	ENSDARG00000079560
	srebf1	ENSDARG00000067607.1	ENSDARG00000067607																						srebf1	ENSDARG00000067607.1	ENSDARG00000067607						AL935197.2	ENSDARG00000077124.1	ENSDARG00000077124						AL935197.2	ENSDARG00000077124.1	ENSDARG00000077124
	pnpla6	ENSDARG00000010773.1	ENSDARG00000010773																						pnpla6	ENSDARG00000010773.1	ENSDARG00000010773						eng2a	ENSDARG00000026599.1	ENSDARG00000026599						eng2a	ENSDARG00000026599.1	ENSDARG00000026599
	ajuba	ENSDARG00000077842.1	ENSDARG00000077842																						ajuba	ENSDARG00000077842.1	ENSDARG00000077842						mfsd5	ENSDARG00000015997.1	ENSDARG00000015997						mfsd5	ENSDARG00000015997.1	ENSDARG00000015997
	AKAP13 (1 of 2)	ENSDARG00000079358.1	ENSDARG00000079358																						AKAP13 (1 of 2)	ENSDARG00000079358.1	ENSDARG00000079358						bcl11aa	ENSDARG00000061352.1	ENSDARG00000061352						bcl11aa	ENSDARG00000061352.1	ENSDARG00000061352
	nme3	ENSDARG00000057904.1	ENSDARG00000057904																						nme3	ENSDARG00000057904.1	ENSDARG00000057904						si:ch211-89f7.1	ENSDARG00000059729.1	ENSDARG00000059729						si:ch211-89f7.1	ENSDARG00000059729.1	ENSDARG00000059729
	si:ch211-269e2.1	ENSDARG00000074225.1	ENSDARG00000074225																						si:ch211-269e2.1	ENSDARG00000074225.1	ENSDARG00000074225						lrrc8db	ENSDARG00000044146.1	ENSDARG00000044146						lrrc8db	ENSDARG00000044146.1	ENSDARG00000044146
	rtn1a	ENSDARG00000006497.1	ENSDARG00000006497																						rtn1a	ENSDARG00000006497.1	ENSDARG00000006497						cryz	ENSDARG00000016074.1	ENSDARG00000016074						cryz	ENSDARG00000016074.1	ENSDARG00000016074
	irgq2	ENSDARG00000068657.1	ENSDARG00000068657																						irgq2	ENSDARG00000068657.1	ENSDARG00000068657						ptbp1a	ENSDARG00000019362.1	ENSDARG00000019362						ptbp1a	ENSDARG00000019362.1	ENSDARG00000019362
	mknk1	ENSDARG00000018411.1	ENSDARG00000018411																						mknk1	ENSDARG00000018411.1	ENSDARG00000018411						suz12a	ENSDARG00000070256.1	ENSDARG00000070256						suz12a	ENSDARG00000070256.1	ENSDARG00000070256
	TBC1D24	ENSDARG00000069339.1	ENSDARG00000069339																						TBC1D24	ENSDARG00000069339.1	ENSDARG00000069339						s100a1	ENSDARG00000015543.1	ENSDARG00000015543						s100a1	ENSDARG00000015543.1	ENSDARG00000015543
	inhbab	ENSDARG00000024759.1	ENSDARG00000024759																						inhbab	ENSDARG00000024759.1	ENSDARG00000024759						ELMO2	ENSDARG00000063527.1	ENSDARG00000063527						ELMO2	ENSDARG00000063527.1	ENSDARG00000063527
	GNA15 (2 of 3)	ENSDARG00000056654.1	ENSDARG00000056654																						GNA15 (2 of 3)	ENSDARG00000056654.1	ENSDARG00000056654						FAM116A (2 of 2)	ENSDARG00000038245.1	ENSDARG00000038245						FAM116A (2 of 2)	ENSDARG00000038245.1	ENSDARG00000038245
	kcnj1	ENSDARG00000091232.1	ENSDARG00000091232																						kcnj1	ENSDARG00000091232.1	ENSDARG00000091232						nfil3-5	ENSDARG00000094965.1	ENSDARG00000094965						nfil3-5	ENSDARG00000094965.1	ENSDARG00000094965
	cdipt	ENSDARG00000070686.1	ENSDARG00000070686																						cdipt	ENSDARG00000070686.1	ENSDARG00000070686						GRAMD1B (2 of 2)	ENSDARG00000074258.1	ENSDARG00000074258						GRAMD1B (2 of 2)	ENSDARG00000074258.1	ENSDARG00000074258
	nr1d2a	ENSDARG00000003820.1	ENSDARG00000003820																						nr1d2a	ENSDARG00000003820.1	ENSDARG00000003820						klf13	ENSDARG00000061368.1	ENSDARG00000061368						klf13	ENSDARG00000061368.1	ENSDARG00000061368
	FRRS1 (3 of 3)	ENSDARG00000076183.1	ENSDARG00000076183																						FRRS1 (3 of 3)	ENSDARG00000076183.1	ENSDARG00000076183						C13H1orf96 (1 of 2)	ENSDARG00000040085.1	ENSDARG00000040085						C13H1orf96 (1 of 2)	ENSDARG00000040085.1	ENSDARG00000040085
	tmprss2	ENSDARG00000045889.1	ENSDARG00000045889																						tmprss2	ENSDARG00000045889.1	ENSDARG00000045889						MAP7D3	ENSDARG00000060771.1	ENSDARG00000060771						MAP7D3	ENSDARG00000060771.1	ENSDARG00000060771
	scn2b	ENSDARG00000041176.1	ENSDARG00000041176																						scn2b	ENSDARG00000041176.1	ENSDARG00000041176						tnpo2	ENSDARG00000038239.1	ENSDARG00000038239						tnpo2	ENSDARG00000038239.1	ENSDARG00000038239
	ube2kb	ENSDARG00000013505.1	ENSDARG00000013505																						ube2kb	ENSDARG00000013505.1	ENSDARG00000013505						CYYR1	ENSDARG00000087505.1	ENSDARG00000087505						CYYR1	ENSDARG00000087505.1	ENSDARG00000087505
	ube2a	ENSDARG00000053444.1	ENSDARG00000053444																						ube2a	ENSDARG00000053444.1	ENSDARG00000053444						WDR20 (1 of 2)	ENSDARG00000079220.1	ENSDARG00000079220						WDR20 (1 of 2)	ENSDARG00000079220.1	ENSDARG00000079220
	tes	ENSDARG00000051857.1	ENSDARG00000051857																						tes	ENSDARG00000051857.1	ENSDARG00000051857						hsd17b2	ENSDARG00000045553.1	ENSDARG00000045553						hsd17b2	ENSDARG00000045553.1	ENSDARG00000045553
	agmat	ENSDARG00000059700.1	ENSDARG00000059700																						agmat	ENSDARG00000059700.1	ENSDARG00000059700						lmnb2	ENSDARG00000009933.1	ENSDARG00000009933						lmnb2	ENSDARG00000009933.1	ENSDARG00000009933
	CSMD1	ENSDARG00000058353.1	ENSDARG00000058353																						CSMD1	ENSDARG00000058353.1	ENSDARG00000058353						C1QL4 (2 of 2)	ENSDARG00000055317.1	ENSDARG00000055317						C1QL4 (2 of 2)	ENSDARG00000055317.1	ENSDARG00000055317
	tdrd7	ENSDARG00000032808.1	ENSDARG00000032808																						tdrd7	ENSDARG00000032808.1	ENSDARG00000032808						FASTKD5	ENSDARG00000091717.1	ENSDARG00000091717						FASTKD5	ENSDARG00000091717.1	ENSDARG00000091717
	si:dkeyp-72e1.9	ENSDARG00000088061.1	ENSDARG00000088061																						si:dkeyp-72e1.9	ENSDARG00000088061.1	ENSDARG00000088061						BX510922.1	ENSDARG00000078880.1	ENSDARG00000078880						BX510922.1	ENSDARG00000078880.1	ENSDARG00000078880
	camk2b2	ENSDARG00000021065.1	ENSDARG00000021065																						camk2b2	ENSDARG00000021065.1	ENSDARG00000021065						CU611036.2	ENSDARG00000079888.1	ENSDARG00000079888						CU611036.2	ENSDARG00000079888.1	ENSDARG00000079888
	cnst	ENSDARG00000042759.1	ENSDARG00000042759																						cnst	ENSDARG00000042759.1	ENSDARG00000042759						NAPB (1 of 2)	ENSDARG00000069101.1	ENSDARG00000069101						NAPB (1 of 2)	ENSDARG00000069101.1	ENSDARG00000069101
	srek1	ENSDARG00000009764.1	ENSDARG00000009764																						srek1	ENSDARG00000009764.1	ENSDARG00000009764						adamts1	ENSDARG00000041566.1	ENSDARG00000041566						adamts1	ENSDARG00000041566.1	ENSDARG00000041566
	ca16b	ENSDARG00000060123.1	ENSDARG00000060123																						ca16b	ENSDARG00000060123.1	ENSDARG00000060123						marveld1	ENSDARG00000011724.1	ENSDARG00000011724						marveld1	ENSDARG00000011724.1	ENSDARG00000011724
	scly	ENSDARG00000073813.1	ENSDARG00000073813																						scly	ENSDARG00000073813.1	ENSDARG00000073813						efr3ba	ENSDARG00000033516.1	ENSDARG00000033516						efr3ba	ENSDARG00000033516.1	ENSDARG00000033516
	kif23	ENSDARG00000014943.1	ENSDARG00000014943																						kif23	ENSDARG00000014943.1	ENSDARG00000014943						mafg2	ENSDARG00000030791.1	ENSDARG00000030791						mafg2	ENSDARG00000030791.1	ENSDARG00000030791
	si:dkeyp-19e1.3	ENSDARG00000051836.1	ENSDARG00000051836																						si:dkeyp-19e1.3	ENSDARG00000051836.1	ENSDARG00000051836						cdc34a	ENSDARG00000069708.1	ENSDARG00000069708						cdc34a	ENSDARG00000069708.1	ENSDARG00000069708
	plekho1a	ENSDARG00000061191.1	ENSDARG00000061191																						plekho1a	ENSDARG00000061191.1	ENSDARG00000061191						rab23	ENSDARG00000004151.1	ENSDARG00000004151						rab23	ENSDARG00000004151.1	ENSDARG00000004151
	rit1	ENSDARG00000069150.1	ENSDARG00000069150																						rit1	ENSDARG00000069150.1	ENSDARG00000069150						zgc:171775	ENSDARG00000058381.1	ENSDARG00000058381						zgc:171775	ENSDARG00000058381.1	ENSDARG00000058381
	si:dkeyp-117h8.2	ENSDARG00000011602.1	ENSDARG00000011602																						si:dkeyp-117h8.2	ENSDARG00000011602.1	ENSDARG00000011602						EIF4G1 (1 of 3)	ENSDARG00000006200.1	ENSDARG00000006200						EIF4G1 (1 of 3)	ENSDARG00000006200.1	ENSDARG00000006200
	TNKS (2 of 2)	ENSDARG00000062897.1	ENSDARG00000062897																						TNKS (2 of 2)	ENSDARG00000062897.1	ENSDARG00000062897						slco2a1	ENSDARG00000061896.1	ENSDARG00000061896						slco2a1	ENSDARG00000061896.1	ENSDARG00000061896
	phyhipla	ENSDARG00000003998.1	ENSDARG00000003998																						phyhipla	ENSDARG00000003998.1	ENSDARG00000003998						bhlhe41	ENSDARG00000041691.1	ENSDARG00000041691						bhlhe41	ENSDARG00000041691.1	ENSDARG00000041691
	GCNT4 (2 of 3)	ENSDARG00000044755.1	ENSDARG00000044755																						GCNT4 (2 of 3)	ENSDARG00000044755.1	ENSDARG00000044755						heatr5a	ENSDARG00000023999.1	ENSDARG00000023999						heatr5a	ENSDARG00000023999.1	ENSDARG00000023999
	slc2a3	ENSDARG00000013295.1	ENSDARG00000013295																						slc2a3	ENSDARG00000013295.1	ENSDARG00000013295						pip5k1ab	ENSDARG00000024642.1	ENSDARG00000024642						pip5k1ab	ENSDARG00000024642.1	ENSDARG00000024642
	itga5	ENSDARG00000006353.1	ENSDARG00000006353																						itga5	ENSDARG00000006353.1	ENSDARG00000006353						BX000348.3	ENSDARG00000090142.1	ENSDARG00000090142						BX000348.3	ENSDARG00000090142.1	ENSDARG00000090142
	rcbtb1	ENSDARG00000036645.1	ENSDARG00000036645																						rcbtb1	ENSDARG00000036645.1	ENSDARG00000036645						zgc:162193	ENSDARG00000089286.1	ENSDARG00000089286						zgc:162193	ENSDARG00000089286.1	ENSDARG00000089286
	pfn2	ENSDARG00000003952.1	ENSDARG00000003952																						pfn2	ENSDARG00000003952.1	ENSDARG00000003952						rpl13a|COMMD9	ENSDARG044093|094258.1	ENSDARG044093|0942						rpl13a|COMMD9	ENSDARG044093|094258.1	ENSDARG044093|0942
	snapc4	ENSDARG00000067673.1	ENSDARG00000067673																						snapc4	ENSDARG00000067673.1	ENSDARG00000067673						rassf8b	ENSDARG00000045485.1	ENSDARG00000045485						rassf8b	ENSDARG00000045485.1	ENSDARG00000045485
	fbxl8	ENSDARG00000054222.1	ENSDARG00000054222																						fbxl8	ENSDARG00000054222.1	ENSDARG00000054222						DAPK2	ENSDARG00000018345.1	ENSDARG00000018345						DAPK2	ENSDARG00000018345.1	ENSDARG00000018345
	fkbp8	ENSDARG00000001734.1	ENSDARG00000001734																						fkbp8	ENSDARG00000001734.1	ENSDARG00000001734						MAST1 (1 of 2)	ENSDARG00000027497.1	ENSDARG00000027497						MAST1 (1 of 2)	ENSDARG00000027497.1	ENSDARG00000027497
	CU658472.1	ENSDARG00000090946.1	ENSDARG00000090946																						CU658472.1	ENSDARG00000090946.1	ENSDARG00000090946						zmym2	ENSDARG00000027353.1	ENSDARG00000027353						zmym2	ENSDARG00000027353.1	ENSDARG00000027353
	pdk3a	ENSDARG00000014527.1	ENSDARG00000014527																						pdk3a	ENSDARG00000014527.1	ENSDARG00000014527						ST8SIA1 (2 of 2)	ENSDARG00000055728.1	ENSDARG00000055728						ST8SIA1 (2 of 2)	ENSDARG00000055728.1	ENSDARG00000055728
	HIVEP2 (2 of 2)	ENSDARG00000018773.1	ENSDARG00000018773																						HIVEP2 (2 of 2)	ENSDARG00000018773.1	ENSDARG00000018773						wdr55	ENSDARG00000007217.1	ENSDARG00000007217						wdr55	ENSDARG00000007217.1	ENSDARG00000007217
	ALG11	ENSDARG00000031202.1	ENSDARG00000031202																						ALG11	ENSDARG00000031202.1	ENSDARG00000031202						zgc:55764	ENSDARG00000027183.1	ENSDARG00000027183						zgc:55764	ENSDARG00000027183.1	ENSDARG00000027183
	BX571794.1	ENSDARG00000079502.1	ENSDARG00000079502																						BX571794.1	ENSDARG00000079502.1	ENSDARG00000079502						C25H12orf73	ENSDARG00000045797.1	ENSDARG00000045797						C25H12orf73	ENSDARG00000045797.1	ENSDARG00000045797
	C18H16orf70	ENSDARG00000041560.1	ENSDARG00000041560																						C18H16orf70	ENSDARG00000041560.1	ENSDARG00000041560						PFKL (2 of 2)	ENSDARG00000042375.1	ENSDARG00000042375						PFKL (2 of 2)	ENSDARG00000042375.1	ENSDARG00000042375
	RFX7 (2 of 2)	ENSDARG00000074522.1	ENSDARG00000074522																						RFX7 (2 of 2)	ENSDARG00000074522.1	ENSDARG00000074522						slc1a2b	ENSDARG00000009563.1	ENSDARG00000009563						slc1a2b	ENSDARG00000009563.1	ENSDARG00000009563
	cdk13	ENSDARG00000076791.1	ENSDARG00000076791																						cdk13	ENSDARG00000076791.1	ENSDARG00000076791						C8H20orf112 (2 of 2)	ENSDARG00000074902.1	ENSDARG00000074902						C8H20orf112 (2 of 2)	ENSDARG00000074902.1	ENSDARG00000074902
	fastkd1	ENSDARG00000056128.1	ENSDARG00000056128																						fastkd1	ENSDARG00000056128.1	ENSDARG00000056128						phc3	ENSDARG00000074604.1	ENSDARG00000074604						phc3	ENSDARG00000074604.1	ENSDARG00000074604
	amn1	ENSDARG00000070478.1	ENSDARG00000070478																						amn1	ENSDARG00000070478.1	ENSDARG00000070478						nt5dc3	ENSDARG00000062949.1	ENSDARG00000062949						nt5dc3	ENSDARG00000062949.1	ENSDARG00000062949
	C4H12orf39	ENSDARG00000056859.1	ENSDARG00000056859																						C4H12orf39	ENSDARG00000056859.1	ENSDARG00000056859						TMEM30B	ENSDARG00000054122.1	ENSDARG00000054122						TMEM30B	ENSDARG00000054122.1	ENSDARG00000054122
	TMEM184C	ENSDARG00000078789.1	ENSDARG00000078789																						TMEM184C	ENSDARG00000078789.1	ENSDARG00000078789						ARHGAP35 (1 of 2)	ENSDARG00000062577.1	ENSDARG00000062577						ARHGAP35 (1 of 2)	ENSDARG00000062577.1	ENSDARG00000062577
	fgf6b	ENSDARG00000045856.1	ENSDARG00000045856																						fgf6b	ENSDARG00000045856.1	ENSDARG00000045856						pde11a	ENSDARG00000063732.1	ENSDARG00000063732						pde11a	ENSDARG00000063732.1	ENSDARG00000063732
	letm1	ENSDARG00000056978.1	ENSDARG00000056978																						letm1	ENSDARG00000056978.1	ENSDARG00000056978						CABZ01041961.2	ENSDARG00000086530.1	ENSDARG00000086530						CABZ01041961.2	ENSDARG00000086530.1	ENSDARG00000086530
	vasnb	ENSDARG00000016293.1	ENSDARG00000016293																						vasnb	ENSDARG00000016293.1	ENSDARG00000016293						PLAC8 (2 of 2)	ENSDARG00000043729.1	ENSDARG00000043729						PLAC8 (2 of 2)	ENSDARG00000043729.1	ENSDARG00000043729
	rab38b	ENSDARG00000069159.1	ENSDARG00000069159																						rab38b	ENSDARG00000069159.1	ENSDARG00000069159						GRID1 (1 of 2)	ENSDARG00000044161.1	ENSDARG00000044161						GRID1 (1 of 2)	ENSDARG00000044161.1	ENSDARG00000044161
	rtn1b	ENSDARG00000021143.1	ENSDARG00000021143																						rtn1b	ENSDARG00000021143.1	ENSDARG00000021143						idh3b	ENSDARG00000044753.1	ENSDARG00000044753						idh3b	ENSDARG00000044753.1	ENSDARG00000044753
	UNC93A	ENSDARG00000041554.1	ENSDARG00000041554																						UNC93A	ENSDARG00000041554.1	ENSDARG00000041554						cylda	ENSDARG00000060058.1	ENSDARG00000060058						cylda	ENSDARG00000060058.1	ENSDARG00000060058
																																	asah1b	ENSDARG00000034817.1	ENSDARG00000034817						asah1b	ENSDARG00000034817.1	ENSDARG00000034817
																																	ppp1r14bb	ENSDARG00000030161.1	ENSDARG00000030161						ppp1r14bb	ENSDARG00000030161.1	ENSDARG00000030161
																																	naa50	ENSDARG00000027825.1	ENSDARG00000027825						naa50	ENSDARG00000027825.1	ENSDARG00000027825
																																	cyp26b1	ENSDARG00000077121.1	ENSDARG00000077121						cyp26b1	ENSDARG00000077121.1	ENSDARG00000077121
																																	st8sia1	ENSDARG00000074347.1	ENSDARG00000074347						st8sia1	ENSDARG00000074347.1	ENSDARG00000074347
																																	plrg1	ENSDARG00000037283.1	ENSDARG00000037283						plrg1	ENSDARG00000037283.1	ENSDARG00000037283
																																	si:ch211-194e15.5	ENSDARG00000061804.1	ENSDARG00000061804						si:ch211-194e15.5	ENSDARG00000061804.1	ENSDARG00000061804
																																	cx35b	ENSDARG00000070781.1	ENSDARG00000070781						cx35b	ENSDARG00000070781.1	ENSDARG00000070781
																																	TMEM125 (1 of 2)	ENSDARG00000073768.1	ENSDARG00000073768						TMEM125 (1 of 2)	ENSDARG00000073768.1	ENSDARG00000073768
																																	si:ch211-266d19.4	ENSDARG00000012642.1	ENSDARG00000012642						si:ch211-266d19.4	ENSDARG00000012642.1	ENSDARG00000012642
																																	ALDH1L2	ENSDARG00000070230.1	ENSDARG00000070230						ALDH1L2	ENSDARG00000070230.1	ENSDARG00000070230
																																	ddx56	ENSDARG00000020913.1	ENSDARG00000020913						ddx56	ENSDARG00000020913.1	ENSDARG00000020913
																																	pdxka	ENSDARG00000088959.1	ENSDARG00000088959						pdxka	ENSDARG00000088959.1	ENSDARG00000088959
																																	fzd3a	ENSDARG00000021664.1	ENSDARG00000021664						fzd3a	ENSDARG00000021664.1	ENSDARG00000021664
																																	ryr2b	ENSDARG00000003706.1	ENSDARG00000003706						ryr2b	ENSDARG00000003706.1	ENSDARG00000003706
																																	lrrc8da	ENSDARG00000062113.1	ENSDARG00000062113						lrrc8da	ENSDARG00000062113.1	ENSDARG00000062113
[truncated: 34 more columns]

## Sheet: Repressed miRNA targets
* miRNAs and target genes with total context+ score 0.3 cutoff
dre-let-7	trim71	ENSDARG00000075593.1	ENSDARG00000075593	dre-mir-216	zbtb1	ENSDARG00000023040.1	ENSDARG00000023040	dre-mir-130	si:ch211-155e24.2	ENSDARG00000095612.1	ENSDARG00000095612	dre-mir-181	CTAG2	ENSDARG00000086267.1	ENSDARG00000086267	dre-mir-146	KCNS3 (1 of 2)	ENSDARG00000006891.1	ENSDARG00000006891	dre-mir-15	BX004816.3	ENSDARG00000087012.1	ENSDARG00000087012	dre-mir-18	ppp2r5c	ENSDARG00000031200.1	ENSDARG00000031200	dre-mir-499	si:dkey-197c15.6	ENSDARG00000079401.1	ENSDARG00000079401	dre-mir-724	bbs4	ENSDARG00000063522.1	ENSDARG00000063522	dre-mir-2192	E2F1	ENSDARG00000079349.1	ENSDARG00000079349	dre-mir-184	lim2.2	ENSDARG00000059015.1	ENSDARG00000059015	dre-miR-2186	FAM177B	ENSDARG00000086748.1	ENSDARG00000086748	dre-mir-196	hoxa9b
	igdcc3	ENSDARG00000075158.1	ENSDARG00000075158		gfra1a	ENSDARG00000058513.1	ENSDARG00000058513		CU984580.3	ENSDARG00000087361.1	ENSDARG00000087361		lgi2a	ENSDARG00000089957.1	ENSDARG00000089957		lepb	ENSDARG00000045548.1	ENSDARG00000045548		PLEKHB1 (1 of 2)	ENSDARG00000063519.1	ENSDARG00000063519		nfixb	ENSDARG00000061836.1	ENSDARG00000061836		acta1b	ENSDARG00000055618.1	ENSDARG00000055618		CU929261.1	ENSDARG00000078386.1	ENSDARG00000078386		KLB	ENSDARG00000076294.1	ENSDARG00000076294		SLC5A3 (2 of 2)	ENSDARG00000010376.1	ENSDARG00000010376		ism2	ENSDARG00000053859.1	ENSDARG00000053859		CABZ01054965.1
	si:dkey-157g16.6	ENSDARG00000057062.1	ENSDARG00000057062		TMEM151A (1 of 2)	ENSDARG00000077986.1	ENSDARG00000077986		BX511034.2	ENSDARG00000071636.1	ENSDARG00000071636		ITPRIPL2	ENSDARG00000054688.1	ENSDARG00000054688		ZC3H12A (2 of 2)	ENSDARG00000016062.1	ENSDARG00000016062		PHIP	ENSDARG00000015970.1	ENSDARG00000015970		si:dkey-239i20.4	ENSDARG00000043514.1	ENSDARG00000043514		si:ch211-244o18.2	ENSDARG00000095341.1	ENSDARG00000095341		si:dkeyp-73d8.8	ENSDARG00000094045.1	ENSDARG00000094045		hmga2	ENSDARG00000069912.1	ENSDARG00000069912		CERS3 (1 of 2)	ENSDARG00000078541.1	ENSDARG00000078541		thumpd3	ENSDARG00000059634.1	ENSDARG00000059634		pnkd
	arid3b	ENSDARG00000070474.1	ENSDARG00000070474		nola1	ENSDARG00000076526.1	ENSDARG00000076526		si:dkey-117n7.5	ENSDARG00000089640.1	ENSDARG00000089640		agtpbp1	ENSDARG00000006021.1	ENSDARG00000006021		zgc:136851	ENSDARG00000018757.1	ENSDARG00000018757		dnaja2l	ENSDARG00000010745.1	ENSDARG00000010745		CR352258.2	ENSDARG00000090930.1	ENSDARG00000090930		tsen54	ENSDARG00000036844.1	ENSDARG00000036844		rab8b	ENSDARG00000068628.1	ENSDARG00000068628		golim4b	ENSDARG00000014545.1	ENSDARG00000014545		sdc2	ENSDARG00000002731.1	ENSDARG00000002731		mob3a	ENSDARG00000019113.1	ENSDARG00000019113		ms4a17a.6
	CABZ01054965.1	ENSDARG00000090844.1	ENSDARG00000090844		CABZ01029366.1	ENSDARG00000035683.1	ENSDARG00000035683		si:ch1073-280h16.1|si:ch1073-167a23.1	ENSDARG078752|094420.1	ENSDARG078752|0944		nktr	ENSDARG00000059097.1	ENSDARG00000059097		ptprga	ENSDARG00000045006.1	ENSDARG00000045006		plag1	ENSDARG00000051926.1	ENSDARG00000051926		dicer1	ENSDARG00000001129.1	ENSDARG00000001129		mrps24	ENSDARG00000042517.1	ENSDARG00000042517		asb7	ENSDARG00000006494.1	ENSDARG00000006494		her1	ENSDARG00000014722.1	ENSDARG00000014722		adoa	ENSDARG00000042827.1	ENSDARG00000042827		SUSD5	ENSDARG00000088277.1	ENSDARG00000088277		hoxc6a
	fign	ENSDARG00000008662.1	ENSDARG00000008662		ankrd44	ENSDARG00000026028.1	ENSDARG00000026028		CABZ01086835.1	ENSDARG00000090571.1	ENSDARG00000090571		ptpn2a	ENSDARG00000016481.1	ENSDARG00000016481		snphb	ENSDARG00000075539.1	ENSDARG00000075539		CU861453.1	ENSDARG00000089889.1	ENSDARG00000089889		klhl31	ENSDARG00000039066.1	ENSDARG00000039066		RASGRP2 (2 of 2)	ENSDARG00000062328.1	ENSDARG00000062328		idi1	ENSDARG00000019976.1	ENSDARG00000019976		zgc:101130	ENSDARG00000003102.1	ENSDARG00000003102		cyp20a1	ENSDARG00000006040.1	ENSDARG00000006040		PLD5 (1 of 2)	ENSDARG00000063257.1	ENSDARG00000063257		hif1aa
	si:ch211-202m22.1	ENSDARG00000094491.1	ENSDARG00000094491		prkcba	ENSDARG00000008723.1	ENSDARG00000008723		fibpl	ENSDARG00000087666.1	ENSDARG00000087666		pdzd3a	ENSDARG00000040568.1	ENSDARG00000040568		MAML1	ENSDARG00000076466.1	ENSDARG00000076466		cyp24a1	ENSDARG00000070420.1	ENSDARG00000070420		F2RL2 (1 of 2)	ENSDARG00000079472.1	ENSDARG00000079472		SLC7A8 (2 of 2)	ENSDARG00000054343.1	ENSDARG00000054343		ccdc94	ENSDARG00000026185.1	ENSDARG00000026185		rasa1b	ENSDARG00000073665.1	ENSDARG00000073665		MGAT3 (1 of 2)	ENSDARG00000036619.1	ENSDARG00000036619		olig2	ENSDARG00000040946.1	ENSDARG00000040946		hoxc8a
	SEMA4A (2 of 2)	ENSDARG00000077103.1	ENSDARG00000077103		gphnb	ENSDARG00000061586.1	ENSDARG00000061586		DNAH3	ENSDARG00000068468.1	ENSDARG00000068468		zgc:154075	ENSDARG00000067630.1	ENSDARG00000067630		CCDC97	ENSDARG00000074703.1	ENSDARG00000074703		smad3b	ENSDARG00000010207.1	ENSDARG00000010207		si:dkeyp-110e4.6	ENSDARG00000061845.1	ENSDARG00000061845		rps8b	ENSDARG00000057368.1	ENSDARG00000057368		col17a1a	ENSDARG00000069415.1	ENSDARG00000069415		nox1	ENSDARG00000070062.1	ENSDARG00000070062		abhd3	ENSDARG00000018809.1	ENSDARG00000018809		aspa	ENSDARG00000005154.1	ENSDARG00000005154		runx3
	slco1c1	ENSDARG00000016749.1	ENSDARG00000016749		prkacba	ENSDARG00000001782.1	ENSDARG00000001782		cacnb3b	ENSDARG00000076030.1	ENSDARG00000076030		si:dkey-27m7.4	ENSDARG00000003146.1	ENSDARG00000003146		SHISA8 (1 of 2)	ENSDARG00000088204.1	ENSDARG00000088204		gfra1b	ENSDARG00000013975.1	ENSDARG00000013975		gsna	ENSDARG00000011459.1	ENSDARG00000011459		mpp7	ENSDARG00000008366.1	ENSDARG00000008366		srsf4	ENSDARG00000090077.1	ENSDARG00000090077		CU459168.1	ENSDARG00000087574.1	ENSDARG00000087574		pfkfb2	ENSDARG00000023840.1	ENSDARG00000023840		cldn15b	ENSDARG00000067678.1	ENSDARG00000067678		ALKBH8
	AL929007.1	ENSDARG00000071353.1	ENSDARG00000071353		slc34a2b	ENSDARG00000036864.1	ENSDARG00000036864		si:dkey-12h9.16	ENSDARG00000091947.1	ENSDARG00000091947		mcm3	ENSDARG00000024204.1	ENSDARG00000024204		plekhn1	ENSDARG00000087844.1	ENSDARG00000087844		NR1H3	ENSDARG00000043170.1	ENSDARG00000043170		gra	ENSDARG00000078754.1	ENSDARG00000078754		b3gnt2l	ENSDARG00000068219.1	ENSDARG00000068219		CR974475.2	ENSDARG00000090107.1	ENSDARG00000090107		MYLK (2 of 2)	ENSDARG00000034801.1	ENSDARG00000034801		FAM154B	ENSDARG00000006474.1	ENSDARG00000006474		micall1	ENSDARG00000079811.1	ENSDARG00000079811		erap2
	plagx	ENSDARG00000036855.1	ENSDARG00000036855		olfml2ba	ENSDARG00000005716.1	ENSDARG00000005716		lgmn	ENSDARG00000039150.1	ENSDARG00000039150		MCM3 (2 of 2)	ENSDARG00000090802.1	ENSDARG00000090802		ZC3H12A (1 of 2)	ENSDARG00000005271.1	ENSDARG00000005271		cpeb3	ENSDARG00000060103.1	ENSDARG00000060103		WFIKKN2 (1 of 2)	ENSDARG00000013460.1	ENSDARG00000013460		bmpr2a	ENSDARG00000011941.1	ENSDARG00000011941		hlxb9la	ENSDARG00000042106.1	ENSDARG00000042106		ugt5e1	ENSDARG00000058048.1	ENSDARG00000058048		nr5a1b	ENSDARG00000023362.1	ENSDARG00000023362		SECISBP2	ENSDARG00000073892.1	ENSDARG00000073892		wnt9b
	si:ch211-147h1.4	ENSDARG00000045157.1	ENSDARG00000045157		ARF4	ENSDARG00000045989.1	ENSDARG00000045989		FIBP (2 of 3)	ENSDARG00000025648.1	ENSDARG00000025648		CU234171.2	ENSDARG00000074093.1	ENSDARG00000074093		FBXO31	ENSDARG00000062195.1	ENSDARG00000062195		ptenb	ENSDARG00000056623.1	ENSDARG00000056623		asb14	ENSDARG00000087741.1	ENSDARG00000087741		aurkaip1	ENSDARG00000074985.1	ENSDARG00000074985		zcchc10	ENSDARG00000091092.1	ENSDARG00000091092		prep	ENSDARG00000057151.1	ENSDARG00000057151		DOCK6	ENSDARG00000035706.1	ENSDARG00000035706		zgc:172339	ENSDARG00000069190.1	ENSDARG00000069190		C8H20orf112 (2 of 2)
	SMUG1	ENSDARG00000063611.1	ENSDARG00000063611		PHLDB1 (1 of 2)	ENSDARG00000079378.1	ENSDARG00000079378		dct	ENSDARG00000006008.1	ENSDARG00000006008		HEPACAM2	ENSDARG00000061365.1	ENSDARG00000061365		MBD1 (2 of 2)	ENSDARG00000088407.1	ENSDARG00000088407		ccne1	ENSDARG00000011133.1	ENSDARG00000011133		pdpk1a	ENSDARG00000062304.1	ENSDARG00000062304		si:ch211-241b2.1	ENSDARG00000044845.1	ENSDARG00000044845		og9x	ENSDARG00000042526.1	ENSDARG00000042526		b4galt7	ENSDARG00000021899.1	ENSDARG00000021899		nck2a	ENSDARG00000018206.1	ENSDARG00000018206		cspg4	ENSDARG00000078227.1	ENSDARG00000078227		hoxc1a
	NTN5	ENSDARG00000036422.1	ENSDARG00000036422		si:ch211-89f7.1	ENSDARG00000059729.1	ENSDARG00000059729		tbc1d20	ENSDARG00000032298.1	ENSDARG00000032298		ccl25b	ENSDARG00000070873.1	ENSDARG00000070873		irak1	ENSDARG00000025949.1	ENSDARG00000025949		PLEKHB1 (2 of 2)	ENSDARG00000088943.1	ENSDARG00000088943		stat1a	ENSDARG00000006266.1	ENSDARG00000006266		USP24	ENSDARG00000059925.1	ENSDARG00000059925		cldnf	ENSDARG00000043133.1	ENSDARG00000043133		BX510999.2	ENSDARG00000079019.1	ENSDARG00000079019		AMPD2 (1 of 2)	ENSDARG00000088554.1	ENSDARG00000088554		fam134a	ENSDARG00000063270.1	ENSDARG00000063270		nfe2
	si:dkey-80c24.5	ENSDARG00000092501.1	ENSDARG00000092501		otx2	ENSDARG00000011235.1	ENSDARG00000011235		ABCC10	ENSDARG00000077988.1	ENSDARG00000077988		plxnb1b	ENSDARG00000017211.1	ENSDARG00000017211		kcnc3a	ENSDARG00000055855.1	ENSDARG00000055855		si:dkey-103i16.6	ENSDARG00000062893.1	ENSDARG00000062893		SPAG17	ENSDARG00000058280.1	ENSDARG00000058280		cmtm6	ENSDARG010853|095413.1	ENSDARG010853|0954		KHDRBS3	ENSDARG00000086479.1	ENSDARG00000086479		si:dkey-222b8.1	ENSDARG00000045094.1	ENSDARG00000045094		PPP6R2 (2 of 2)	ENSDARG00000069654.1	ENSDARG00000069654		mtmr9	ENSDARG00000015860.1	ENSDARG00000015860		ube2d3
	igf2bp3	ENSDARG00000010266.1	ENSDARG00000010266		METTL4	ENSDARG00000088999.1	ENSDARG00000088999		aars	ENSDARG00000069142.1	ENSDARG00000069142		adoa	ENSDARG00000042827.1	ENSDARG00000042827		cirbp	ENSDARG00000013351.1	ENSDARG00000013351		SLC44A4	ENSDARG00000027875.1	ENSDARG00000027875		apbb1ip	ENSDARG00000016505.1	ENSDARG00000016505		fbp1b|erlin2|erlin2	ENSDARG020364|086523|095968.1	ENSDARG020364|0865		paf1	ENSDARG00000043886.1	ENSDARG00000043886		pds5a	ENSDARG00000055022.1	ENSDARG00000055022		atp1a3a	ENSDARG00000018259.1	ENSDARG00000018259		lrrc57	ENSDARG00000043938.1	ENSDARG00000043938		nt5c1bb
	adal	ENSDARG00000012986.1	ENSDARG00000012986		glrbb	ENSDARG00000052769.1	ENSDARG00000052769		zgc:136892	ENSDARG00000069505.1	ENSDARG00000069505		TACR3 (1 of 3)	ENSDARG00000003054.1	ENSDARG00000003054		sall1a	ENSDARG00000074319.1	ENSDARG00000074319		ccnd2b	ENSDARG00000070408.1	ENSDARG00000070408		dhfr	ENSDARG00000004251.1	ENSDARG00000004251		PHIP	ENSDARG00000015970.1	ENSDARG00000015970		noxo1a	ENSDARG00000041294.1	ENSDARG00000041294		CARD11	ENSDARG00000052741.1	ENSDARG00000052741		cblb	ENSDARG00000015199.1	ENSDARG00000015199		si:dkey-208k22.2	ENSDARG00000038955.1	ENSDARG00000038955		hoxb6b
	CPM	ENSDARG00000011769.1	ENSDARG00000011769		fam49bb|si:dkeyp-105g12.2	ENSDARG045417|093657.1	ENSDARG045417|0936		ABTB1	ENSDARG00000063354.1	ENSDARG00000063354		CR847944.3	ENSDARG00000059899.1	ENSDARG00000059899		zgc:152658	ENSDARG00000018587.1	ENSDARG00000018587		CABZ01113191.1	ENSDARG00000087737.1	ENSDARG00000087737		septin2	ENSDARG00000027590.1	ENSDARG00000027590		fh	ENSDARG00000075132.1	ENSDARG00000075132		SHKBP1	ENSDARG00000061005.1	ENSDARG00000061005		vangl1	ENSDARG00000004305.1	ENSDARG00000004305		si:ch73-347c12.3	ENSDARG00000068830.1	ENSDARG00000068830		trib2	ENSDARG00000068179.1	ENSDARG00000068179		cacna1f
	nfya	ENSDARG00000042004.1	ENSDARG00000042004		cd248a	ENSDARG00000079898.1	ENSDARG00000079898		jarid2a	ENSDARG00000060925.1	ENSDARG00000060925		rhag	ENSDARG00000019253.1	ENSDARG00000019253		phc2a	ENSDARG00000056695.1	ENSDARG00000056695		gpc6l	ENSDARG00000037150.1	ENSDARG00000037150		nol10	ENSDARG00000020077.1	ENSDARG00000020077		rnaseh2b	ENSDARG00000005128.1	ENSDARG00000005128		cbr1	ENSDARG00000036587.1	ENSDARG00000036587		slco2b1	ENSDARG00000054609.1	ENSDARG00000054609		sox5	ENSDARG00000011582.1	ENSDARG00000011582		ggt1a	ENSDARG00000023526.1	ENSDARG00000023526		ADAMTS8 (1 of 2)
	si:dkey-80c24.1	ENSDARG00000070692.1	ENSDARG00000070692		glt25d1	ENSDARG00000073974.1	ENSDARG00000073974		zorba	ENSDARG00000008454.1	ENSDARG00000008454		ifnphi1	ENSDARG00000025607.1	ENSDARG00000025607		slc4a1b	ENSDARG00000024560.1	ENSDARG00000024560		ndfip1l	ENSDARG00000008057.1	ENSDARG00000008057		znf367	ENSDARG00000021086.1	ENSDARG00000021086		zgc:85843	ENSDARG00000029982.1	ENSDARG00000029982		snap29	ENSDARG00000038518.1	ENSDARG00000038518		PRKAR2B	ENSDARG00000036446.1	ENSDARG00000036446		JAKMIP1	ENSDARG00000076090.1	ENSDARG00000076090		TMEM131	ENSDARG00000056259.1	ENSDARG00000056259		GLIS2 (1 of 2)
	smarcc1a	ENSDARG00000017397.1	ENSDARG00000017397		spock3	ENSDARG00000070266.1	ENSDARG00000070266		CABZ01054962.1	ENSDARG00000088672.1	ENSDARG00000088672		ca14	ENSDARG00000061697.1	ENSDARG00000061697		kcnh6	ENSDARG00000001803.1	ENSDARG00000001803		polr3gla	ENSDARG00000012044.1	ENSDARG00000012044		tmem170b	ENSDARG00000071205.1	ENSDARG00000071205		zgc:113208	ENSDARG00000035610.1	ENSDARG00000035610		ZNHIT3	ENSDARG00000023950.1	ENSDARG00000023950		meox1	ENSDARG00000007891.1	ENSDARG00000007891		smyd2b	ENSDARG00000005629.1	ENSDARG00000005629		CR933820.2	ENSDARG00000070511.1	ENSDARG00000070511		ugt2b5
	skilb	ENSDARG00000022904.1	ENSDARG00000022904		slc8a2b	ENSDARG00000040625.1	ENSDARG00000040625		CCPG1 (2 of 2)	ENSDARG00000089453.1	ENSDARG00000089453		tnfb	ENSDARG00000013598.1	ENSDARG00000013598		col5a3a	ENSDARG00000017360.1	ENSDARG00000017360		BX957322.2	ENSDARG00000089562.1	ENSDARG00000089562		FHOD3 (1 of 2)	ENSDARG00000061904.1	ENSDARG00000061904		HHLA2 (1 of 4)	ENSDARG00000004763.1	ENSDARG00000004763		CABZ01073172.1	ENSDARG00000068019.1	ENSDARG00000068019		anxa5b	ENSDARG00000016470.1	ENSDARG00000016470		RASSF5	ENSDARG00000070601.1	ENSDARG00000070601		six1a	ENSDARG00000039304.1	ENSDARG00000039304		ddhd2
	hmga2	ENSDARG00000069912.1	ENSDARG00000069912		acot11a	ENSDARG00000058229.1	ENSDARG00000058229		A2LD1 (1 of 3)	ENSDARG00000070579.1	ENSDARG00000070579		guca1g	ENSDARG00000045737.1	ENSDARG00000045737		znf280d	ENSDARG00000077013.1	ENSDARG00000077013		CU984579.1	ENSDARG00000089543.1	ENSDARG00000089543		PRR7	ENSDARG00000089800.1	ENSDARG00000089800		C4H12orf26	ENSDARG00000045754.1	ENSDARG00000045754		FP245511.1	ENSDARG00000088247.1	ENSDARG00000088247		c3a	ENSDARG00000012694.1	ENSDARG00000012694		sept9b	ENSDARG00000041718.1	ENSDARG00000041718		nrf1	ENSDARG00000000018.1	ENSDARG00000000018		fam83fb
	SYNPO2 (1 of 2)	ENSDARG00000079675.1	ENSDARG00000079675		EMILIN3 (1 of 2)	ENSDARG00000076299.1	ENSDARG00000076299		rnf145b	ENSDARG00000032373.1	ENSDARG00000032373		PTX3 (2 of 2)	ENSDARG00000068275.1	ENSDARG00000068275		ZCCHC2	ENSDARG00000067950.1	ENSDARG00000067950		tmem64	ENSDARG00000061723.1	ENSDARG00000061723		stk38a	ENSDARG00000019973.1	ENSDARG00000019973		sox6	ENSDARG00000015536.1	ENSDARG00000015536		DBNDD1	ENSDARG00000090108.1	ENSDARG00000090108		jag1a	ENSDARG00000030289.1	ENSDARG00000030289		cx31.7	ENSDARG00000058064.1	ENSDARG00000058064		mll4a	ENSDARG00000062962.1	ENSDARG00000062962		fam60al
	fam83fb	ENSDARG00000023624.1	ENSDARG00000023624		atp7a	ENSDARG00000003699.1	ENSDARG00000003699		CU856681.1	ENSDARG00000087225.1	ENSDARG00000087225		BX942819.2	ENSDARG00000087265.1	ENSDARG00000087265		zgc:171566	ENSDARG00000071672.1	ENSDARG00000071672		RASSF5	ENSDARG00000070601.1	ENSDARG00000070601		rexo1	ENSDARG00000026986.1	ENSDARG00000026986		gramd1a	ENSDARG00000076689.1	ENSDARG00000076689		gabpb2b	ENSDARG00000054344.1	ENSDARG00000054344		C21H5orf24 (2 of 2)	ENSDARG00000078202.1	ENSDARG00000078202		crhr1	ENSDARG00000003989.1	ENSDARG00000003989		cox10	ENSDARG00000034309.1	ENSDARG00000034309		tmub2
	magt1	ENSDARG00000058062.1	ENSDARG00000058062		igfbp6a	ENSDARG00000070941.1	ENSDARG00000070941		park7	ENSDARG00000034826.1	ENSDARG00000034826		WBP1	ENSDARG00000092260.1	ENSDARG00000092260		mphosph8	ENSDARG00000005576.1	ENSDARG00000005576		CDK6	ENSDARG00000070228.1	ENSDARG00000070228		ASAP1 (1 of 2)	ENSDARG00000029463.1	ENSDARG00000029463		gpn2	ENSDARG00000069820.1	ENSDARG00000069820		pdk1	ENSDARG00000013128.1	ENSDARG00000013128		zgc:174895	ENSDARG00000079416.1	ENSDARG00000079416		SLC13A4	ENSDARG00000059053.1	ENSDARG00000059053		CU207276.5	ENSDARG00000091038.1	ENSDARG00000091038		UGT2A3 (7 of 15)
	hoxb1a	ENSDARG00000008174.1	ENSDARG00000008174		skia	ENSDARG00000042151.1	ENSDARG00000042151		st18	ENSDARG00000091410.1	ENSDARG00000091410		GPAM	ENSDARG00000074169.1	ENSDARG00000074169		WIPF2 (2 of 2)	ENSDARG00000006712.1	ENSDARG00000006712		si:ch211-155i15.6	ENSDARG00000075490.1	ENSDARG00000075490		pard6b	ENSDARG00000003865.1	ENSDARG00000003865		pgrmc1	ENSDARG00000054172.1	ENSDARG00000054172		phospho2	ENSDARG00000058675.1	ENSDARG00000058675		dennd2db	ENSDARG00000030250.1	ENSDARG00000030250		mpnd	ENSDARG00000061989.1	ENSDARG00000061989		foxi1	ENSDARG00000019659.1	ENSDARG00000019659		rpp21
	ADAMTS8 (1 of 2)	ENSDARG00000058252.1	ENSDARG00000058252		gfi1.1	ENSDARG00000020746.1	ENSDARG00000020746		TNFRSF14 (10 of 12)	ENSDARG00000068963.1	ENSDARG00000068963		TMEM151A (2 of 2)	ENSDARG00000079908.1	ENSDARG00000079908		smpd1	ENSDARG00000076121.1	ENSDARG00000076121		jmjd6	ENSDARG00000034358.1	ENSDARG00000034358		zgc:136763	ENSDARG00000059672.1	ENSDARG00000059672		ptk6a	ENSDARG00000017947.1	ENSDARG00000017947		pcdh15b	ENSDARG00000008127.1	ENSDARG00000008127		mafl	ENSDARG00000044155.1	ENSDARG00000044155		hoxc13a	ENSDARG00000070353.1	ENSDARG00000070353		QKI (1 of 2)	ENSDARG00000002026.1	ENSDARG00000002026		mcmbp
	CU896555.1	ENSDARG00000088542.1	ENSDARG00000088542		gdap1l1	ENSDARG00000028628.1	ENSDARG00000028628		hlx1	ENSDARG00000009134.1	ENSDARG00000009134		entpd2a.1	ENSDARG00000035506.1	ENSDARG00000035506		trim23	ENSDARG00000069420.1	ENSDARG00000069420		si:ch211-260o22.1	ENSDARG00000069404.1	ENSDARG00000069404		dab1b	ENSDARG00000003290.1	ENSDARG00000003290		smu1	ENSDARG00000002538.1	ENSDARG00000002538		si:ch211-57f7.7	ENSDARG00000093131.1	ENSDARG00000093131		zgc:113364	ENSDARG00000037192.1	ENSDARG00000037192		aspg	ENSDARG00000052942.1	ENSDARG00000052942		lcorl	ENSDARG00000070098.1	ENSDARG00000070098		lft1
	CHFR	ENSDARG00000075347.1	ENSDARG00000075347		AL929453.1	ENSDARG00000074087.1	ENSDARG00000074087		lzts3b	ENSDARG00000058558.1	ENSDARG00000058558		smpd1	ENSDARG00000076121.1	ENSDARG00000076121		cyt1l	ENSDARG00000036832.1	ENSDARG00000036832		tmem106bb	ENSDARG00000035949.1	ENSDARG00000035949		smcr7b	ENSDARG00000002377.1	ENSDARG00000002377		TNFRSF25	ENSDARG00000089868.1	ENSDARG00000089868		LRP3	ENSDARG00000008485.1	ENSDARG00000008485		furina	ENSDARG00000062909.1	ENSDARG00000062909		slc8a1b	ENSDARG00000043406.1	ENSDARG00000043406		pvalb6	ENSDARG00000009311.1	ENSDARG00000009311		ogn
	ercc6	ENSDARG00000075612.1	ENSDARG00000075612		fbxw9	ENSDARG00000058020.1	ENSDARG00000058020		CPNE8 (1 of 2)	ENSDARG00000037926.1	ENSDARG00000037926		AP1AR	ENSDARG00000031496.1	ENSDARG00000031496		GPR22 (2 of 2)	ENSDARG00000045383.1	ENSDARG00000045383		ppp1r8	ENSDARG00000007186.1	ENSDARG00000007186		zgc:172075	ENSDARG00000076146.1	ENSDARG00000076146		adipor1b	ENSDARG00000042717.1	ENSDARG00000042717		btr01	ENSDARG00000051965.1	ENSDARG00000051965		CD46 (2 of 3)	ENSDARG00000056075.1	ENSDARG00000056075		epha4a	ENSDARG00000054454.1	ENSDARG00000054454		SNX8 (3 of 3)	ENSDARG00000077708.1	ENSDARG00000077708		P4HTM (1 of 2)
	DDAH1	ENSDARG00000069591.1	ENSDARG00000069591		mll	ENSDARG00000004537.1	ENSDARG00000004537		npm1b	ENSDARG00000037675.1	ENSDARG00000037675		si:dkey-108d22.5	ENSDARG00000070015.1	ENSDARG00000070015		irf5	ENSDARG00000045681.1	ENSDARG00000045681		PLB1	ENSDARG00000091633.1	ENSDARG00000091633		tfap2a	ENSDARG00000059279.1	ENSDARG00000059279		usp53b	ENSDARG00000076499.1	ENSDARG00000076499		ABCB6 (2 of 2)	ENSDARG00000074254.1	ENSDARG00000074254		cx28.8	ENSDARG00000071042.1	ENSDARG00000071042		sc:d217	ENSDARG00000079645.1	ENSDARG00000079645		CABZ01072954.1	ENSDARG00000086667.1	ENSDARG00000086667		si:ch211-9d9.6
	adrb2b	ENSDARG00000054510.1	ENSDARG00000054510		PRKG1	ENSDARG00000031702.1	ENSDARG00000031702		si:dkey-157l19.2	ENSDARG00000060340.1	ENSDARG00000060340		nr6a1b	ENSDARG00000014480.1	ENSDARG00000014480		PAQR9	ENSDARG00000052059.1	ENSDARG00000052059		CR853282.4	ENSDARG00000079340.1	ENSDARG00000079340		si:dkey-24l11.3|si:dkey-24l11.2	ENSDARG068140|093800.1	ENSDARG068140|0938		si:ch211-152p11.4	ENSDARG00000079705.1	ENSDARG00000079705		UBXN11	ENSDARG00000053828.1	ENSDARG00000053828		mapk4	ENSDARG00000017681.1	ENSDARG00000017681		PARP4	ENSDARG00000069934.1	ENSDARG00000069934		CDC42BPA (2 of 2)	ENSDARG00000016464.1	ENSDARG00000016464		cdkn1bl
	WDR59	ENSDARG00000088817.1	ENSDARG00000088817		EXD2	ENSDARG00000016117.1	ENSDARG00000016117		bcl2l11	ENSDARG00000079144.1	ENSDARG00000079144		si:ch211-207j7.2	ENSDARG00000090793.1	ENSDARG00000090793		zgc:112994	ENSDARG00000026296.1	ENSDARG00000026296		zgc:194800	ENSDARG00000032933.1	ENSDARG00000032933		GBA	ENSDARG00000076058.1	ENSDARG00000076058		TMEM101	ENSDARG00000077500.1	ENSDARG00000077500		traf2b	ENSDARG00000017812.1	ENSDARG00000017812		lhcgr	ENSDARG00000026081.1	ENSDARG00000026081		mybl1	ENSDARG00000030999.1	ENSDARG00000030999		tmem59l	ENSDARG00000003655.1	ENSDARG00000003655		si:dkey-42i9.7
	hbegfa	ENSDARG00000075121.1	ENSDARG00000075121		khdrbs1b	ENSDARG00000070475.1	ENSDARG00000070475		lcorl	ENSDARG00000070098.1	ENSDARG00000070098		smcr8a	ENSDARG00000052818.1	ENSDARG00000052818		CU695216.1	ENSDARG00000077077.1	ENSDARG00000077077		apol1	ENSDARG00000007425.1	ENSDARG00000007425		COQ10A (1 of 2)	ENSDARG00000070393.1	ENSDARG00000070393		pcl	ENSDARG00000000972.1	ENSDARG00000000972		mtmr1a	ENSDARG00000056690.1	ENSDARG00000056690		C7orf62	ENSDARG00000053520.1	ENSDARG00000053520		akap1b	ENSDARG00000006062.1	ENSDARG00000006062		adamts18	ENSDARG00000001999.1	ENSDARG00000001999		PXDC1 (1 of 2)
	UBE2S	ENSDARG00000031775.1	ENSDARG00000031775		CR391916.1	ENSDARG00000092407.1	ENSDARG00000092407		PFKFB2 (2 of 2)	ENSDARG00000002037.1	ENSDARG00000002037		rtn4rl2a	ENSDARG00000052012.1	ENSDARG00000052012		zgc:113364	ENSDARG00000037192.1	ENSDARG00000037192		zgc:171482	ENSDARG00000074415.1	ENSDARG00000074415		tmem176l.1	ENSDARG00000086230.1	ENSDARG00000086230		CR388132.1	ENSDARG00000087673.1	ENSDARG00000087673		GPRIN2	ENSDARG00000086973.1	ENSDARG00000086973		diras1a	ENSDARG00000028066.1	ENSDARG00000028066		sars2	ENSDARG00000020115.1	ENSDARG00000020115		idi1	ENSDARG00000019976.1	ENSDARG00000019976		hadhab
	wu:fb39e10	ENSDARG00000089967.1	ENSDARG00000089967		aktip	ENSDARG00000026862.1	ENSDARG00000026862		CABZ01063402.1	ENSDARG00000078758.1	ENSDARG00000078758		OAT	ENSDARG00000078425.1	ENSDARG00000078425		kif2c	ENSDARG00000076228.1	ENSDARG00000076228		ranbp3	ENSDARG00000008727.1	ENSDARG00000008727		pcyt1ab	ENSDARG00000004492.1	ENSDARG00000004492		nrip1b	ENSDARG00000068894.1	ENSDARG00000068894		appl2	ENSDARG00000078139.1	ENSDARG00000078139		ALKBH8	ENSDARG00000060256.1	ENSDARG00000060256		slc17a8	ENSDARG00000057728.1	ENSDARG00000057728		si:ch211-37p17.5	ENSDARG00000068124.1	ENSDARG00000068124		ms4a17a.5
	C24H18orf8	ENSDARG00000029307.1	ENSDARG00000029307		pfn1	ENSDARG00000088091.1	ENSDARG00000088091		fbxo8	ENSDARG00000007477.1	ENSDARG00000007477		VPS13C	ENSDARG00000074465.1	ENSDARG00000074465		fgfr2	ENSDARG00000058115.1	ENSDARG00000058115		pkn3	ENSDARG00000079585.1	ENSDARG00000079585		kcnf1b	ENSDARG00000027285.1	ENSDARG00000027285		fermt3a	ENSDARG00000079267.1	ENSDARG00000079267		CPXM1 (1 of 2)	ENSDARG00000074358.1	ENSDARG00000074358		thoc6	ENSDARG00000037966.1	ENSDARG00000037966		sertad2a	ENSDARG00000093412.1	ENSDARG00000093412		abca5	ENSDARG00000074041.1	ENSDARG00000074041		tom1
	GANC	ENSDARG00000074556.1	ENSDARG00000074556		stom	ENSDARG00000003835.1	ENSDARG00000003835		si:dkey-26c10.5	ENSDARG00000088023.1	ENSDARG00000088023		anks1b	ENSDARG00000003512.1	ENSDARG00000003512		NHSL1 (2 of 2)	ENSDARG00000054537.1	ENSDARG00000054537		KCNJ2 (2 of 2)	ENSDARG00000038373.1	ENSDARG00000038373		si:ch211-278f9.2	ENSDARG00000093624.1	ENSDARG00000093624		grap2b	ENSDARG00000074837.1	ENSDARG00000074837		mpdu1b	ENSDARG00000040265.1	ENSDARG00000040265		TBRG1	ENSDARG00000074996.1	ENSDARG00000074996		phox2bb	ENSDARG00000071751.1	ENSDARG00000071751		zgc:123107	ENSDARG00000020286.1	ENSDARG00000020286		TAF2 (2 of 2)
	CHCHD3 (2 of 2)	ENSDARG00000034933.1	ENSDARG00000034933		glod4	ENSDARG00000042509.1	ENSDARG00000042509		pnp5b	ENSDARG00000019553.1	ENSDARG00000019553		crfb15	ENSDARG00000075776.1	ENSDARG00000075776		tmem106bb	ENSDARG00000035949.1	ENSDARG00000035949		slc9a7	ENSDARG00000076754.1	ENSDARG00000076754		si:ch211-163b2.4	ENSDARG00000094890.1	ENSDARG00000094890		rpia	ENSDARG00000056640.1	ENSDARG00000056640		slc39a10	ENSDARG00000005823.1	ENSDARG00000005823		vps33a	ENSDARG00000091881.1	ENSDARG00000091881		nom1	ENSDARG00000060027.1	ENSDARG00000060027		PFDN4	ENSDARG00000061228.1	ENSDARG00000061228		slco1c1
	TSPEAR (2 of 2)	ENSDARG00000077580.1	ENSDARG00000077580		slc39a13	ENSDARG00000000442.1	ENSDARG00000000442		zgc:73075	ENSDARG00000009637.1	ENSDARG00000009637		CT826375.4	ENSDARG00000095461.1	ENSDARG00000095461		tram1	ENSDARG00000019137.1	ENSDARG00000019137		si:dkey-76d14.2	ENSDARG00000093458.1	ENSDARG00000093458		CCDC64B	ENSDARG00000052427.1	ENSDARG00000052427		GM2A (2 of 2)	ENSDARG00000089498.1	ENSDARG00000089498		EMILIN3 (1 of 2)	ENSDARG00000076299.1	ENSDARG00000076299		FP236810.3	ENSDARG00000090654.1	ENSDARG00000090654		col4a1	ENSDARG00000055009.1	ENSDARG00000055009		aldh5a1	ENSDARG00000076544.1	ENSDARG00000076544		CT573476.1
	zgc:161979	ENSDARG00000095863.1	ENSDARG00000095863		kcnd1	ENSDARG00000074746.1	ENSDARG00000074746		si:dkeyp-82a1.3|si:dkeyp-82a1.8	ENSDARG092973|095539.1	ENSDARG092973|0955		si:rp71-1l17.1	ENSDARG00000089294.1	ENSDARG00000089294		nt5e	ENSDARG00000071017.1	ENSDARG00000071017		slc16a12a	ENSDARG00000017773.1	ENSDARG00000017773		cpa5	ENSDARG00000021339.1	ENSDARG00000021339		gpr1	ENSDARG00000063704.1	ENSDARG00000063704		cap2	ENSDARG00000045948.1	ENSDARG00000045948		si:dkey-85n7.8	ENSDARG00000095793.1	ENSDARG00000095793		C8H1orf174	ENSDARG00000069009.1	ENSDARG00000069009		si:ch211-10d23.5	ENSDARG00000095510.1	ENSDARG00000095510		mns1
	h3f3a	ENSDARG00000020504.1	ENSDARG00000020504		tfdp1b	ENSDARG00000016304.1	ENSDARG00000016304		KIAA1598	ENSDARG00000039697.1	ENSDARG00000039697		si:dkey-40j3.1	ENSDARG00000090355.1	ENSDARG00000090355		PPIP5K2|C10H5orf30	ENSDARG078441|093498.1	ENSDARG078441|0934		TPPP2	ENSDARG00000035338.1	ENSDARG00000035338		NDST1 (1 of 2)	ENSDARG00000062397.1	ENSDARG00000062397		si:dkeyp-69b9.3	ENSDARG00000088881.1	ENSDARG00000088881		ELL3	ENSDARG00000038121.1	ENSDARG00000038121		myo6b	ENSDARG00000042141.1	ENSDARG00000042141		DNAJC11 (2 of 2)	ENSDARG00000088495.1	ENSDARG00000088495		rxrab	ENSDARG00000035127.1	ENSDARG00000035127		slc2a2
	TRPM2|trpm2	ENSDARG060567|095029.1	ENSDARG060567|0950		kctd3	ENSDARG00000060854.1	ENSDARG00000060854		tsc1b	ENSDARG00000057918.1	ENSDARG00000057918		FRS3	ENSDARG00000078688.1	ENSDARG00000078688		tmem238	ENSDARG00000093684.1	ENSDARG00000093684		elovl6l	ENSDARG00000038639.1	ENSDARG00000038639		usp30	ENSDARG00000056842.1	ENSDARG00000056842		efr3a	ENSDARG00000087491.1	ENSDARG00000087491		dvl1b	ENSDARG00000055552.1	ENSDARG00000055552		CABZ01072585.1	ENSDARG00000091208.1	ENSDARG00000091208		IGSF3	ENSDARG00000077002.1	ENSDARG00000077002		myl9a	ENSDARG00000038123.1	ENSDARG00000038123		FAM40B
	igf2bp1	ENSDARG00000061478.1	ENSDARG00000061478		C3AR1	ENSDARG00000031749.1	ENSDARG00000031749		ankrd33bb	ENSDARG00000015589.1	ENSDARG00000015589		zgc:158309	ENSDARG00000069940.1	ENSDARG00000069940		glud1b	ENSDARG00000002414.1	ENSDARG00000002414		pag1	ENSDARG00000055875.1	ENSDARG00000055875		rorca	ENSDARG00000057231.1	ENSDARG00000057231		CNST (1 of 2)	ENSDARG00000086283.1	ENSDARG00000086283		erc1b	ENSDARG00000031930.1	ENSDARG00000031930		CU681840.1	ENSDARG00000075086.1	ENSDARG00000075086		glrx	ENSDARG00000028106.1	ENSDARG00000028106		MTMR11	ENSDARG00000069755.1	ENSDARG00000069755		cacna1da
	mpv17	ENSDARG00000032431.1	ENSDARG00000032431		GLT25D1 (2 of 3)	ENSDARG00000078276.1	ENSDARG00000078276		FAM19A4	ENSDARG00000062471.1	ENSDARG00000062471		si:ch211-274p24.4	ENSDARG00000087088.1	ENSDARG00000087088		tspan9a	ENSDARG00000025299.1	ENSDARG00000025299		C17H2orf43	ENSDARG00000079796.1	ENSDARG00000079796		C10H5orf28	ENSDARG00000000142.1	ENSDARG00000000142		RNF182	ENSDARG00000061049.1	ENSDARG00000061049		PRODH (2 of 3)	ENSDARG00000086746.1	ENSDARG00000086746		efr3a	ENSDARG00000087491.1	ENSDARG00000087491		phactr3b	ENSDARG00000019304.1	ENSDARG00000019304		si:dkey-169i5.4	ENSDARG00000077862.1	ENSDARG00000077862		PORCN (1 of 3)
	zgc:194449	ENSDARG00000045932.1	ENSDARG00000045932		HHLA2 (2 of 4)	ENSDARG00000086254.1	ENSDARG00000086254		CDKN2C	ENSDARG00000057610.1	ENSDARG00000057610		sypl2b	ENSDARG00000000690.1	ENSDARG00000000690		LRRC38 (1 of 2)	ENSDARG00000087745.1	ENSDARG00000087745		BX547998.1	ENSDARG00000079131.1	ENSDARG00000079131		FAM5C (1 of 3)	ENSDARG00000061051.1	ENSDARG00000061051		CR944667.6	ENSDARG00000091712.1	ENSDARG00000091712		PRKCD (1 of 2)	ENSDARG00000070651.1	ENSDARG00000070651		gak	ENSDARG00000039384.1	ENSDARG00000039384		MAN1B1 (1 of 2)	ENSDARG00000073792.1	ENSDARG00000073792		RPRD1A	ENSDARG00000060755.1	ENSDARG00000060755		BAZ2B
	FAM69A (1 of 2)	ENSDARG00000061362.1	ENSDARG00000061362		sema3c	ENSDARG00000034300.1	ENSDARG00000034300		TPCN1	ENSDARG00000062362.1	ENSDARG00000062362		batf	ENSDARG00000011818.1	ENSDARG00000011818		C5H9orf9	ENSDARG00000068130.1	ENSDARG00000068130		fbl	ENSDARG00000053912.1	ENSDARG00000053912		MRC2	ENSDARG00000078135.1	ENSDARG00000078135		selt2	ENSDARG00000023220.1	ENSDARG00000023220		rnf123	ENSDARG00000031269.1	ENSDARG00000031269		strumpellin	ENSDARG00000017190.1	ENSDARG00000017190		ogdh	ENSDARG00000034270.1	ENSDARG00000034270		cers5	ENSDARG00000002365.1	ENSDARG00000002365		ino80c
	DLEU7	ENSDARG00000094160.1	ENSDARG00000094160		fgf3	ENSDARG00000068094.1	ENSDARG00000068094		si:ch211-113j14.2	ENSDARG00000044264.1	ENSDARG00000044264		rasd1	ENSDARG00000019274.1	ENSDARG00000019274		traf6	ENSDARG00000028058.1	ENSDARG00000028058		bhlha15	ENSDARG00000045166.1	ENSDARG00000045166		gad1b	ENSDARG00000027419.1	ENSDARG00000027419		dpysl4	ENSDARG00000057316.1	ENSDARG00000057316		PGBD4 (1 of 7)	ENSDARG00000079328.1	ENSDARG00000079328		ptrh1	ENSDARG00000031047.1	ENSDARG00000031047		pex14	ENSDARG00000028322.1	ENSDARG00000028322		akr1b1	ENSDARG00000006215.1	ENSDARG00000006215		CERS3 (1 of 2)
	si:dkeyp-89c11.2	ENSDARG00000089159.1	ENSDARG00000089159		gpr146	ENSDARG00000059610.1	ENSDARG00000059610		MRAS (1 of 2)	ENSDARG00000075285.1	ENSDARG00000075285		CAMSAP2 (2 of 2)	ENSDARG00000059965.1	ENSDARG00000059965		adamts9	ENSDARG00000077778.1	ENSDARG00000077778		BX005461.1	ENSDARG00000077878.1	ENSDARG00000077878		SLC7A3 (2 of 2)	ENSDARG00000061566.1	ENSDARG00000061566		FAM59A	ENSDARG00000017242.1	ENSDARG00000017242		hspc049l	ENSDARG00000015153.1	ENSDARG00000015153		alox5ap	ENSDARG00000054755.1	ENSDARG00000054755		PHOX2B (2 of 2)	ENSDARG00000091029.1	ENSDARG00000091029		ikbkb	ENSDARG00000079123.1	ENSDARG00000079123		MYO1C (2 of 2)
	DHRS7C (2 of 2)	ENSDARG00000039453.1	ENSDARG00000039453		sdcbp	ENSDARG00000030097.1	ENSDARG00000030097		fam219b	ENSDARG00000023657.1	ENSDARG00000023657		CT574587.2	ENSDARG00000090346.1	ENSDARG00000090346		WBSCR17	ENSDARG00000042418.1	ENSDARG00000042418		KIF20B	ENSDARG00000071009.1	ENSDARG00000071009		MCM8	ENSDARG00000074326.1	ENSDARG00000074326		F11R (2 of 2)	ENSDARG00000068114.1	ENSDARG00000068114		CABZ01040998.1	ENSDARG00000086871.1	ENSDARG00000086871		PMVK	ENSDARG00000070798.1	ENSDARG00000070798		CCNT1	ENSDARG00000017525.1	ENSDARG00000017525		ajap1	ENSDARG00000038655.1	ENSDARG00000038655		KIAA2022 (1 of 2)
	zgc:153409	ENSDARG00000061547.1	ENSDARG00000061547		cmbl	ENSDARG00000073786.1	ENSDARG00000073786		col4a3	ENSDARG00000003395.1	ENSDARG00000003395		sp8b	ENSDARG00000056666.1	ENSDARG00000056666		SENP1	ENSDARG00000078574.1	ENSDARG00000078574		mapre3a	ENSDARG00000020231.1	ENSDARG00000020231		CABZ01077449.1	ENSDARG00000090839.1	ENSDARG00000090839		kbtbd8	ENSDARG00000070698.1	ENSDARG00000070698		perp	ENSDARG00000063572.1	ENSDARG00000063572		zfpl1	ENSDARG00000011186.1	ENSDARG00000011186		ACVR1B (1 of 2)	ENSDARG00000052142.1	ENSDARG00000052142		slc16a9a	ENSDARG00000013926.1	ENSDARG00000013926		fmr1
	FAM183B	ENSDARG00000087144.1	ENSDARG00000087144		ANK1 (1 of 2)|ank1	ENSDARG059093|092143.1	ENSDARG059093|0921		myo15aa	ENSDARG00000075292.1	ENSDARG00000075292		FADS6	ENSDARG00000091503.1	ENSDARG00000091503		KCNB2 (1 of 2)	ENSDARG00000088842.1	ENSDARG00000088842		CABZ01032467.1	ENSDARG00000095135.1	ENSDARG00000095135		zgc:101640	ENSDARG00000022807.1	ENSDARG00000022807		chga	ENSDARG00000008829.1	ENSDARG00000008829		APLF	ENSDARG00000086579.1	ENSDARG00000086579		STK31	ENSDARG00000056339.1	ENSDARG00000056339		dera	ENSDARG00000005897.1	ENSDARG00000005897		DNAJC4	ENSDARG00000024090.1	ENSDARG00000024090		FOXO6 (2 of 2)
	trappc6bl	ENSDARG00000033171.1	ENSDARG00000033171		PPP1R26	ENSDARG00000068636.1	ENSDARG00000068636		FAM82A1	ENSDARG00000078761.1	ENSDARG00000078761		si:ch211-244b2.4	ENSDARG00000045530.1	ENSDARG00000045530		si:dkey-77f17.1	ENSDARG00000068152.1	ENSDARG00000068152		bnip3la	ENSDARG00000025468.1	ENSDARG00000025468		STARD5	ENSDARG00000076117.1	ENSDARG00000076117		zp3c	ENSDARG00000092919.1	ENSDARG00000092919		elof1	ENSDARG00000043601.1	ENSDARG00000043601		C20orf27 (1 of 2)	ENSDARG00000076239.1	ENSDARG00000076239		ano5a	ENSDARG00000015731.1	ENSDARG00000015731		ARRDC3	ENSDARG00000052690.1	ENSDARG00000052690		bnip3lb
	fibpl	ENSDARG00000087666.1	ENSDARG00000087666		C18H15orf26	ENSDARG00000018281.1	ENSDARG00000018281		NLRC5	ENSDARG00000024631.1	ENSDARG00000024631		dopey2	ENSDARG00000055857.1	ENSDARG00000055857		C1H4orf27	ENSDARG00000057114.1	ENSDARG00000057114		CU694219.1	ENSDARG00000087899.1	ENSDARG00000087899		tbpl1	ENSDARG00000036868.1	ENSDARG00000036868		tlk2	ENSDARG00000010779.1	ENSDARG00000010779		ANKRD33 (2 of 2)	ENSDARG00000002508.1	ENSDARG00000002508		sgpl1	ENSDARG00000061375.1	ENSDARG00000061375		CABZ01078399.1	ENSDARG00000060497.1	ENSDARG00000060497		apof	ENSDARG00000090980.1	ENSDARG00000090980		igf2bp1
	PAQR8 (2 of 2)	ENSDARG00000024212.1	ENSDARG00000024212		AL929007.2	ENSDARG00000074684.1	ENSDARG00000074684		FAM8A1 (3 of 3)	ENSDARG00000088455.1	ENSDARG00000088455		KSR2	ENSDARG00000094526.1	ENSDARG00000094526		CABZ01080457.1	ENSDARG00000089756.1	ENSDARG00000089756		CC2D1B	ENSDARG00000075120.1	ENSDARG00000075120		slco1f3	ENSDARG00000076531.1	ENSDARG00000076531		pdk1	ENSDARG00000013128.1	ENSDARG00000013128		NAPSA	ENSDARG00000009313.1	ENSDARG00000009313		WSB2	ENSDARG00000058608.1	ENSDARG00000058608		si:ch211-59h6.1	ENSDARG00000013022.1	ENSDARG00000013022		mertk	ENSDARG00000074695.1	ENSDARG00000074695		cx40.8
	ccdc106	ENSDARG00000058578.1	ENSDARG00000058578		BX321875.4	ENSDARG00000079844.1	ENSDARG00000079844		ZNF238	ENSDARG00000028228.1	ENSDARG00000028228		MAP1A (2 of 2)	ENSDARG00000022045.1	ENSDARG00000022045		MEGF8|megf8	ENSDARG079751|091856.1	ENSDARG079751|0918		CABZ01081777.1	ENSDARG00000088164.1	ENSDARG00000088164		PDE6H	ENSDARG00000056791.1	ENSDARG00000056791		si:dkey-27i16.3	ENSDARG00000057773.1	ENSDARG00000057773		nudt4b	ENSDARG00000045878.1	ENSDARG00000045878		EFNA2 (2 of 2)	ENSDARG00000079740.1	ENSDARG00000079740		PDE8B	ENSDARG00000063706.1	ENSDARG00000063706		nfil3-2	ENSDARG00000043237.1	ENSDARG00000043237		pum1
	skila	ENSDARG00000023933.1	ENSDARG00000023933		BX511263.2	ENSDARG00000075397.1	ENSDARG00000075397		chpfb	ENSDARG00000078037.1	ENSDARG00000078037		ADCYAP1R1 (2 of 2)	ENSDARG00000053724.1	ENSDARG00000053724		trim32	ENSDARG00000076553.1	ENSDARG00000076553		sox11b	ENSDARG00000095743.1	ENSDARG00000095743		dirc2	ENSDARG00000009783.1	ENSDARG00000009783		CEP135	ENSDARG00000002991.1	ENSDARG00000002991		tpte	ENSDARG00000056985.1	ENSDARG00000056985		dnajb5	ENSDARG00000052881.1	ENSDARG00000052881		adcy6a	ENSDARG00000061445.1	ENSDARG00000061445		CR855996.1	ENSDARG00000079235.1	ENSDARG00000079235		thrap6
	WNK4 (2 of 3)	ENSDARG00000061809.1	ENSDARG00000061809		nab1a	ENSDARG00000042940.1	ENSDARG00000042940		FAM8A1 (2 of 3)	ENSDARG00000017111.1	ENSDARG00000017111		TUFT1 (1 of 2)	ENSDARG00000061242.1	ENSDARG00000061242		plcxd3	ENSDARG00000054794.1	ENSDARG00000054794		CABZ01113374.2	ENSDARG00000076852.1	ENSDARG00000076852		slc39a4	ENSDARG00000059361.1	ENSDARG00000059361		slc6a8	ENSDARG00000043646.1	ENSDARG00000043646		tlcd1	ENSDARG00000002391.1	ENSDARG00000002391		ngb	ENSDARG00000053475.1	ENSDARG00000053475		SPAG9 (1 of 2)	ENSDARG00000074531.1	ENSDARG00000074531		crfb6	ENSDARG00000067795.1	ENSDARG00000067795		gfap
	hic1l	ENSDARG00000045660.1	ENSDARG00000045660		casc4	ENSDARG00000074490.1	ENSDARG00000074490		scn4ab	ENSDARG00000034588.1	ENSDARG00000034588		uo:ion006	ENSDARG00000076244.1	ENSDARG00000076244		dixdc1b	ENSDARG00000056267.1	ENSDARG00000056267		scrt2	ENSDARG00000056175.1	ENSDARG00000056175		gpt2	ENSDARG00000012199.1	ENSDARG00000012199		adm2	ENSDARG00000045708.1	ENSDARG00000045708		micall1	ENSDARG00000079811.1	ENSDARG00000079811		PEX11A	ENSDARG00000060707.1	ENSDARG00000060707		mier2	ENSDARG00000071413.1	ENSDARG00000071413		tmub2	ENSDARG00000056467.1	ENSDARG00000056467		ITSN2 (2 of 2)
	tpi1a	ENSDARG00000025012.1	ENSDARG00000025012		zgc:103670	ENSDARG00000043571.1	ENSDARG00000043571		DNAJC16 (2 of 2)	ENSDARG00000060725.1	ENSDARG00000060725		th	ENSDARG00000030621.1	ENSDARG00000030621		igfbp7	ENSDARG00000017389.1	ENSDARG00000017389		IQSEC3 (1 of 2)	ENSDARG00000075792.1	ENSDARG00000075792		AFAP1	ENSDARG00000055284.1	ENSDARG00000055284		lim2.2	ENSDARG00000059015.1	ENSDARG00000059015		ilvbl	ENSDARG00000017126.1	ENSDARG00000017126		arhgef10l	ENSDARG00000074244.1	ENSDARG00000074244		fbxw2	ENSDARG00000009745.1	ENSDARG00000009745		CABZ01071909.2	ENSDARG00000089036.1	ENSDARG00000089036		si:dkey-193b15.6
	sall4	ENSDARG00000044485.1	ENSDARG00000044485		CIC (2 of 2)	ENSDARG00000071150.1	ENSDARG00000071150		RNF138	ENSDARG00000081322.1	ENSDARG00000081322		bhlhe40	ENSDARG00000004060.1	ENSDARG00000004060		CR558302.2	ENSDARG00000055014.1	ENSDARG00000055014		wrn	ENSDARG00000053065.1	ENSDARG00000053065		WIPF2 (2 of 2)	ENSDARG00000006712.1	ENSDARG00000006712		PIGH	ENSDARG00000038348.1	ENSDARG00000038348		INO80B	ENSDARG00000062749.1	ENSDARG00000062749		mtmr12	ENSDARG00000059817.1	ENSDARG00000059817		zgc:158409	ENSDARG00000062326.1	ENSDARG00000062326		TEAD4	ENSDARG00000075274.1	ENSDARG00000075274		si:dkey-18a10.3
	fras1	ENSDARG00000054619.1	ENSDARG00000054619		si:dkey-282h22.5	ENSDARG00000092458.1	ENSDARG00000092458		CABZ01076275.1	ENSDARG00000059295.1	ENSDARG00000059295		fhdc1	ENSDARG00000074812.1	ENSDARG00000074812		scn4ba	ENSDARG00000062416.1	ENSDARG00000062416		trim32	ENSDARG00000076553.1	ENSDARG00000076553		PCDH11Y	ENSDARG00000033556.1	ENSDARG00000033556		anp32e	ENSDARG00000054804.1	ENSDARG00000054804		rnd1	ENSDARG00000030547.1	ENSDARG00000030547		tmem56a	ENSDARG00000056960.1	ENSDARG00000056960		TP53I13	ENSDARG00000087793.1	ENSDARG00000087793		chmp3	ENSDARG00000038064.1	ENSDARG00000038064		si:ch73-22o12.1
	DNAJB9 (2 of 2)	ENSDARG00000016886.1	ENSDARG00000016886		bco2a	ENSDARG00000055722.1	ENSDARG00000055722		CT583625.1	ENSDARG00000086621.1	ENSDARG00000086621		zgc:63972	ENSDARG00000054288.1	ENSDARG00000054288		ZBTB47 (2 of 2)	ENSDARG00000057751.1	ENSDARG00000057751		npffr2.1	ENSDARG00000033635.1	ENSDARG00000033635		fgf12b	ENSDARG00000062542.1	ENSDARG00000062542		CU570781.1	ENSDARG00000090188.1	ENSDARG00000090188		ABTB1	ENSDARG00000063354.1	ENSDARG00000063354		zgc:92470	ENSDARG00000008568.1	ENSDARG00000008568		TBC1D24	ENSDARG00000069339.1	ENSDARG00000069339		atg5	ENSDARG00000023396.1	ENSDARG00000023396		si:ch211-10a23.2
	zorba	ENSDARG00000008454.1	ENSDARG00000008454		tmem106bb	ENSDARG00000035949.1	ENSDARG00000035949		lipea	ENSDARG00000063037.1	ENSDARG00000063037		ZNF692	ENSDARG00000078434.1	ENSDARG00000078434		ck2b	ENSDARG00000077776.1	ENSDARG00000077776		CR548630.1	ENSDARG00000087186.1	ENSDARG00000087186		cpne1	ENSDARG00000075536.1	ENSDARG00000075536		mafl	ENSDARG00000044155.1	ENSDARG00000044155		TMEM151A (1 of 2)	ENSDARG00000077986.1	ENSDARG00000077986		CR626962.1	ENSDARG00000063511.1	ENSDARG00000063511		si:dkey-22f5.9	ENSDARG00000092044.1	ENSDARG00000092044		FAM53C	ENSDARG00000045127.1	ENSDARG00000045127		zgc:171901
	ngb	ENSDARG00000053475.1	ENSDARG00000053475		ccdc24	ENSDARG00000038793.1	ENSDARG00000038793		adcy3b	ENSDARG00000017437.1	ENSDARG00000017437		mapk4	ENSDARG00000017681.1	ENSDARG00000017681		PVRL3 (2 of 2)	ENSDARG00000057399.1	ENSDARG00000057399		ptpn21	ENSDARG00000062248.1	ENSDARG00000062248		MAP3K2	ENSDARG00000062884.1	ENSDARG00000062884		ATP6V0E1	ENSDARG00000039642.1	ENSDARG00000039642		CT030012.1	ENSDARG00000088036.1	ENSDARG00000088036		RPS6KA6	ENSDARG00000037574.1	ENSDARG00000037574		SMARCC2	ENSDARG00000077946.1	ENSDARG00000077946		mgea5	ENSDARG00000074686.1	ENSDARG00000074686		CSGALNACT1 (2 of 2)
	DNA2|si:ch211-1n9.7	ENSDARG078759|095794.1	ENSDARG078759|0957		chst1	ENSDARG00000088593.1	ENSDARG00000088593		ugt2b6	ENSDARG00000058841.1	ENSDARG00000058841		isca1	ENSDARG00000051956.1	ENSDARG00000051956		si:dkey-222k23.2	ENSDARG00000091692.1	ENSDARG00000091692		HACE1	ENSDARG00000062280.1	ENSDARG00000062280		drd2b	ENSDARG00000011091.1	ENSDARG00000011091		ldhbb	ENSDARG00000071076.1	ENSDARG00000071076		STYK1 (1 of 2)	ENSDARG00000070950.1	ENSDARG00000070950		C19H18orf21 (1 of 2)	ENSDARG00000070413.1	ENSDARG00000070413		pdss1	ENSDARG00000017910.1	ENSDARG00000017910		BX005228.4|HNRNPA0 (1 of 3)	ENSDARG086497|089302.1	ENSDARG086497|0893		WFIKKN2 (2 of 2)
	adrb2a	ENSDARG00000088124.1	ENSDARG00000088124		R3HDM4	ENSDARG00000063254.1	ENSDARG00000063254		pnx	ENSDARG00000025899.1	ENSDARG00000025899		ace	ENSDARG00000079166.1	ENSDARG00000079166		SNX19 (1 of 2)	ENSDARG00000079931.1	ENSDARG00000079931		si:dkeyp-8h3.5	ENSDARG00000079350.1	ENSDARG00000079350		CR788297.1	ENSDARG00000062199.1	ENSDARG00000062199		lonrf1	ENSDARG00000075048.1	ENSDARG00000075048		LANCL2	ENSDARG00000045465.1	ENSDARG00000045465		iqcb1	ENSDARG00000058525.1	ENSDARG00000058525		syt6a	ENSDARG00000076730.1	ENSDARG00000076730		sult2st2	ENSDARG00000053331.1	ENSDARG00000053331		hoxb8b
	pik3r4	ENSDARG00000060469.1	ENSDARG00000060469		psma6l	ENSDARG00000043899.1	ENSDARG00000043899		ptpn23b	ENSDARG00000070870.1	ENSDARG00000070870		foxp3a	ENSDARG00000055750.1	ENSDARG00000055750		CR391995.1	ENSDARG00000077138.1	ENSDARG00000077138		atp5s	ENSDARG00000012072.1	ENSDARG00000012072		eef1a1a	ENSDARG00000039502.1	ENSDARG00000039502		bmp6	ENSDARG00000015686.1	ENSDARG00000015686		mul1a	ENSDARG00000021398.1	ENSDARG00000021398		abhd12	ENSDARG00000071004.1	ENSDARG00000071004		si:ch73-92e7.5	ENSDARG00000078159.1	ENSDARG00000078159		OXGR1 (2 of 4)	ENSDARG00000033684.1	ENSDARG00000033684		ephb4a
	gtpbpl	ENSDARG00000069386.1	ENSDARG00000069386		nkapl	ENSDARG00000033450.1	ENSDARG00000033450		C16H18orf1 (1 of 2)	ENSDARG00000054941.1	ENSDARG00000054941		mll	ENSDARG00000004537.1	ENSDARG00000004537		slc25a39	ENSDARG00000007449.1	ENSDARG00000007449		rgl3a	ENSDARG00000071213.1	ENSDARG00000071213		cdh18	ENSDARG00000061371.1	ENSDARG00000061371		SLC3A2 (2 of 3)	ENSDARG00000055791.1	ENSDARG00000055791		ldb2a	ENSDARG00000019579.1	ENSDARG00000019579		bc2	ENSDARG00000053979.1	ENSDARG00000053979		kirrel3a	ENSDARG00000075806.1	ENSDARG00000075806		DGKZ (2 of 2)	ENSDARG00000076025.1	ENSDARG00000076025		rhoga
	comta	ENSDARG00000015337.1	ENSDARG00000015337		ALPK1	ENSDARG00000059741.1	ENSDARG00000059741		RNF157	ENSDARG00000057481.1	ENSDARG00000057481		zgc:163023	ENSDARG00000070391.1	ENSDARG00000070391		ftr41	ENSDARG00000073880.1	ENSDARG00000073880		VRTN	ENSDARG00000061963.1	ENSDARG00000061963		FIS1	ENSDARG00000095579.1	ENSDARG00000095579		EFCAB4B (1 of 2)	ENSDARG00000068231.1	ENSDARG00000068231		CABZ01111872.1	ENSDARG00000090343.1	ENSDARG00000090343		her4.3|her4.2	ENSDARG070770|094426.1	ENSDARG070770|0944		kcnd3	ENSDARG00000056101.1	ENSDARG00000056101		RNF14 (2 of 5)	ENSDARG00000091727.1	ENSDARG00000091727		mycbpap
	phf20a	ENSDARG00000002750.1	ENSDARG00000002750		BX511034.2	ENSDARG00000071636.1	ENSDARG00000071636		adam10a	ENSDARG00000053468.1	ENSDARG00000053468		zgc:153733	ENSDARG00000053257.1	ENSDARG00000053257		rnf34a	ENSDARG00000038300.1	ENSDARG00000038300		zgc:123349	ENSDARG00000058984.1	ENSDARG00000058984		tmod1	ENSDARG00000078318.1	ENSDARG00000078318		pgm2	ENSDARG00000018178.1	ENSDARG00000018178		zgc:171422	ENSDARG00000074825.1	ENSDARG00000074825		tmprss13b	ENSDARG00000077573.1	ENSDARG00000077573		twist1a	ENSDARG00000030402.1	ENSDARG00000030402		mag	ENSDARG00000009965.1	ENSDARG00000009965		TMA16
	ZNF518B	ENSDARG00000090832.1	ENSDARG00000090832		TIMMDC1	ENSDARG00000053466.1	ENSDARG00000053466		arhgef11	ENSDARG00000052482.1	ENSDARG00000052482		lgi2b	ENSDARG00000069701.1	ENSDARG00000069701		plekhm2	ENSDARG00000078850.1	ENSDARG00000078850		smurf1	ENSDARG00000016086.1	ENSDARG00000016086		SGPP1 (1 of 2)	ENSDARG00000060534.1	ENSDARG00000060534		rnf181	ENSDARG00000023958.1	ENSDARG00000023958		g6pd	ENSDARG00000071065.1	ENSDARG00000071065		C19H18orf21 (2 of 2)	ENSDARG00000077407.1	ENSDARG00000077407		rnf7	ENSDARG00000055524.1	ENSDARG00000055524		RECK	ENSDARG00000090039.1	ENSDARG00000090039		C20H14orf43 (2 of 2)
	ABHD12B (1 of 2)	ENSDARG00000069828.1	ENSDARG00000069828		CD37	ENSDARG00000075515.1	ENSDARG00000075515		cep63	ENSDARG00000056862.1	ENSDARG00000056862		st8sia2	ENSDARG00000018788.1	ENSDARG00000018788		gng2	ENSDARG00000056831.1	ENSDARG00000056831		VPS13C	ENSDARG00000074465.1	ENSDARG00000074465		GAL3ST4	ENSDARG00000079712.1	ENSDARG00000079712		prkri	ENSDARG00000017874.1	ENSDARG00000017874		si:dkey-12e7.1	ENSDARG00000069328.1	ENSDARG00000069328		zgc:162160	ENSDARG00000060259.1	ENSDARG00000060259		lima1	ENSDARG00000074020.1	ENSDARG00000074020		colm	ENSDARG00000061576.1	ENSDARG00000061576		fam18b
	prok1	ENSDARG00000073948.1	ENSDARG00000073948		WNT7A (1 of 2)	ENSDARG00000002483.1	ENSDARG00000002483		ATP10B	ENSDARG00000076230.1	ENSDARG00000076230		greb1l|GREB1L (2 of 2)	ENSDARG039196|092038.1	ENSDARG039196|0920		gng2	ENSDARG00000070003.1	ENSDARG00000070003		ATXN2	ENSDARG00000052897.1	ENSDARG00000052897		lrrfip1a	ENSDARG00000030012.1	ENSDARG00000030012		lpar6a	ENSDARG00000062552.1	ENSDARG00000062552		stab1l	ENSDARG00000076484.1	ENSDARG00000076484		BEND7	ENSDARG00000063186.1	ENSDARG00000063186		atp1b3b	ENSDARG00000042837.1	ENSDARG00000042837		insig1	ENSDARG00000010658.1	ENSDARG00000010658		mll3b
	ccbl1	ENSDARG00000023645.1	ENSDARG00000023645		cnppd1	ENSDARG00000027078.1	ENSDARG00000027078		PICK1	ENSDARG00000071152.1	ENSDARG00000071152		cat	ENSDARG00000004909.1	ENSDARG00000004909		bmpr2a	ENSDARG00000011941.1	ENSDARG00000011941		slc16a6b	ENSDARG00000060246.1	ENSDARG00000060246		C9H2orf49	ENSDARG00000042025.1	ENSDARG00000042025		LPHN1 (4 of 4)	ENSDARG00000076795.1	ENSDARG00000076795		RALB	ENSDARG00000041425.1	ENSDARG00000041425		arap3	ENSDARG00000076801.1	ENSDARG00000076801		arhgdia	ENSDARG00000043795.1	ENSDARG00000043795		SLC16A13	ENSDARG00000055342.1	ENSDARG00000055342		kifap3
	FIBP (2 of 3)	ENSDARG00000025648.1	ENSDARG00000025648		prkca	ENSDARG00000039241.1	ENSDARG00000039241		cdh13	ENSDARG00000014215.1	ENSDARG00000014215		mxra8b	ENSDARG00000062129.1	ENSDARG00000062129		UNC13B (1 of 2)	ENSDARG00000086274.1	ENSDARG00000086274		cdc42ep2	ENSDARG00000053959.1	ENSDARG00000053959		ERBB4 (3 of 5)	ENSDARG00000090408.1	ENSDARG00000090408		itsn1	ENSDARG00000000086.1	ENSDARG00000000086		FAM211A	ENSDARG00000076834.1	ENSDARG00000076834		CR318603.2	ENSDARG00000027907.1	ENSDARG00000027907		tspan5	ENSDARG00000086033.1	ENSDARG00000086033		mtnr1aa	ENSDARG00000037545.1	ENSDARG00000037545		RABEP2
	C8H20orf112 (2 of 2)	ENSDARG00000074902.1	ENSDARG00000074902		dhrs13	ENSDARG00000041137.1	ENSDARG00000041137		UGT2A3 (3 of 15)	ENSDARG00000058845.1	ENSDARG00000058845		tyk2	ENSDARG00000020326.1	ENSDARG00000020326		ehd1b	ENSDARG00000014793.1	ENSDARG00000014793		hdc	ENSDARG00000075454.1	ENSDARG00000075454		RAD51D	ENSDARG00000026400.1	ENSDARG00000026400		ror1	ENSDARG00000015176.1	ENSDARG00000015176		pargb	ENSDARG00000068420.1	ENSDARG00000068420		si:ch211-170d8.5	ENSDARG00000046142.1	ENSDARG00000046142		mcm9	ENSDARG00000013528.1	ENSDARG00000013528		gorasp1	ENSDARG00000003068.1	ENSDARG00000003068		CHORDC1 (2 of 2)
	abhd5	ENSDARG00000076874.1	ENSDARG00000076874		paqr3a	ENSDARG00000017703.1	ENSDARG00000017703		sssca1	ENSDARG00000069109.1	ENSDARG00000069109		itpr3	ENSDARG00000061741.1	ENSDARG00000061741		oprd1a	ENSDARG00000041660.1	ENSDARG00000041660		chka	ENSDARG00000041078.1	ENSDARG00000041078		tmem51b	ENSDARG00000061916.1	ENSDARG00000061916		PKN1 (1 of 2)	ENSDARG00000062748.1	ENSDARG00000062748		daam2	ENSDARG00000028393.1	ENSDARG00000028393		acsbg2	ENSDARG00000004094.1	ENSDARG00000004094		rarab	ENSDARG00000034893.1	ENSDARG00000034893		DCLK3	ENSDARG00000078997.1	ENSDARG00000078997		lin7a
	cda	ENSDARG00000038199.1	ENSDARG00000038199		kdrl	ENSDARG00000015815.1	ENSDARG00000015815		DENND1A	ENSDARG00000014592.1	ENSDARG00000014592		zgc:92107	ENSDARG00000044874.1	ENSDARG00000044874		dgcr14	ENSDARG00000060922.1	ENSDARG00000060922		SLC7A1 (2 of 2)	ENSDARG00000041874.1	ENSDARG00000041874		fam120c	ENSDARG00000019205.1	ENSDARG00000019205		SHROOM1	ENSDARG00000094181.1	ENSDARG00000094181		rhoj	ENSDARG00000020250.1	ENSDARG00000020250		si:dkey-102c8.3	ENSDARG00000071576.1	ENSDARG00000071576		tm4sf18	ENSDARG00000060668.1	ENSDARG00000060668		lum	ENSDARG00000045580.1	ENSDARG00000045580		si:ch211-161h7.6
	ddi2	ENSDARG00000006477.1	ENSDARG00000006477		CU550716.4	ENSDARG00000075541.1	ENSDARG00000075541		ssh1a	ENSDARG00000056780.1	ENSDARG00000056780		CR548631.2	ENSDARG00000055277.1	ENSDARG00000055277		aplnrb	ENSDARG00000036670.1	ENSDARG00000036670		TMEM196 (1 of 2)	ENSDARG00000013935.1	ENSDARG00000013935		tecpr2	ENSDARG00000060835.1	ENSDARG00000060835		syn1	ENSDARG00000060368.1	ENSDARG00000060368		fbxo3	ENSDARG00000029242.1	ENSDARG00000029242		sarm1	ENSDARG00000010610.1	ENSDARG00000010610		ANTXR1 (2 of 2)	ENSDARG00000074075.1	ENSDARG00000074075		bnipl	ENSDARG00000060435.1	ENSDARG00000060435		hoxb5b
	gdf6a	ENSDARG00000053479.1	ENSDARG00000053479		MYLK4 (1 of 2)	ENSDARG00000091260.1	ENSDARG00000091260		si:dkeyp-69e1.8	ENSDARG00000055731.1	ENSDARG00000055731		wscd2	ENSDARG00000061819.1	ENSDARG00000061819		atp2c1	ENSDARG00000060197.1	ENSDARG00000060197		ngb	ENSDARG00000053475.1	ENSDARG00000053475		wsb1	ENSDARG00000021343.1	ENSDARG00000021343		PARL (1 of 2)	ENSDARG00000020891.1	ENSDARG00000020891		zgc:165543	ENSDARG00000027065.1	ENSDARG00000027065		mef2a	ENSDARG00000031756.1	ENSDARG00000031756		ntrk3a	ENSDARG00000077228.1	ENSDARG00000077228		ASB14 (2 of 2)	ENSDARG00000008473.1	ENSDARG00000008473		ror1
	igfbp1b	ENSDARG00000038666.1	ENSDARG00000038666		popdc2	ENSDARG00000069922.1	ENSDARG00000069922		rgl2	ENSDARG00000007727.1	ENSDARG00000007727		CYSTM1	ENSDARG00000073961.1	ENSDARG00000073961		arpc5la	ENSDARG00000041720.1	ENSDARG00000041720		NEURL4	ENSDARG00000078127.1	ENSDARG00000078127		BX324231.1	ENSDARG00000033446.1	ENSDARG00000033446		dhrs12	ENSDARG00000011770.1	ENSDARG00000011770		si:dkey-222k23.4	ENSDARG00000077257.1	ENSDARG00000077257		abcb3l1	ENSDARG00000036787.1	ENSDARG00000036787		pdp2	ENSDARG00000058571.1	ENSDARG00000058571		zfp36l1b	ENSDARG00000021443.1	ENSDARG00000021443		FAM116A (2 of 2)
	si:dkeyp-35f12.3	ENSDARG00000003317.1	ENSDARG00000003317		oaf	ENSDARG00000075851.1	ENSDARG00000075851		MPPED1	ENSDARG00000088181.1	ENSDARG00000088181		flt4	ENSDARG00000015717.1	ENSDARG00000015717		C20H1orf131	ENSDARG00000078606.1	ENSDARG00000078606		KCNJ2 (1 of 2)	ENSDARG00000019418.1	ENSDARG00000019418		C5H8orf4 (1 of 2)	ENSDARG00000079497.1	ENSDARG00000079497		hagh	ENSDARG00000025338.1	ENSDARG00000025338		dpysl3	ENSDARG00000002587.1	ENSDARG00000002587		PTX3 (1 of 2)	ENSDARG00000079515.1	ENSDARG00000079515		si:ch211-266d19.4	ENSDARG00000012642.1	ENSDARG00000012642		nploc4	ENSDARG00000071393.1	ENSDARG00000071393		prmt7
	gdf6b	ENSDARG00000005510.1	ENSDARG00000005510		ttll11	ENSDARG00000060374.1	ENSDARG00000060374		vsnl1b	ENSDARG00000044053.1	ENSDARG00000044053		praf2	ENSDARG00000032535.1	ENSDARG00000032535		mag	ENSDARG00000009965.1	ENSDARG00000009965		mta3	ENSDARG00000054903.1	ENSDARG00000054903		crfb15	ENSDARG00000075776.1	ENSDARG00000075776		si:ch1073-280h16.1|si:ch1073-167a23.1	ENSDARG078752|094420.1	ENSDARG078752|0944		mfsd8	ENSDARG00000015179.1	ENSDARG00000015179		ror1	ENSDARG00000015176.1	ENSDARG00000015176		nfixa	ENSDARG00000043226.1	ENSDARG00000043226		igf2bp2b	ENSDARG00000061661.1	ENSDARG00000061661		stx7l
	FAM161A	ENSDARG00000089742.1	ENSDARG00000089742		CLDN3 (1 of 3)	ENSDARG00000041504.1	ENSDARG00000041504		AL929495.2	ENSDARG00000090767.1	ENSDARG00000090767		crb2a	ENSDARG00000060106.1	ENSDARG00000060106		HIPK3 (1 of 2)	ENSDARG00000062082.1	ENSDARG00000062082		arv1	ENSDARG00000074757.1	ENSDARG00000074757		atp6v0a1b	ENSDARG00000015174.1	ENSDARG00000015174		aspa	ENSDARG00000005154.1	ENSDARG00000005154		cpla2	ENSDARG00000024546.1	ENSDARG00000024546		GABRG2	ENSDARG00000053665.1	ENSDARG00000053665		PASK	ENSDARG00000075008.1	ENSDARG00000075008		exoc2	ENSDARG00000055610.1	ENSDARG00000055610		smad4
	serac1	ENSDARG00000056121.1	ENSDARG00000056121		fes	ENSDARG00000011449.1	ENSDARG00000011449		acsl4a	ENSDARG00000004078.1	ENSDARG00000004078		tmem232	ENSDARG00000067646.1	ENSDARG00000067646		fam98a	ENSDARG00000078391.1	ENSDARG00000078391		glud1a	ENSDARG00000008816.1	ENSDARG00000008816		znf143|wee1	ENSDARG041581|093864.1	ENSDARG041581|0938		saa	ENSDARG00000045999.1	ENSDARG00000045999		ide	ENSDARG00000075570.1	ENSDARG00000075570		sla1	ENSDARG00000054340.1	ENSDARG00000054340		RBMS2 (2 of 2)	ENSDARG00000044179.1	ENSDARG00000044179		BX000534.2	ENSDARG00000008098.1	ENSDARG00000008098		atp1a3b
	onecutl	ENSDARG00000040253.1	ENSDARG00000040253		slc2a3	ENSDARG00000013295.1	ENSDARG00000013295		fryb	ENSDARG00000056001.1	ENSDARG00000056001		pcl	ENSDARG00000000972.1	ENSDARG00000000972		AMN	ENSDARG00000062947.1	ENSDARG00000062947		hpse2	ENSDARG00000078163.1	ENSDARG00000078163		ankrd10a	ENSDARG00000037100.1	ENSDARG00000037100		g6pd	ENSDARG00000071065.1	ENSDARG00000071065		INTS5 (1 of 2)	ENSDARG00000077943.1	ENSDARG00000077943		PPP1R16B	ENSDARG00000079860.1	ENSDARG00000079860		mtrf1l	ENSDARG00000060005.1	ENSDARG00000060005		ptgr1	ENSDARG00000024877.1	ENSDARG00000024877		WNT7A (1 of 2)
	greb1l|GREB1L (2 of 2)	ENSDARG039196|092038.1	ENSDARG039196|0920		CU914772.1	ENSDARG00000074282.1	ENSDARG00000074282		UBE2J1	ENSDARG00000033489.1	ENSDARG00000033489		slc25a42	ENSDARG00000003470.1	ENSDARG00000003470		si:ch211-223a21.5	ENSDARG00000076670.1	ENSDARG00000076670		jag1b	ENSDARG00000013168.1	ENSDARG00000013168		fam126a	ENSDARG00000026762.1	ENSDARG00000026762		CU929258.1	ENSDARG00000016527.1	ENSDARG00000016527		QKI (1 of 2)	ENSDARG00000002026.1	ENSDARG00000002026		BX005356.2	ENSDARG00000077880.1	ENSDARG00000077880		GGT5 (1 of 2)	ENSDARG00000078258.1	ENSDARG00000078258		FADS6	ENSDARG00000091503.1	ENSDARG00000091503		cadm1a
	cdon	ENSDARG00000061328.1	ENSDARG00000061328		crym	ENSDARG00000062817.1	ENSDARG00000062817		VAV3 (3 of 3)	ENSDARG00000075962.1	ENSDARG00000075962		PIDD	ENSDARG00000074626.1	ENSDARG00000074626		mki67ip	ENSDARG00000040666.1	ENSDARG00000040666		sox32	ENSDARG00000041341.1	ENSDARG00000041341		MCAM (1 of 3)	ENSDARG00000035158.1	ENSDARG00000035158		slkb	ENSDARG00000012574.1	ENSDARG00000012574		vps39	ENSDARG00000074471.1	ENSDARG00000074471		NFE2L1 (1 of 2)	ENSDARG00000076533.1	ENSDARG00000076533		BX005196.1	ENSDARG00000024936.1	ENSDARG00000024936		ITSN2 (2 of 2)	ENSDARG00000000161.1	ENSDARG00000000161		epc2
	mpz	ENSDARG00000038609.1	ENSDARG00000038609		zgc:153157	ENSDARG00000070423.1	ENSDARG00000070423		si:ch211-236l14.4|si:dkey-225e17.4	ENSDARG062059|093409.1	ENSDARG062059|0934		PCIF1	ENSDARG00000004917.1	ENSDARG00000004917		HDAC11 (2 of 2)	ENSDARG00000087573.1	ENSDARG00000087573		pparda	ENSDARG00000044525.1	ENSDARG00000044525		EIF2C2	ENSDARG00000061268.1	ENSDARG00000061268		CLDN22	ENSDARG00000076137.1	ENSDARG00000076137		TMEM91	ENSDARG00000068456.1	ENSDARG00000068456		MCAM (1 of 3)	ENSDARG00000035158.1	ENSDARG00000035158		pisd	ENSDARG00000052462.1	ENSDARG00000052462		AMBP (2 of 2)	ENSDARG00000092534.1	ENSDARG00000092534		CU929431.1
	hoxa1a	ENSDARG00000057721.1	ENSDARG00000057721		pex2	ENSDARG00000062421.1	ENSDARG00000062421		SH3BGRL3	ENSDARG00000036016.1	ENSDARG00000036016		pi4k2b	ENSDARG00000013881.1	ENSDARG00000013881		terf1	ENSDARG00000058710.1	ENSDARG00000058710		TACR2	ENSDARG00000074509.1	ENSDARG00000074509		pdk3a	ENSDARG00000014527.1	ENSDARG00000014527		zgc:158432	ENSDARG00000067806.1	ENSDARG00000067806		si:dkey-9i23.11	ENSDARG00000094133.1	ENSDARG00000094133		gpr182	ENSDARG00000036616.1	ENSDARG00000036616		hhat	ENSDARG00000074428.1	ENSDARG00000074428		CPXM1 (1 of 2)	ENSDARG00000074358.1	ENSDARG00000074358		si:dkeyp-41f9.4
	hip1r	ENSDARG00000077445.1	ENSDARG00000077445		si:dkeyp-8h3.5	ENSDARG00000079350.1	ENSDARG00000079350		NSMCE2	ENSDARG00000076379.1	ENSDARG00000076379		si:ch211-237l4.6	ENSDARG00000056915.1	ENSDARG00000056915		xkr8.3	ENSDARG00000039996.1	ENSDARG00000039996		anp32b	ENSDARG00000023330.1	ENSDARG00000023330		loxl3b	ENSDARG00000039563.1	ENSDARG00000039563		cdc42ep1	ENSDARG00000062390.1	ENSDARG00000062390		lhfp	ENSDARG00000004363.1	ENSDARG00000004363		cept1b	ENSDARG00000021177.1	ENSDARG00000021177		slc44a5b	ENSDARG00000057419.1	ENSDARG00000057419		STXBP6	ENSDARG00000088862.1	ENSDARG00000088862		si:dkey-114c15.7
	sox19b	ENSDARG00000040266.1	ENSDARG00000040266		acsm3	ENSDARG00000004880.1	ENSDARG00000004880		kctd3	ENSDARG00000060854.1	ENSDARG00000060854		SLC6A2	ENSDARG00000016141.1	ENSDARG00000016141		park7	ENSDARG00000034826.1	ENSDARG00000034826		dlgap3	ENSDARG00000055459.1	ENSDARG00000055459		l3mbtl1b	ENSDARG00000074346.1	ENSDARG00000074346		STRN	ENSDARG00000060595.1	ENSDARG00000060595		rcor3	ENSDARG00000004502.1	ENSDARG00000004502		plcd1b	ENSDARG00000034080.1	ENSDARG00000034080		pvalb3	ENSDARG00000022817.1	ENSDARG00000022817		zgc:153941	ENSDARG00000069376.1	ENSDARG00000069376		TAF2 (1 of 2)
	nr2c2	ENSDARG00000042477.1	ENSDARG00000042477		ppp2r2a	ENSDARG00000006624.1	ENSDARG00000006624		poc1bl	ENSDARG00000012745.1	ENSDARG00000012745		dkk3a	ENSDARG00000077630.1	ENSDARG00000077630		psmd11b	ENSDARG00000005134.1	ENSDARG00000005134		trim2a	ENSDARG00000031817.1	ENSDARG00000031817		piga	ENSDARG00000041040.1	ENSDARG00000041040		twf1b	ENSDARG00000011661.1	ENSDARG00000011661		shcbp1	ENSDARG00000052167.1	ENSDARG00000052167		BX296538.3	ENSDARG00000091479.1	ENSDARG00000091479		cbx5	ENSDARG00000061187.1	ENSDARG00000061187		si:dkey-40c11.1	ENSDARG00000031345.1	ENSDARG00000031345		gls2
[truncated: 726 more rows]
[truncated: 26 more columns]
