# Supplementary material for: MicroRNAs regulate gene plasticity during cold shock in zebrafish larvae
Source: BMC Genomics. 2016 Nov 15;17:922. doi: 10.1186/s12864-016-3239-4 (PMC5111229; doi:10.1186/s12864-016-3239-4)
Supplement: Additional file 5: — GO term analysis of miRNA corresponding target genes. (XLSX 135 kb) [file 12864_2016_3239_MOESM5_ESM.xlsx]

## Sheet: miRNA target genes list
Ensemble ID of cold regulated genes
target-cold induced miRNAs-6310	targets of cold-repressed miRNAs-5446
ENSDARG00000000018	ENSDARG00000000018
ENSDARG00000000103	ENSDARG00000000086
ENSDARG00000000151	ENSDARG00000000103
ENSDARG00000000161	ENSDARG00000000142
ENSDARG00000000183	ENSDARG00000000161
ENSDARG00000000189	ENSDARG00000000241
ENSDARG00000000324	ENSDARG00000000324
ENSDARG00000000380	ENSDARG00000000384
ENSDARG00000000384	ENSDARG00000000442
ENSDARG00000000423	ENSDARG00000000563
ENSDARG00000000442	ENSDARG00000000588
ENSDARG00000000516	ENSDARG00000000690
ENSDARG00000000542	ENSDARG00000000747
ENSDARG00000000551	ENSDARG00000000796
ENSDARG00000000563	ENSDARG00000000830
ENSDARG00000000568	ENSDARG00000000837
ENSDARG00000000631	ENSDARG00000000861
ENSDARG00000000651	ENSDARG00000000887
ENSDARG00000000690	ENSDARG00000000972
ENSDARG00000000747	ENSDARG00000001009
ENSDARG00000000830	ENSDARG00000001129
ENSDARG00000000837	ENSDARG00000001154
ENSDARG00000000861	ENSDARG00000001210
ENSDARG00000000943	ENSDARG00000001313
ENSDARG00000000966	ENSDARG00000001437
ENSDARG00000001009	ENSDARG00000001442
ENSDARG00000001129	ENSDARG00000001452
ENSDARG00000001285	ENSDARG00000001470
ENSDARG00000001313	ENSDARG00000001557
ENSDARG00000001431	ENSDARG00000001676
ENSDARG00000001437	ENSDARG00000001734
ENSDARG00000001447	ENSDARG00000001754
ENSDARG00000001452	ENSDARG00000001776
ENSDARG00000001463	ENSDARG00000001781
ENSDARG00000001470	ENSDARG00000001782
ENSDARG00000001498	ENSDARG00000001784
ENSDARG00000001676	ENSDARG00000001803
ENSDARG00000001710	ENSDARG00000001825
ENSDARG00000001733	ENSDARG00000001897
ENSDARG00000001734	ENSDARG00000001930
ENSDARG00000001754	ENSDARG00000001939
ENSDARG00000001769	ENSDARG00000001968
ENSDARG00000001776	ENSDARG00000001969
ENSDARG00000001781	ENSDARG00000001994
ENSDARG00000001807	ENSDARG00000001999
ENSDARG00000001825	ENSDARG00000002021
ENSDARG00000001829	ENSDARG00000002026
ENSDARG00000001832	ENSDARG00000002037
ENSDARG00000001890	ENSDARG00000002071
ENSDARG00000001897	ENSDARG00000002168
ENSDARG00000001898	ENSDARG00000002172
ENSDARG00000001915	ENSDARG00000002192
ENSDARG00000001929	ENSDARG00000002215
ENSDARG00000001930	ENSDARG00000002235
ENSDARG00000001939	ENSDARG00000002299
ENSDARG00000001940	ENSDARG00000002336
ENSDARG00000001953	ENSDARG00000002353
ENSDARG00000001968	ENSDARG00000002365
ENSDARG00000001969	ENSDARG00000002377
ENSDARG00000001972	ENSDARG00000002391
ENSDARG00000001994	ENSDARG00000002402
ENSDARG00000002006	ENSDARG00000002411
ENSDARG00000002016	ENSDARG00000002414
ENSDARG00000002026	ENSDARG00000002445
ENSDARG00000002037	ENSDARG00000002463
ENSDARG00000002071	ENSDARG00000002479
ENSDARG00000002127	ENSDARG00000002483
ENSDARG00000002148	ENSDARG00000002494
ENSDARG00000002167	ENSDARG00000002508
ENSDARG00000002168	ENSDARG00000002510
ENSDARG00000002184	ENSDARG00000002533
ENSDARG00000002192	ENSDARG00000002538
ENSDARG00000002215	ENSDARG00000002564
ENSDARG00000002217	ENSDARG00000002587
ENSDARG00000002249	ENSDARG00000002591
ENSDARG00000002285	ENSDARG00000002597
ENSDARG00000002332	ENSDARG00000002614
ENSDARG00000002333	ENSDARG00000002634
ENSDARG00000002336	ENSDARG00000002642
ENSDARG00000002377	ENSDARG00000002682
ENSDARG00000002401	ENSDARG00000002701
ENSDARG00000002463	ENSDARG00000002731
ENSDARG00000002483	ENSDARG00000002745
ENSDARG00000002507	ENSDARG00000002750
ENSDARG00000002509	ENSDARG00000002768
ENSDARG00000002510	ENSDARG00000002773
ENSDARG00000002536	ENSDARG00000002787
ENSDARG00000002546	ENSDARG00000002792
ENSDARG00000002564	ENSDARG00000002798
ENSDARG00000002571	ENSDARG00000002912
ENSDARG00000002582	ENSDARG00000002916
ENSDARG00000002587	ENSDARG00000002945
ENSDARG00000002597	ENSDARG00000002947
ENSDARG00000002600	ENSDARG00000002971
ENSDARG00000002607	ENSDARG00000002981
ENSDARG00000002614	ENSDARG00000002991
ENSDARG00000002632	ENSDARG00000003041
ENSDARG00000002634	ENSDARG00000003054
ENSDARG00000002635	ENSDARG00000003068
ENSDARG00000002642	ENSDARG00000003087
ENSDARG00000002644	ENSDARG00000003102
ENSDARG00000002656	ENSDARG00000003146
ENSDARG00000002659	ENSDARG00000003175
ENSDARG00000002663	ENSDARG00000003181
ENSDARG00000002670	ENSDARG00000003189
ENSDARG00000002696	ENSDARG00000003203
ENSDARG00000002728	ENSDARG00000003251
ENSDARG00000002732	ENSDARG00000003257
ENSDARG00000002748	ENSDARG00000003290
ENSDARG00000002750	ENSDARG00000003303
ENSDARG00000002768	ENSDARG00000003311
ENSDARG00000002771	ENSDARG00000003317
ENSDARG00000002794	ENSDARG00000003323
ENSDARG00000002831	ENSDARG00000003328
ENSDARG00000002916	ENSDARG00000003373
ENSDARG00000002945	ENSDARG00000003391
ENSDARG00000002947	ENSDARG00000003395
ENSDARG00000002988	ENSDARG00000003398
ENSDARG00000003008	ENSDARG00000003462
ENSDARG00000003017	ENSDARG00000003470
ENSDARG00000003020	ENSDARG00000003512
ENSDARG00000003046	ENSDARG00000003513
ENSDARG00000003054	ENSDARG00000003527
ENSDARG00000003069	ENSDARG00000003546
ENSDARG00000003085	ENSDARG00000003584
ENSDARG00000003087	ENSDARG00000003631
ENSDARG00000003109	ENSDARG00000003655
ENSDARG00000003132	ENSDARG00000003680
ENSDARG00000003144	ENSDARG00000003682
ENSDARG00000003146	ENSDARG00000003684
ENSDARG00000003157	ENSDARG00000003699
ENSDARG00000003167	ENSDARG00000003705
ENSDARG00000003210	ENSDARG00000003751
ENSDARG00000003213	ENSDARG00000003769
ENSDARG00000003216	ENSDARG00000003789
ENSDARG00000003244	ENSDARG00000003820
ENSDARG00000003250	ENSDARG00000003827
ENSDARG00000003251	ENSDARG00000003835
ENSDARG00000003257	ENSDARG00000003841
ENSDARG00000003259	ENSDARG00000003865
ENSDARG00000003290	ENSDARG00000003866
ENSDARG00000003303	ENSDARG00000003869
ENSDARG00000003311	ENSDARG00000003903
ENSDARG00000003317	ENSDARG00000003934
ENSDARG00000003323	ENSDARG00000003952
ENSDARG00000003326	ENSDARG00000003961
ENSDARG00000003344	ENSDARG00000003971
ENSDARG00000003373	ENSDARG00000003973
ENSDARG00000003375	ENSDARG00000003974
ENSDARG00000003381	ENSDARG00000003977
ENSDARG00000003395	ENSDARG00000003989
ENSDARG00000003398	ENSDARG00000003998
ENSDARG00000003420	ENSDARG00000004023
ENSDARG00000003446	ENSDARG00000004049
ENSDARG00000003449	ENSDARG00000004060
ENSDARG00000003462	ENSDARG00000004078
ENSDARG00000003470	ENSDARG00000004094
ENSDARG00000003513	ENSDARG00000004132
ENSDARG00000003517	ENSDARG00000004154
ENSDARG00000003519	ENSDARG00000004158
ENSDARG00000003533	ENSDARG00000004161
ENSDARG00000003584	ENSDARG00000004171
ENSDARG00000003631	ENSDARG00000004189
ENSDARG00000003675	ENSDARG00000004227
ENSDARG00000003680	ENSDARG00000004243
ENSDARG00000003681	ENSDARG00000004246
ENSDARG00000003684	ENSDARG00000004251
ENSDARG00000003706	ENSDARG00000004270
ENSDARG00000003750	ENSDARG00000004280
ENSDARG00000003751	ENSDARG00000004291
ENSDARG00000003769	ENSDARG00000004305
ENSDARG00000003776	ENSDARG00000004307
ENSDARG00000003789	ENSDARG00000004322
ENSDARG00000003820	ENSDARG00000004363
ENSDARG00000003822	ENSDARG00000004402
ENSDARG00000003836	ENSDARG00000004492
ENSDARG00000003841	ENSDARG00000004502
ENSDARG00000003845	ENSDARG00000004525
ENSDARG00000003854	ENSDARG00000004537
ENSDARG00000003869	ENSDARG00000004580
ENSDARG00000003903	ENSDARG00000004592
ENSDARG00000003938	ENSDARG00000004594
ENSDARG00000003941	ENSDARG00000004618
ENSDARG00000003952	ENSDARG00000004627
ENSDARG00000003961	ENSDARG00000004714
ENSDARG00000003970	ENSDARG00000004729
ENSDARG00000003973	ENSDARG00000004735
ENSDARG00000003974	ENSDARG00000004754
ENSDARG00000003977	ENSDARG00000004763
ENSDARG00000003991	ENSDARG00000004794
ENSDARG00000003998	ENSDARG00000004823
ENSDARG00000004015	ENSDARG00000004840
ENSDARG00000004023	ENSDARG00000004843
ENSDARG00000004049	ENSDARG00000004869
ENSDARG00000004060	ENSDARG00000004870
ENSDARG00000004074	ENSDARG00000004874
ENSDARG00000004078	ENSDARG00000004880
ENSDARG00000004082	ENSDARG00000004909
ENSDARG00000004111	ENSDARG00000004917
ENSDARG00000004115	ENSDARG00000004939
ENSDARG00000004130	ENSDARG00000004952
ENSDARG00000004132	ENSDARG00000004954
ENSDARG00000004151	ENSDARG00000004958
ENSDARG00000004154	ENSDARG00000004965
ENSDARG00000004158	ENSDARG00000005001
ENSDARG00000004169	ENSDARG00000005015
ENSDARG00000004171	ENSDARG00000005026
ENSDARG00000004189	ENSDARG00000005049
ENSDARG00000004196	ENSDARG00000005121
ENSDARG00000004227	ENSDARG00000005122
ENSDARG00000004246	ENSDARG00000005128
ENSDARG00000004256	ENSDARG00000005134
ENSDARG00000004270	ENSDARG00000005141
ENSDARG00000004280	ENSDARG00000005150
ENSDARG00000004305	ENSDARG00000005154
ENSDARG00000004307	ENSDARG00000005159
ENSDARG00000004308	ENSDARG00000005172
ENSDARG00000004372	ENSDARG00000005232
ENSDARG00000004377	ENSDARG00000005271
ENSDARG00000004378	ENSDARG00000005273
ENSDARG00000004386	ENSDARG00000005284
ENSDARG00000004402	ENSDARG00000005315
ENSDARG00000004406	ENSDARG00000005318
ENSDARG00000004415	ENSDARG00000005359
ENSDARG00000004436	ENSDARG00000005364
ENSDARG00000004452	ENSDARG00000005368
ENSDARG00000004492	ENSDARG00000005394
ENSDARG00000004525	ENSDARG00000005451
ENSDARG00000004537	ENSDARG00000005458
ENSDARG00000004592	ENSDARG00000005464
ENSDARG00000004597	ENSDARG00000005470
ENSDARG00000004643	ENSDARG00000005479
ENSDARG00000004697	ENSDARG00000005481
ENSDARG00000004714	ENSDARG00000005482
ENSDARG00000004729	ENSDARG00000005510
ENSDARG00000004735	ENSDARG00000005540
ENSDARG00000004745	ENSDARG00000005544
ENSDARG00000004780	ENSDARG00000005561
ENSDARG00000004782	ENSDARG00000005574
ENSDARG00000004823	ENSDARG00000005576
ENSDARG00000004845	ENSDARG00000005578
ENSDARG00000004874	ENSDARG00000005612
ENSDARG00000004875	ENSDARG00000005619
ENSDARG00000004932	ENSDARG00000005626
ENSDARG00000004939	ENSDARG00000005629
ENSDARG00000004948	ENSDARG00000005651
ENSDARG00000004952	ENSDARG00000005673
ENSDARG00000004979	ENSDARG00000005675
ENSDARG00000005015	ENSDARG00000005690
ENSDARG00000005026	ENSDARG00000005699
ENSDARG00000005108	ENSDARG00000005716
ENSDARG00000005122	ENSDARG00000005739
ENSDARG00000005126	ENSDARG00000005749
ENSDARG00000005139	ENSDARG00000005762
ENSDARG00000005150	ENSDARG00000005786
ENSDARG00000005154	ENSDARG00000005799
ENSDARG00000005162	ENSDARG00000005800
ENSDARG00000005172	ENSDARG00000005821
ENSDARG00000005185	ENSDARG00000005823
ENSDARG00000005210	ENSDARG00000005879
ENSDARG00000005220	ENSDARG00000005891
ENSDARG00000005221	ENSDARG00000005897
ENSDARG00000005230	ENSDARG00000005974
ENSDARG00000005236	ENSDARG00000005989
ENSDARG00000005271	ENSDARG00000006008
ENSDARG00000005284	ENSDARG00000006011
ENSDARG00000005314	ENSDARG00000006021
ENSDARG00000005315	ENSDARG00000006031
ENSDARG00000005318	ENSDARG00000006040
ENSDARG00000005332	ENSDARG00000006044
ENSDARG00000005333	ENSDARG00000006062
ENSDARG00000005343	ENSDARG00000006065
ENSDARG00000005356	ENSDARG00000006074
ENSDARG00000005394	ENSDARG00000006151
ENSDARG00000005458	ENSDARG00000006181
ENSDARG00000005463	ENSDARG00000006206
ENSDARG00000005470	ENSDARG00000006215
ENSDARG00000005476	ENSDARG00000006266
ENSDARG00000005479	ENSDARG00000006272
ENSDARG00000005485	ENSDARG00000006281
ENSDARG00000005510	ENSDARG00000006283
ENSDARG00000005544	ENSDARG00000006288
ENSDARG00000005561	ENSDARG00000006307
ENSDARG00000005565	ENSDARG00000006314
ENSDARG00000005567	ENSDARG00000006350
ENSDARG00000005574	ENSDARG00000006353
ENSDARG00000005590	ENSDARG00000006383
ENSDARG00000005600	ENSDARG00000006399
ENSDARG00000005619	ENSDARG00000006474
ENSDARG00000005625	ENSDARG00000006477
ENSDARG00000005628	ENSDARG00000006491
ENSDARG00000005642	ENSDARG00000006494
ENSDARG00000005651	ENSDARG00000006497
ENSDARG00000005652	ENSDARG00000006546
ENSDARG00000005670	ENSDARG00000006566
ENSDARG00000005673	ENSDARG00000006584
ENSDARG00000005675	ENSDARG00000006600
ENSDARG00000005690	ENSDARG00000006603
ENSDARG00000005704	ENSDARG00000006604
ENSDARG00000005739	ENSDARG00000006609
ENSDARG00000005772	ENSDARG00000006624
ENSDARG00000005786	ENSDARG00000006639
ENSDARG00000005799	ENSDARG00000006686
ENSDARG00000005800	ENSDARG00000006693
ENSDARG00000005841	ENSDARG00000006712
ENSDARG00000005883	ENSDARG00000006760
ENSDARG00000005891	ENSDARG00000006775
ENSDARG00000005894	ENSDARG00000006818
ENSDARG00000005897	ENSDARG00000006862
ENSDARG00000005989	ENSDARG00000006865
ENSDARG00000006005	ENSDARG00000006869
ENSDARG00000006008	ENSDARG00000006878
ENSDARG00000006011	ENSDARG00000006891
ENSDARG00000006021	ENSDARG00000006894
ENSDARG00000006038	ENSDARG00000006916
ENSDARG00000006040	ENSDARG00000006921
ENSDARG00000006044	ENSDARG00000006924
ENSDARG00000006062	ENSDARG00000006944
ENSDARG00000006079	ENSDARG00000006990
ENSDARG00000006093	ENSDARG00000007018
ENSDARG00000006094	ENSDARG00000007099
ENSDARG00000006124	ENSDARG00000007127
ENSDARG00000006151	ENSDARG00000007141
ENSDARG00000006169	ENSDARG00000007149
ENSDARG00000006181	ENSDARG00000007151
ENSDARG00000006196	ENSDARG00000007172
ENSDARG00000006200	ENSDARG00000007173
ENSDARG00000006202	ENSDARG00000007179
ENSDARG00000006220	ENSDARG00000007184
ENSDARG00000006240	ENSDARG00000007186
ENSDARG00000006272	ENSDARG00000007198
ENSDARG00000006275	ENSDARG00000007220
ENSDARG00000006283	ENSDARG00000007222
ENSDARG00000006299	ENSDARG00000007247
ENSDARG00000006307	ENSDARG00000007329
ENSDARG00000006314	ENSDARG00000007344
ENSDARG00000006350	ENSDARG00000007347
ENSDARG00000006353	ENSDARG00000007349
ENSDARG00000006368	ENSDARG00000007359
ENSDARG00000006375	ENSDARG00000007383
ENSDARG00000006396	ENSDARG00000007425
ENSDARG00000006420	ENSDARG00000007449
ENSDARG00000006422	ENSDARG00000007465
ENSDARG00000006427	ENSDARG00000007477
ENSDARG00000006462	ENSDARG00000007485
ENSDARG00000006467	ENSDARG00000007490
ENSDARG00000006474	ENSDARG00000007496
ENSDARG00000006477	ENSDARG00000007549
ENSDARG00000006487	ENSDARG00000007597
ENSDARG00000006491	ENSDARG00000007601
ENSDARG00000006497	ENSDARG00000007603
ENSDARG00000006518	ENSDARG00000007609
ENSDARG00000006544	ENSDARG00000007624
ENSDARG00000006546	ENSDARG00000007628
ENSDARG00000006553	ENSDARG00000007630
ENSDARG00000006566	ENSDARG00000007655
ENSDARG00000006598	ENSDARG00000007678
ENSDARG00000006607	ENSDARG00000007691
ENSDARG00000006617	ENSDARG00000007693
ENSDARG00000006621	ENSDARG00000007709
ENSDARG00000006636	ENSDARG00000007727
ENSDARG00000006639	ENSDARG00000007795
ENSDARG00000006640	ENSDARG00000007807
ENSDARG00000006666	ENSDARG00000007818
ENSDARG00000006677	ENSDARG00000007823
ENSDARG00000006683	ENSDARG00000007891
ENSDARG00000006747	ENSDARG00000007892
ENSDARG00000006758	ENSDARG00000007912
ENSDARG00000006775	ENSDARG00000007915
ENSDARG00000006786	ENSDARG00000007921
ENSDARG00000006797	ENSDARG00000007943
ENSDARG00000006818	ENSDARG00000007950
ENSDARG00000006862	ENSDARG00000007975
ENSDARG00000006865	ENSDARG00000007982
ENSDARG00000006877	ENSDARG00000008029
ENSDARG00000006878	ENSDARG00000008035
ENSDARG00000006894	ENSDARG00000008057
ENSDARG00000006899	ENSDARG00000008060
ENSDARG00000006900	ENSDARG00000008068
ENSDARG00000006923	ENSDARG00000008098
ENSDARG00000006944	ENSDARG00000008100
ENSDARG00000007015	ENSDARG00000008105
ENSDARG00000007018	ENSDARG00000008107
ENSDARG00000007097	ENSDARG00000008127
ENSDARG00000007098	ENSDARG00000008131
ENSDARG00000007125	ENSDARG00000008155
ENSDARG00000007127	ENSDARG00000008174
ENSDARG00000007129	ENSDARG00000008184
ENSDARG00000007136	ENSDARG00000008191
ENSDARG00000007151	ENSDARG00000008209
ENSDARG00000007171	ENSDARG00000008212
ENSDARG00000007173	ENSDARG00000008224
ENSDARG00000007179	ENSDARG00000008235
ENSDARG00000007184	ENSDARG00000008238
ENSDARG00000007186	ENSDARG00000008275
ENSDARG00000007217	ENSDARG00000008278
ENSDARG00000007221	ENSDARG00000008279
ENSDARG00000007222	ENSDARG00000008287
ENSDARG00000007231	ENSDARG00000008305
ENSDARG00000007257	ENSDARG00000008306
ENSDARG00000007265	ENSDARG00000008366
ENSDARG00000007275	ENSDARG00000008377
ENSDARG00000007320	ENSDARG00000008384
ENSDARG00000007323	ENSDARG00000008413
ENSDARG00000007329	ENSDARG00000008414
ENSDARG00000007344	ENSDARG00000008434
ENSDARG00000007349	ENSDARG00000008454
ENSDARG00000007359	ENSDARG00000008473
ENSDARG00000007370	ENSDARG00000008485
ENSDARG00000007371	ENSDARG00000008487
ENSDARG00000007382	ENSDARG00000008491
ENSDARG00000007383	ENSDARG00000008542
ENSDARG00000007412	ENSDARG00000008553
ENSDARG00000007425	ENSDARG00000008568
ENSDARG00000007443	ENSDARG00000008639
ENSDARG00000007465	ENSDARG00000008662
ENSDARG00000007467	ENSDARG00000008723
ENSDARG00000007477	ENSDARG00000008727
ENSDARG00000007485	ENSDARG00000008757
ENSDARG00000007490	ENSDARG00000008765
ENSDARG00000007494	ENSDARG00000008772
ENSDARG00000007549	ENSDARG00000008788
ENSDARG00000007560	ENSDARG00000008797
ENSDARG00000007597	ENSDARG00000008816
ENSDARG00000007655	ENSDARG00000008829
ENSDARG00000007691	ENSDARG00000008832
ENSDARG00000007697	ENSDARG00000008840
ENSDARG00000007709	ENSDARG00000008858
ENSDARG00000007722	ENSDARG00000008867
ENSDARG00000007723	ENSDARG00000008884
ENSDARG00000007727	ENSDARG00000008886
ENSDARG00000007743	ENSDARG00000008931
ENSDARG00000007755	ENSDARG00000008946
ENSDARG00000007769	ENSDARG00000008948
ENSDARG00000007795	ENSDARG00000008953
ENSDARG00000007823	ENSDARG00000008969
ENSDARG00000007867	ENSDARG00000008976
ENSDARG00000007891	ENSDARG00000008983
ENSDARG00000007955	ENSDARG00000009017
ENSDARG00000007975	ENSDARG00000009023
ENSDARG00000007996	ENSDARG00000009045
ENSDARG00000008029	ENSDARG00000009081
ENSDARG00000008060	ENSDARG00000009131
ENSDARG00000008068	ENSDARG00000009134
ENSDARG00000008100	ENSDARG00000009136
ENSDARG00000008107	ENSDARG00000009160
ENSDARG00000008131	ENSDARG00000009175
ENSDARG00000008133	ENSDARG00000009209
ENSDARG00000008141	ENSDARG00000009215
ENSDARG00000008142	ENSDARG00000009266
ENSDARG00000008153	ENSDARG00000009273
ENSDARG00000008155	ENSDARG00000009281
ENSDARG00000008165	ENSDARG00000009311
ENSDARG00000008174	ENSDARG00000009313
ENSDARG00000008182	ENSDARG00000009315
ENSDARG00000008191	ENSDARG00000009346
ENSDARG00000008238	ENSDARG00000009350
ENSDARG00000008247	ENSDARG00000009351
ENSDARG00000008255	ENSDARG00000009372
ENSDARG00000008275	ENSDARG00000009386
ENSDARG00000008279	ENSDARG00000009461
ENSDARG00000008336	ENSDARG00000009470
ENSDARG00000008366	ENSDARG00000009482
ENSDARG00000008370	ENSDARG00000009499
ENSDARG00000008384	ENSDARG00000009564
ENSDARG00000008388	ENSDARG00000009567
ENSDARG00000008414	ENSDARG00000009594
ENSDARG00000008447	ENSDARG00000009607
ENSDARG00000008454	ENSDARG00000009624
ENSDARG00000008472	ENSDARG00000009626
ENSDARG00000008485	ENSDARG00000009637
ENSDARG00000008487	ENSDARG00000009738
ENSDARG00000008494	ENSDARG00000009740
ENSDARG00000008503	ENSDARG00000009743
ENSDARG00000008542	ENSDARG00000009745
ENSDARG00000008568	ENSDARG00000009754
ENSDARG00000008592	ENSDARG00000009764
ENSDARG00000008639	ENSDARG00000009783
ENSDARG00000008662	ENSDARG00000009789
ENSDARG00000008674	ENSDARG00000009793
ENSDARG00000008697	ENSDARG00000009830
ENSDARG00000008723	ENSDARG00000009852
ENSDARG00000008727	ENSDARG00000009862
ENSDARG00000008767	ENSDARG00000009867
ENSDARG00000008772	ENSDARG00000009870
ENSDARG00000008784	ENSDARG00000009875
ENSDARG00000008788	ENSDARG00000009950
ENSDARG00000008796	ENSDARG00000009965
ENSDARG00000008811	ENSDARG00000010021
ENSDARG00000008832	ENSDARG00000010029
ENSDARG00000008840	ENSDARG00000010098
ENSDARG00000008858	ENSDARG00000010124
ENSDARG00000008886	ENSDARG00000010144
ENSDARG00000008890	ENSDARG00000010169
ENSDARG00000008931	ENSDARG00000010181
ENSDARG00000008937	ENSDARG00000010186
ENSDARG00000008948	ENSDARG00000010207
ENSDARG00000008953	ENSDARG00000010266
ENSDARG00000008976	ENSDARG00000010270
ENSDARG00000008979	ENSDARG00000010276
ENSDARG00000008983	ENSDARG00000010318
ENSDARG00000008986	ENSDARG00000010347
ENSDARG00000009014	ENSDARG00000010350
ENSDARG00000009017	ENSDARG00000010376
ENSDARG00000009018	ENSDARG00000010385
ENSDARG00000009021	ENSDARG00000010408
ENSDARG00000009026	ENSDARG00000010415
ENSDARG00000009046	ENSDARG00000010420
ENSDARG00000009094	ENSDARG00000010425
ENSDARG00000009123	ENSDARG00000010433
ENSDARG00000009131	ENSDARG00000010437
ENSDARG00000009134	ENSDARG00000010442
ENSDARG00000009160	ENSDARG00000010445
ENSDARG00000009175	ENSDARG00000010454
ENSDARG00000009178	ENSDARG00000010519
ENSDARG00000009209	ENSDARG00000010524
ENSDARG00000009214	ENSDARG00000010553
ENSDARG00000009217	ENSDARG00000010572
ENSDARG00000009250	ENSDARG00000010583
ENSDARG00000009266	ENSDARG00000010601
ENSDARG00000009281	ENSDARG00000010603
ENSDARG00000009299	ENSDARG00000010610
ENSDARG00000009313	ENSDARG00000010641
ENSDARG00000009350	ENSDARG00000010655
ENSDARG00000009351	ENSDARG00000010658
ENSDARG00000009372	ENSDARG00000010712
ENSDARG00000009461	ENSDARG00000010745
ENSDARG00000009470	ENSDARG00000010758
ENSDARG00000009482	ENSDARG00000010771
ENSDARG00000009525	ENSDARG00000010773
ENSDARG00000009563	ENSDARG00000010779
ENSDARG00000009567	ENSDARG00000010785
ENSDARG00000009610	ENSDARG00000010791
ENSDARG00000009629	ENSDARG00000010792
ENSDARG00000009637	ENSDARG00000010831
ENSDARG00000009657	ENSDARG00000010853
ENSDARG00000009685	ENSDARG00000010906
ENSDARG00000009689	ENSDARG00000010918
ENSDARG00000009693	ENSDARG00000010941
ENSDARG00000009738	ENSDARG00000010953
ENSDARG00000009740	ENSDARG00000011055
ENSDARG00000009743	ENSDARG00000011065
ENSDARG00000009745	ENSDARG00000011066
ENSDARG00000009764	ENSDARG00000011083
ENSDARG00000009782	ENSDARG00000011091
ENSDARG00000009789	ENSDARG00000011094
ENSDARG00000009793	ENSDARG00000011133
ENSDARG00000009825	ENSDARG00000011157
ENSDARG00000009850	ENSDARG00000011166
ENSDARG00000009851	ENSDARG00000011171
ENSDARG00000009862	ENSDARG00000011186
ENSDARG00000009864	ENSDARG00000011190
ENSDARG00000009870	ENSDARG00000011219
ENSDARG00000009881	ENSDARG00000011235
ENSDARG00000009885	ENSDARG00000011245
ENSDARG00000009899	ENSDARG00000011272
ENSDARG00000009901	ENSDARG00000011334
ENSDARG00000009905	ENSDARG00000011360
ENSDARG00000009922	ENSDARG00000011373
ENSDARG00000009933	ENSDARG00000011407
ENSDARG00000009939	ENSDARG00000011408
ENSDARG00000009946	ENSDARG00000011418
ENSDARG00000009950	ENSDARG00000011445
ENSDARG00000010002	ENSDARG00000011449
ENSDARG00000010018	ENSDARG00000011459
ENSDARG00000010021	ENSDARG00000011498
ENSDARG00000010023	ENSDARG00000011520
ENSDARG00000010025	ENSDARG00000011521
ENSDARG00000010029	ENSDARG00000011533
ENSDARG00000010031	ENSDARG00000011538
ENSDARG00000010032	ENSDARG00000011582
ENSDARG00000010070	ENSDARG00000011583
ENSDARG00000010137	ENSDARG00000011602
ENSDARG00000010145	ENSDARG00000011605
ENSDARG00000010155	ENSDARG00000011613
ENSDARG00000010169	ENSDARG00000011661
ENSDARG00000010181	ENSDARG00000011665
ENSDARG00000010207	ENSDARG00000011683
ENSDARG00000010231	ENSDARG00000011703
ENSDARG00000010250	ENSDARG00000011740
ENSDARG00000010255	ENSDARG00000011769
ENSDARG00000010266	ENSDARG00000011770
ENSDARG00000010267	ENSDARG00000011809
ENSDARG00000010276	ENSDARG00000011818
ENSDARG00000010279	ENSDARG00000011819
ENSDARG00000010301	ENSDARG00000011851
ENSDARG00000010316	ENSDARG00000011863
ENSDARG00000010347	ENSDARG00000011879
ENSDARG00000010350	ENSDARG00000011885
ENSDARG00000010415	ENSDARG00000011886
ENSDARG00000010420	ENSDARG00000011909
ENSDARG00000010433	ENSDARG00000011931
ENSDARG00000010437	ENSDARG00000011941
ENSDARG00000010442	ENSDARG00000011948
ENSDARG00000010445	ENSDARG00000011989
ENSDARG00000010454	ENSDARG00000012013
ENSDARG00000010472	ENSDARG00000012019
ENSDARG00000010541	ENSDARG00000012035
ENSDARG00000010553	ENSDARG00000012044
ENSDARG00000010610	ENSDARG00000012071
ENSDARG00000010654	ENSDARG00000012072
ENSDARG00000010655	ENSDARG00000012137
ENSDARG00000010657	ENSDARG00000012187
ENSDARG00000010658	ENSDARG00000012194
ENSDARG00000010700	ENSDARG00000012196
ENSDARG00000010710	ENSDARG00000012199
ENSDARG00000010712	ENSDARG00000012244
ENSDARG00000010729	ENSDARG00000012248
ENSDARG00000010745	ENSDARG00000012256
ENSDARG00000010752	ENSDARG00000012269
ENSDARG00000010767	ENSDARG00000012271
ENSDARG00000010773	ENSDARG00000012281
ENSDARG00000010791	ENSDARG00000012294
ENSDARG00000010792	ENSDARG00000012306
ENSDARG00000010794	ENSDARG00000012314
ENSDARG00000010844	ENSDARG00000012338
ENSDARG00000010862	ENSDARG00000012340
ENSDARG00000010918	ENSDARG00000012347
ENSDARG00000010953	ENSDARG00000012367
ENSDARG00000010957	ENSDARG00000012369
ENSDARG00000010958	ENSDARG00000012388
ENSDARG00000010977	ENSDARG00000012389
ENSDARG00000010978	ENSDARG00000012399
ENSDARG00000010981	ENSDARG00000012407
ENSDARG00000011023	ENSDARG00000012409
ENSDARG00000011026	ENSDARG00000012453
ENSDARG00000011076	ENSDARG00000012458
ENSDARG00000011083	ENSDARG00000012460
ENSDARG00000011094	ENSDARG00000012496
ENSDARG00000011166	ENSDARG00000012534
ENSDARG00000011170	ENSDARG00000012574
ENSDARG00000011201	ENSDARG00000012642
ENSDARG00000011208	ENSDARG00000012656
ENSDARG00000011233	ENSDARG00000012682
ENSDARG00000011298	ENSDARG00000012694
ENSDARG00000011299	ENSDARG00000012718
ENSDARG00000011333	ENSDARG00000012729
ENSDARG00000011334	ENSDARG00000012745
ENSDARG00000011360	ENSDARG00000012776
ENSDARG00000011407	ENSDARG00000012788
ENSDARG00000011422	ENSDARG00000012789
ENSDARG00000011445	ENSDARG00000012790
ENSDARG00000011466	ENSDARG00000012818
ENSDARG00000011473	ENSDARG00000012829
ENSDARG00000011487	ENSDARG00000012896
ENSDARG00000011506	ENSDARG00000012914
ENSDARG00000011510	ENSDARG00000012932
ENSDARG00000011521	ENSDARG00000012948
ENSDARG00000011538	ENSDARG00000012953
ENSDARG00000011570	ENSDARG00000012982
ENSDARG00000011594	ENSDARG00000012986
ENSDARG00000011602	ENSDARG00000012995
ENSDARG00000011605	ENSDARG00000013015
ENSDARG00000011615	ENSDARG00000013020
ENSDARG00000011618	ENSDARG00000013022
ENSDARG00000011652	ENSDARG00000013023
ENSDARG00000011661	ENSDARG00000013025
ENSDARG00000011724	ENSDARG00000013044
ENSDARG00000011727	ENSDARG00000013047
ENSDARG00000011769	ENSDARG00000013056
ENSDARG00000011785	ENSDARG00000013063
ENSDARG00000011809	ENSDARG00000013075
ENSDARG00000011819	ENSDARG00000013117
ENSDARG00000011821	ENSDARG00000013128
ENSDARG00000011837	ENSDARG00000013150
ENSDARG00000011845	ENSDARG00000013153
ENSDARG00000011851	ENSDARG00000013168
ENSDARG00000011870	ENSDARG00000013221
ENSDARG00000011879	ENSDARG00000013224
ENSDARG00000011886	ENSDARG00000013251
ENSDARG00000011897	ENSDARG00000013269
ENSDARG00000011934	ENSDARG00000013274
ENSDARG00000012013	ENSDARG00000013295
ENSDARG00000012019	ENSDARG00000013307
ENSDARG00000012025	ENSDARG00000013310
ENSDARG00000012040	ENSDARG00000013312
ENSDARG00000012060	ENSDARG00000013346
ENSDARG00000012130	ENSDARG00000013351
ENSDARG00000012138	ENSDARG00000013382
ENSDARG00000012177	ENSDARG00000013414
ENSDARG00000012187	ENSDARG00000013415
ENSDARG00000012194	ENSDARG00000013420
ENSDARG00000012199	ENSDARG00000013460
ENSDARG00000012215	ENSDARG00000013476
ENSDARG00000012219	ENSDARG00000013491
ENSDARG00000012222	ENSDARG00000013500
ENSDARG00000012244	ENSDARG00000013505
ENSDARG00000012248	ENSDARG00000013528
ENSDARG00000012281	ENSDARG00000013552
ENSDARG00000012306	ENSDARG00000013575
ENSDARG00000012340	ENSDARG00000013598
ENSDARG00000012366	ENSDARG00000013653
ENSDARG00000012367	ENSDARG00000013669
ENSDARG00000012369	ENSDARG00000013685
ENSDARG00000012388	ENSDARG00000013687
ENSDARG00000012397	ENSDARG00000013704
ENSDARG00000012405	ENSDARG00000013741
ENSDARG00000012409	ENSDARG00000013763
ENSDARG00000012422	ENSDARG00000013775
ENSDARG00000012426	ENSDARG00000013800
ENSDARG00000012458	ENSDARG00000013804
ENSDARG00000012460	ENSDARG00000013813
ENSDARG00000012496	ENSDARG00000013828
ENSDARG00000012534	ENSDARG00000013845
ENSDARG00000012581	ENSDARG00000013861
ENSDARG00000012593	ENSDARG00000013881
ENSDARG00000012600	ENSDARG00000013921
ENSDARG00000012642	ENSDARG00000013926
ENSDARG00000012656	ENSDARG00000013930
ENSDARG00000012682	ENSDARG00000013935
ENSDARG00000012718	ENSDARG00000013963
ENSDARG00000012729	ENSDARG00000013975
ENSDARG00000012745	ENSDARG00000013997
ENSDARG00000012747	ENSDARG00000014015
ENSDARG00000012788	ENSDARG00000014022
ENSDARG00000012789	ENSDARG00000014041
ENSDARG00000012790	ENSDARG00000014047
ENSDARG00000012796	ENSDARG00000014083
ENSDARG00000012801	ENSDARG00000014091
ENSDARG00000012829	ENSDARG00000014101
ENSDARG00000012881	ENSDARG00000014113
ENSDARG00000012903	ENSDARG00000014134
ENSDARG00000012914	ENSDARG00000014138
ENSDARG00000012929	ENSDARG00000014159
ENSDARG00000012932	ENSDARG00000014201
ENSDARG00000012945	ENSDARG00000014208
ENSDARG00000012946	ENSDARG00000014215
ENSDARG00000012947	ENSDARG00000014218
ENSDARG00000012982	ENSDARG00000014232
ENSDARG00000012986	ENSDARG00000014259
ENSDARG00000013004	ENSDARG00000014273
ENSDARG00000013015	ENSDARG00000014277
ENSDARG00000013020	ENSDARG00000014287
ENSDARG00000013022	ENSDARG00000014303
ENSDARG00000013031	ENSDARG00000014348
ENSDARG00000013044	ENSDARG00000014358
ENSDARG00000013047	ENSDARG00000014361
ENSDARG00000013056	ENSDARG00000014378
ENSDARG00000013058	ENSDARG00000014386
ENSDARG00000013063	ENSDARG00000014391
ENSDARG00000013082	ENSDARG00000014403
ENSDARG00000013095	ENSDARG00000014430
ENSDARG00000013117	ENSDARG00000014439
ENSDARG00000013125	ENSDARG00000014477
ENSDARG00000013144	ENSDARG00000014480
ENSDARG00000013153	ENSDARG00000014506
ENSDARG00000013175	ENSDARG00000014527
ENSDARG00000013177	ENSDARG00000014536
ENSDARG00000013221	ENSDARG00000014545
ENSDARG00000013224	ENSDARG00000014554
ENSDARG00000013245	ENSDARG00000014556
ENSDARG00000013251	ENSDARG00000014592
ENSDARG00000013269	ENSDARG00000014594
ENSDARG00000013293	ENSDARG00000014599
ENSDARG00000013295	ENSDARG00000014655
ENSDARG00000013310	ENSDARG00000014680
ENSDARG00000013317	ENSDARG00000014704
ENSDARG00000013340	ENSDARG00000014722
ENSDARG00000013343	ENSDARG00000014790
ENSDARG00000013360	ENSDARG00000014793
ENSDARG00000013382	ENSDARG00000014854
ENSDARG00000013397	ENSDARG00000014871
ENSDARG00000013414	ENSDARG00000014907
ENSDARG00000013415	ENSDARG00000014914
ENSDARG00000013420	ENSDARG00000014939
ENSDARG00000013441	ENSDARG00000014943
ENSDARG00000013472	ENSDARG00000015010
ENSDARG00000013476	ENSDARG00000015050
ENSDARG00000013491	ENSDARG00000015070
ENSDARG00000013492	ENSDARG00000015088
ENSDARG00000013505	ENSDARG00000015110
ENSDARG00000013528	ENSDARG00000015153
ENSDARG00000013552	ENSDARG00000015156
ENSDARG00000013575	ENSDARG00000015164
ENSDARG00000013628	ENSDARG00000015174
ENSDARG00000013653	ENSDARG00000015176
ENSDARG00000013667	ENSDARG00000015179
ENSDARG00000013681	ENSDARG00000015199
ENSDARG00000013687	ENSDARG00000015201
ENSDARG00000013690	ENSDARG00000015222
ENSDARG00000013705	ENSDARG00000015236
ENSDARG00000013721	ENSDARG00000015247
ENSDARG00000013763	ENSDARG00000015252
ENSDARG00000013794	ENSDARG00000015263
ENSDARG00000013795	ENSDARG00000015290
ENSDARG00000013800	ENSDARG00000015310
ENSDARG00000013830	ENSDARG00000015337
ENSDARG00000013841	ENSDARG00000015355
ENSDARG00000013845	ENSDARG00000015374
ENSDARG00000013871	ENSDARG00000015495
ENSDARG00000013881	ENSDARG00000015506
ENSDARG00000013921	ENSDARG00000015524
ENSDARG00000013926	ENSDARG00000015536
ENSDARG00000013930	ENSDARG00000015540
ENSDARG00000013963	ENSDARG00000015543
ENSDARG00000013975	ENSDARG00000015564
ENSDARG00000013976	ENSDARG00000015576
ENSDARG00000013997	ENSDARG00000015589
ENSDARG00000014003	ENSDARG00000015623
ENSDARG00000014004	ENSDARG00000015653
ENSDARG00000014015	ENSDARG00000015657
ENSDARG00000014022	ENSDARG00000015686
ENSDARG00000014047	ENSDARG00000015717
ENSDARG00000014085	ENSDARG00000015722
ENSDARG00000014091	ENSDARG00000015731
ENSDARG00000014103	ENSDARG00000015734
ENSDARG00000014105	ENSDARG00000015747
ENSDARG00000014106	ENSDARG00000015793
ENSDARG00000014113	ENSDARG00000015805
ENSDARG00000014138	ENSDARG00000015815
ENSDARG00000014147	ENSDARG00000015860
ENSDARG00000014159	ENSDARG00000015865
ENSDARG00000014179	ENSDARG00000015890
ENSDARG00000014180	ENSDARG00000015891
ENSDARG00000014208	ENSDARG00000015905
ENSDARG00000014215	ENSDARG00000015906
ENSDARG00000014218	ENSDARG00000015907
ENSDARG00000014232	ENSDARG00000015921
ENSDARG00000014246	ENSDARG00000015922
ENSDARG00000014273	ENSDARG00000015955
ENSDARG00000014277	ENSDARG00000015959
ENSDARG00000014280	ENSDARG00000015968
ENSDARG00000014302	ENSDARG00000015970
ENSDARG00000014303	ENSDARG00000015971
ENSDARG00000014333	ENSDARG00000015985
ENSDARG00000014348	ENSDARG00000016011
ENSDARG00000014357	ENSDARG00000016038
ENSDARG00000014358	ENSDARG00000016048
ENSDARG00000014361	ENSDARG00000016059
ENSDARG00000014378	ENSDARG00000016062
ENSDARG00000014385	ENSDARG00000016086
ENSDARG00000014395	ENSDARG00000016095
ENSDARG00000014403	ENSDARG00000016116
ENSDARG00000014439	ENSDARG00000016117
ENSDARG00000014462	ENSDARG00000016128
ENSDARG00000014477	ENSDARG00000016141
ENSDARG00000014498	ENSDARG00000016177
ENSDARG00000014527	ENSDARG00000016187
ENSDARG00000014545	ENSDARG00000016188
ENSDARG00000014554	ENSDARG00000016233
ENSDARG00000014556	ENSDARG00000016255
ENSDARG00000014565	ENSDARG00000016290
ENSDARG00000014587	ENSDARG00000016293
ENSDARG00000014592	ENSDARG00000016304
ENSDARG00000014623	ENSDARG00000016360
ENSDARG00000014652	ENSDARG00000016375
ENSDARG00000014673	ENSDARG00000016391
ENSDARG00000014675	ENSDARG00000016398
ENSDARG00000014692	ENSDARG00000016421
ENSDARG00000014704	ENSDARG00000016454
ENSDARG00000014727	ENSDARG00000016463
ENSDARG00000014770	ENSDARG00000016464
ENSDARG00000014790	ENSDARG00000016465
ENSDARG00000014792	ENSDARG00000016470
ENSDARG00000014793	ENSDARG00000016474
ENSDARG00000014802	ENSDARG00000016481
ENSDARG00000014817	ENSDARG00000016483
ENSDARG00000014840	ENSDARG00000016505
ENSDARG00000014854	ENSDARG00000016527
ENSDARG00000014858	ENSDARG00000016532
ENSDARG00000014859	ENSDARG00000016538
ENSDARG00000014866	ENSDARG00000016541
ENSDARG00000014871	ENSDARG00000016543
ENSDARG00000014907	ENSDARG00000016545
ENSDARG00000014910	ENSDARG00000016573
ENSDARG00000014914	ENSDARG00000016584
ENSDARG00000014939	ENSDARG00000016598
ENSDARG00000014943	ENSDARG00000016649
ENSDARG00000014954	ENSDARG00000016651
ENSDARG00000014962	ENSDARG00000016664
ENSDARG00000014973	ENSDARG00000016699
ENSDARG00000015016	ENSDARG00000016706
ENSDARG00000015033	ENSDARG00000016724
ENSDARG00000015050	ENSDARG00000016725
ENSDARG00000015053	ENSDARG00000016728
ENSDARG00000015065	ENSDARG00000016743
ENSDARG00000015070	ENSDARG00000016749
ENSDARG00000015110	ENSDARG00000016750
ENSDARG00000015156	ENSDARG00000016765
ENSDARG00000015158	ENSDARG00000016774
ENSDARG00000015161	ENSDARG00000016782
ENSDARG00000015164	ENSDARG00000016813
ENSDARG00000015176	ENSDARG00000016818
ENSDARG00000015184	ENSDARG00000016830
ENSDARG00000015206	ENSDARG00000016835
ENSDARG00000015222	ENSDARG00000016837
ENSDARG00000015228	ENSDARG00000016868
ENSDARG00000015230	ENSDARG00000016875
ENSDARG00000015236	ENSDARG00000016886
ENSDARG00000015247	ENSDARG00000016923
ENSDARG00000015252	ENSDARG00000016936
ENSDARG00000015263	ENSDARG00000016945
ENSDARG00000015273	ENSDARG00000016999
ENSDARG00000015290	ENSDARG00000017004
ENSDARG00000015314	ENSDARG00000017014
ENSDARG00000015337	ENSDARG00000017038
ENSDARG00000015355	ENSDARG00000017058
ENSDARG00000015425	ENSDARG00000017084
ENSDARG00000015472	ENSDARG00000017105
ENSDARG00000015506	ENSDARG00000017111
ENSDARG00000015531	ENSDARG00000017119
ENSDARG00000015536	ENSDARG00000017126
ENSDARG00000015538	ENSDARG00000017128
ENSDARG00000015543	ENSDARG00000017190
ENSDARG00000015546	ENSDARG00000017211
ENSDARG00000015552	ENSDARG00000017213
ENSDARG00000015554	ENSDARG00000017230
ENSDARG00000015557	ENSDARG00000017234
ENSDARG00000015566	ENSDARG00000017242
ENSDARG00000015576	ENSDARG00000017244
ENSDARG00000015589	ENSDARG00000017266
ENSDARG00000015611	ENSDARG00000017321
ENSDARG00000015622	ENSDARG00000017337
ENSDARG00000015653	ENSDARG00000017359
ENSDARG00000015657	ENSDARG00000017360
ENSDARG00000015662	ENSDARG00000017366
ENSDARG00000015674	ENSDARG00000017369
ENSDARG00000015686	ENSDARG00000017389
ENSDARG00000015707	ENSDARG00000017397
ENSDARG00000015731	ENSDARG00000017407
ENSDARG00000015732	ENSDARG00000017425
ENSDARG00000015759	ENSDARG00000017437
ENSDARG00000015775	ENSDARG00000017439
ENSDARG00000015790	ENSDARG00000017446
ENSDARG00000015793	ENSDARG00000017474
ENSDARG00000015797	ENSDARG00000017500
ENSDARG00000015805	ENSDARG00000017522
ENSDARG00000015807	ENSDARG00000017525
ENSDARG00000015815	ENSDARG00000017634
ENSDARG00000015822	ENSDARG00000017659
ENSDARG00000015831	ENSDARG00000017681
ENSDARG00000015854	ENSDARG00000017703
ENSDARG00000015856	ENSDARG00000017710
ENSDARG00000015869	ENSDARG00000017720
ENSDARG00000015876	ENSDARG00000017722
ENSDARG00000015901	ENSDARG00000017773
ENSDARG00000015905	ENSDARG00000017780
ENSDARG00000015906	ENSDARG00000017812
ENSDARG00000015918	ENSDARG00000017813
ENSDARG00000015921	ENSDARG00000017842
ENSDARG00000015946	ENSDARG00000017874
ENSDARG00000015971	ENSDARG00000017882
ENSDARG00000015985	ENSDARG00000017910
ENSDARG00000015997	ENSDARG00000017947
ENSDARG00000015998	ENSDARG00000017985
ENSDARG00000016011	ENSDARG00000017988
ENSDARG00000016022	ENSDARG00000018000
ENSDARG00000016038	ENSDARG00000018030
ENSDARG00000016044	ENSDARG00000018047
ENSDARG00000016062	ENSDARG00000018049
ENSDARG00000016074	ENSDARG00000018065
ENSDARG00000016085	ENSDARG00000018110
ENSDARG00000016093	ENSDARG00000018111
ENSDARG00000016095	ENSDARG00000018149
ENSDARG00000016132	ENSDARG00000018153
ENSDARG00000016141	ENSDARG00000018159
ENSDARG00000016153	ENSDARG00000018178
ENSDARG00000016154	ENSDARG00000018206
ENSDARG00000016177	ENSDARG00000018228
ENSDARG00000016187	ENSDARG00000018258
ENSDARG00000016200	ENSDARG00000018259
ENSDARG00000016233	ENSDARG00000018270
ENSDARG00000016255	ENSDARG00000018281
ENSDARG00000016256	ENSDARG00000018285
ENSDARG00000016290	ENSDARG00000018312
ENSDARG00000016293	ENSDARG00000018325
ENSDARG00000016300	ENSDARG00000018342
ENSDARG00000016337	ENSDARG00000018345
ENSDARG00000016348	ENSDARG00000018383
ENSDARG00000016357	ENSDARG00000018399
ENSDARG00000016375	ENSDARG00000018411
ENSDARG00000016391	ENSDARG00000018430
ENSDARG00000016396	ENSDARG00000018441
ENSDARG00000016439	ENSDARG00000018460
ENSDARG00000016460	ENSDARG00000018516
ENSDARG00000016463	ENSDARG00000018529
ENSDARG00000016465	ENSDARG00000018553
ENSDARG00000016470	ENSDARG00000018587
ENSDARG00000016474	ENSDARG00000018643
ENSDARG00000016483	ENSDARG00000018699
ENSDARG00000016485	ENSDARG00000018716
ENSDARG00000016490	ENSDARG00000018721
ENSDARG00000016513	ENSDARG00000018722
ENSDARG00000016527	ENSDARG00000018757
ENSDARG00000016543	ENSDARG00000018773
ENSDARG00000016551	ENSDARG00000018782
ENSDARG00000016573	ENSDARG00000018787
ENSDARG00000016584	ENSDARG00000018788
ENSDARG00000016598	ENSDARG00000018806
ENSDARG00000016611	ENSDARG00000018809
ENSDARG00000016674	ENSDARG00000018825
ENSDARG00000016687	ENSDARG00000018846
ENSDARG00000016691	ENSDARG00000018856
ENSDARG00000016706	ENSDARG00000018913
ENSDARG00000016717	ENSDARG00000018953
ENSDARG00000016728	ENSDARG00000018968
ENSDARG00000016733	ENSDARG00000018980
ENSDARG00000016743	ENSDARG00000018997
ENSDARG00000016744	ENSDARG00000019004
ENSDARG00000016745	ENSDARG00000019060
ENSDARG00000016749	ENSDARG00000019063
ENSDARG00000016750	ENSDARG00000019113
ENSDARG00000016753	ENSDARG00000019125
ENSDARG00000016771	ENSDARG00000019137
ENSDARG00000016782	ENSDARG00000019156
ENSDARG00000016789	ENSDARG00000019157
ENSDARG00000016794	ENSDARG00000019160
ENSDARG00000016813	ENSDARG00000019188
ENSDARG00000016830	ENSDARG00000019195
ENSDARG00000016837	ENSDARG00000019205
ENSDARG00000016864	ENSDARG00000019208
ENSDARG00000016866	ENSDARG00000019253
ENSDARG00000016867	ENSDARG00000019265
ENSDARG00000016868	ENSDARG00000019274
ENSDARG00000016875	ENSDARG00000019280
ENSDARG00000016886	ENSDARG00000019304
ENSDARG00000016904	ENSDARG00000019316
ENSDARG00000016918	ENSDARG00000019318
ENSDARG00000016934	ENSDARG00000019326
ENSDARG00000016936	ENSDARG00000019367
ENSDARG00000016939	ENSDARG00000019371
ENSDARG00000016999	ENSDARG00000019383
ENSDARG00000017004	ENSDARG00000019396
ENSDARG00000017038	ENSDARG00000019418
ENSDARG00000017111	ENSDARG00000019426
ENSDARG00000017115	ENSDARG00000019442
ENSDARG00000017121	ENSDARG00000019457
ENSDARG00000017127	ENSDARG00000019549
ENSDARG00000017128	ENSDARG00000019553
ENSDARG00000017140	ENSDARG00000019556
ENSDARG00000017155	ENSDARG00000019579
ENSDARG00000017164	ENSDARG00000019581
ENSDARG00000017211	ENSDARG00000019622
ENSDARG00000017213	ENSDARG00000019658
ENSDARG00000017229	ENSDARG00000019659
ENSDARG00000017230	ENSDARG00000019692
ENSDARG00000017242	ENSDARG00000019693
ENSDARG00000017244	ENSDARG00000019706
ENSDARG00000017251	ENSDARG00000019707
ENSDARG00000017261	ENSDARG00000019713
ENSDARG00000017266	ENSDARG00000019717
ENSDARG00000017272	ENSDARG00000019728
ENSDARG00000017299	ENSDARG00000019743
ENSDARG00000017315	ENSDARG00000019746
ENSDARG00000017316	ENSDARG00000019808
ENSDARG00000017329	ENSDARG00000019810
ENSDARG00000017337	ENSDARG00000019834
ENSDARG00000017338	ENSDARG00000019845
ENSDARG00000017354	ENSDARG00000019902
ENSDARG00000017359	ENSDARG00000019920
ENSDARG00000017360	ENSDARG00000019962
ENSDARG00000017388	ENSDARG00000019973
ENSDARG00000017391	ENSDARG00000019976
ENSDARG00000017397	ENSDARG00000020001
ENSDARG00000017427	ENSDARG00000020007
ENSDARG00000017437	ENSDARG00000020008
ENSDARG00000017439	ENSDARG00000020039
ENSDARG00000017446	ENSDARG00000020053
ENSDARG00000017490	ENSDARG00000020077
ENSDARG00000017494	ENSDARG00000020107
ENSDARG00000017522	ENSDARG00000020115
ENSDARG00000017545	ENSDARG00000020128
ENSDARG00000017591	ENSDARG00000020136
ENSDARG00000017602	ENSDARG00000020149
ENSDARG00000017612	ENSDARG00000020176
ENSDARG00000017615	ENSDARG00000020212
ENSDARG00000017624	ENSDARG00000020217
ENSDARG00000017634	ENSDARG00000020219
ENSDARG00000017673	ENSDARG00000020224
ENSDARG00000017681	ENSDARG00000020231
ENSDARG00000017687	ENSDARG00000020250
ENSDARG00000017696	ENSDARG00000020286
ENSDARG00000017708	ENSDARG00000020326
ENSDARG00000017710	ENSDARG00000020364
ENSDARG00000017720	ENSDARG00000020373
ENSDARG00000017739	ENSDARG00000020387
ENSDARG00000017741	ENSDARG00000020397
ENSDARG00000017775	ENSDARG00000020449
ENSDARG00000017780	ENSDARG00000020455
ENSDARG00000017812	ENSDARG00000020482
ENSDARG00000017813	ENSDARG00000020504
ENSDARG00000017835	ENSDARG00000020581
ENSDARG00000017874	ENSDARG00000020606
ENSDARG00000017882	ENSDARG00000020621
ENSDARG00000017905	ENSDARG00000020623
ENSDARG00000017953	ENSDARG00000020656
ENSDARG00000017960	ENSDARG00000020693
ENSDARG00000017985	ENSDARG00000020718
ENSDARG00000017988	ENSDARG00000020730
ENSDARG00000018002	ENSDARG00000020742
ENSDARG00000018020	ENSDARG00000020746
ENSDARG00000018030	ENSDARG00000020749
ENSDARG00000018047	ENSDARG00000020759
ENSDARG00000018073	ENSDARG00000020761
ENSDARG00000018111	ENSDARG00000020764
ENSDARG00000018192	ENSDARG00000020771
ENSDARG00000018285	ENSDARG00000020820
ENSDARG00000018296	ENSDARG00000020834
ENSDARG00000018325	ENSDARG00000020847
ENSDARG00000018342	ENSDARG00000020857
ENSDARG00000018345	ENSDARG00000020866
ENSDARG00000018361	ENSDARG00000020891
ENSDARG00000018382	ENSDARG00000020893
ENSDARG00000018383	ENSDARG00000020895
ENSDARG00000018397	ENSDARG00000020913
ENSDARG00000018399	ENSDARG00000020924
ENSDARG00000018404	ENSDARG00000020956
ENSDARG00000018411	ENSDARG00000020976
ENSDARG00000018423	ENSDARG00000020982
ENSDARG00000018430	ENSDARG00000021013
ENSDARG00000018441	ENSDARG00000021065
ENSDARG00000018459	ENSDARG00000021086
ENSDARG00000018478	ENSDARG00000021137
ENSDARG00000018508	ENSDARG00000021143
ENSDARG00000018516	ENSDARG00000021147
ENSDARG00000018529	ENSDARG00000021177
ENSDARG00000018553	ENSDARG00000021186
ENSDARG00000018559	ENSDARG00000021209
ENSDARG00000018587	ENSDARG00000021239
ENSDARG00000018600	ENSDARG00000021242
ENSDARG00000018602	ENSDARG00000021265
ENSDARG00000018605	ENSDARG00000021287
ENSDARG00000018623	ENSDARG00000021309
ENSDARG00000018627	ENSDARG00000021318
ENSDARG00000018643	ENSDARG00000021339
ENSDARG00000018699	ENSDARG00000021343
ENSDARG00000018716	ENSDARG00000021352
ENSDARG00000018726	ENSDARG00000021372
ENSDARG00000018742	ENSDARG00000021374
ENSDARG00000018745	ENSDARG00000021377
ENSDARG00000018757	ENSDARG00000021378
ENSDARG00000018773	ENSDARG00000021392
ENSDARG00000018782	ENSDARG00000021398
ENSDARG00000018788	ENSDARG00000021399
ENSDARG00000018806	ENSDARG00000021433
ENSDARG00000018814	ENSDARG00000021442
ENSDARG00000018825	ENSDARG00000021443
ENSDARG00000018840	ENSDARG00000021806
ENSDARG00000018846	ENSDARG00000021827
ENSDARG00000018853	ENSDARG00000021853
ENSDARG00000018881	ENSDARG00000021866
ENSDARG00000018889	ENSDARG00000021889
ENSDARG00000018902	ENSDARG00000021891
ENSDARG00000018903	ENSDARG00000021899
ENSDARG00000018958	ENSDARG00000021905
ENSDARG00000018968	ENSDARG00000021916
ENSDARG00000018971	ENSDARG00000021936
ENSDARG00000018976	ENSDARG00000021974
ENSDARG00000018985	ENSDARG00000021982
ENSDARG00000018997	ENSDARG00000021996
ENSDARG00000019000	ENSDARG00000022045
ENSDARG00000019025	ENSDARG00000022161
ENSDARG00000019060	ENSDARG00000022203
ENSDARG00000019063	ENSDARG00000022213
ENSDARG00000019128	ENSDARG00000022218
ENSDARG00000019137	ENSDARG00000022254
ENSDARG00000019142	ENSDARG00000022260
ENSDARG00000019144	ENSDARG00000022424
ENSDARG00000019157	ENSDARG00000022438
ENSDARG00000019188	ENSDARG00000022454
ENSDARG00000019205	ENSDARG00000022461
ENSDARG00000019253	ENSDARG00000022531
ENSDARG00000019265	ENSDARG00000022532
ENSDARG00000019299	ENSDARG00000022560
ENSDARG00000019316	ENSDARG00000022569
ENSDARG00000019318	ENSDARG00000022570
ENSDARG00000019353	ENSDARG00000022623
ENSDARG00000019362	ENSDARG00000022633
ENSDARG00000019367	ENSDARG00000022648
ENSDARG00000019371	ENSDARG00000022652
ENSDARG00000019383	ENSDARG00000022767
ENSDARG00000019406	ENSDARG00000022788
ENSDARG00000019420	ENSDARG00000022807
ENSDARG00000019438	ENSDARG00000022810
ENSDARG00000019442	ENSDARG00000022817
ENSDARG00000019459	ENSDARG00000022820
ENSDARG00000019478	ENSDARG00000022832
ENSDARG00000019487	ENSDARG00000022853
ENSDARG00000019498	ENSDARG00000022858
ENSDARG00000019501	ENSDARG00000022895
ENSDARG00000019516	ENSDARG00000022904
ENSDARG00000019525	ENSDARG00000022918
ENSDARG00000019532	ENSDARG00000022939
ENSDARG00000019553	ENSDARG00000022951
ENSDARG00000019556	ENSDARG00000022968
ENSDARG00000019579	ENSDARG00000023002
ENSDARG00000019581	ENSDARG00000023028
ENSDARG00000019613	ENSDARG00000023040
ENSDARG00000019614	ENSDARG00000023058
ENSDARG00000019686	ENSDARG00000023145
ENSDARG00000019692	ENSDARG00000023181
ENSDARG00000019693	ENSDARG00000023220
ENSDARG00000019702	ENSDARG00000023228
ENSDARG00000019717	ENSDARG00000023287
ENSDARG00000019743	ENSDARG00000023290
ENSDARG00000019765	ENSDARG00000023298
ENSDARG00000019808	ENSDARG00000023318
ENSDARG00000019810	ENSDARG00000023330
ENSDARG00000019815	ENSDARG00000023362
ENSDARG00000019819	ENSDARG00000023373
ENSDARG00000019834	ENSDARG00000023396
ENSDARG00000019920	ENSDARG00000023443
ENSDARG00000019945	ENSDARG00000023484
ENSDARG00000019949	ENSDARG00000023516
ENSDARG00000019962	ENSDARG00000023520
ENSDARG00000019963	ENSDARG00000023526
ENSDARG00000019969	ENSDARG00000023527
ENSDARG00000019973	ENSDARG00000023537
ENSDARG00000019998	ENSDARG00000023546
ENSDARG00000020001	ENSDARG00000023600
ENSDARG00000020007	ENSDARG00000023609
ENSDARG00000020028	ENSDARG00000023624
ENSDARG00000020039	ENSDARG00000023627
ENSDARG00000020076	ENSDARG00000023645
ENSDARG00000020103	ENSDARG00000023648
ENSDARG00000020123	ENSDARG00000023657
ENSDARG00000020136	ENSDARG00000023683
ENSDARG00000020149	ENSDARG00000023703
ENSDARG00000020178	ENSDARG00000023712
ENSDARG00000020187	ENSDARG00000023759
ENSDARG00000020212	ENSDARG00000023768
ENSDARG00000020217	ENSDARG00000023815
ENSDARG00000020218	ENSDARG00000023840
ENSDARG00000020219	ENSDARG00000023933
ENSDARG00000020224	ENSDARG00000023940
ENSDARG00000020231	ENSDARG00000023950
ENSDARG00000020235	ENSDARG00000023958
ENSDARG00000020236	ENSDARG00000023963
ENSDARG00000020239	ENSDARG00000024004
ENSDARG00000020242	ENSDARG00000024017
ENSDARG00000020250	ENSDARG00000024037
ENSDARG00000020278	ENSDARG00000024090
ENSDARG00000020284	ENSDARG00000024101
ENSDARG00000020286	ENSDARG00000024167
ENSDARG00000020301	ENSDARG00000024184
ENSDARG00000020344	ENSDARG00000024189
ENSDARG00000020371	ENSDARG00000024204
ENSDARG00000020405	ENSDARG00000024212
ENSDARG00000020427	ENSDARG00000024229
ENSDARG00000020448	ENSDARG00000024295
ENSDARG00000020455	ENSDARG00000024465
ENSDARG00000020469	ENSDARG00000024537
ENSDARG00000020475	ENSDARG00000024546
ENSDARG00000020504	ENSDARG00000024560
ENSDARG00000020541	ENSDARG00000024564
ENSDARG00000020573	ENSDARG00000024588
ENSDARG00000020596	ENSDARG00000024602
ENSDARG00000020606	ENSDARG00000024631
ENSDARG00000020618	ENSDARG00000024642
ENSDARG00000020621	ENSDARG00000024748
ENSDARG00000020656	ENSDARG00000024759
ENSDARG00000020659	ENSDARG00000024771
ENSDARG00000020702	ENSDARG00000024818
ENSDARG00000020718	ENSDARG00000024827
ENSDARG00000020749	ENSDARG00000024874
ENSDARG00000020759	ENSDARG00000024877
ENSDARG00000020764	ENSDARG00000024890
ENSDARG00000020771	ENSDARG00000024920
ENSDARG00000020781	ENSDARG00000024936
ENSDARG00000020795	ENSDARG00000024964
ENSDARG00000020814	ENSDARG00000024966
ENSDARG00000020820	ENSDARG00000024967
ENSDARG00000020871	ENSDARG00000024979
ENSDARG00000020872	ENSDARG00000025012
ENSDARG00000020876	ENSDARG00000025024
ENSDARG00000020884	ENSDARG00000025032
ENSDARG00000020893	ENSDARG00000025081
ENSDARG00000020913	ENSDARG00000025089
ENSDARG00000020924	ENSDARG00000025108
ENSDARG00000020926	ENSDARG00000025174
ENSDARG00000020929	ENSDARG00000025200
ENSDARG00000020944	ENSDARG00000025299
ENSDARG00000020953	ENSDARG00000025301
ENSDARG00000020956	ENSDARG00000025309
ENSDARG00000020960	ENSDARG00000025326
ENSDARG00000020982	ENSDARG00000025332
ENSDARG00000021013	ENSDARG00000025338
ENSDARG00000021055	ENSDARG00000025383
ENSDARG00000021059	ENSDARG00000025391
ENSDARG00000021065	ENSDARG00000025404
ENSDARG00000021082	ENSDARG00000025421
ENSDARG00000021137	ENSDARG00000025468
ENSDARG00000021143	ENSDARG00000025478
ENSDARG00000021147	ENSDARG00000025493
ENSDARG00000021150	ENSDARG00000025522
ENSDARG00000021184	ENSDARG00000025554
ENSDARG00000021208	ENSDARG00000025567
ENSDARG00000021209	ENSDARG00000025577
ENSDARG00000021239	ENSDARG00000025593
ENSDARG00000021242	ENSDARG00000025607
ENSDARG00000021255	ENSDARG00000025608
ENSDARG00000021305	ENSDARG00000025613
ENSDARG00000021318	ENSDARG00000025635
ENSDARG00000021324	ENSDARG00000025648
ENSDARG00000021339	ENSDARG00000025703
ENSDARG00000021345	ENSDARG00000025728
ENSDARG00000021352	ENSDARG00000025788
ENSDARG00000021366	ENSDARG00000025808
ENSDARG00000021372	ENSDARG00000025824
ENSDARG00000021374	ENSDARG00000025826
ENSDARG00000021383	ENSDARG00000025846
ENSDARG00000021398	ENSDARG00000025868
ENSDARG00000021399	ENSDARG00000025891
ENSDARG00000021432	ENSDARG00000025899
ENSDARG00000021433	ENSDARG00000025904
ENSDARG00000021455	ENSDARG00000025912
ENSDARG00000021483	ENSDARG00000025949
ENSDARG00000021494	ENSDARG00000025972
ENSDARG00000021539	ENSDARG00000026017
ENSDARG00000021556	ENSDARG00000026024
ENSDARG00000021590	ENSDARG00000026028
ENSDARG00000021633	ENSDARG00000026081
ENSDARG00000021664	ENSDARG00000026084
ENSDARG00000021688	ENSDARG00000026098
ENSDARG00000021720	ENSDARG00000026137
ENSDARG00000021789	ENSDARG00000026149
ENSDARG00000021805	ENSDARG00000026170
ENSDARG00000021806	ENSDARG00000026185
ENSDARG00000021833	ENSDARG00000026224
ENSDARG00000021849	ENSDARG00000026281
ENSDARG00000021855	ENSDARG00000026296
ENSDARG00000021864	ENSDARG00000026338
ENSDARG00000021866	ENSDARG00000026369
ENSDARG00000021869	ENSDARG00000026383
ENSDARG00000021891	ENSDARG00000026400
ENSDARG00000021895	ENSDARG00000026403
ENSDARG00000021905	ENSDARG00000026417
ENSDARG00000021907	ENSDARG00000026499
ENSDARG00000021916	ENSDARG00000026513
ENSDARG00000021938	ENSDARG00000026577
ENSDARG00000021959	ENSDARG00000026582
ENSDARG00000021982	ENSDARG00000026709
ENSDARG00000021987	ENSDARG00000026723
ENSDARG00000021991	ENSDARG00000026751
ENSDARG00000022007	ENSDARG00000026762
ENSDARG00000022013	ENSDARG00000026787
ENSDARG00000022045	ENSDARG00000026804
ENSDARG00000022165	ENSDARG00000026820
ENSDARG00000022176	ENSDARG00000026862
ENSDARG00000022183	ENSDARG00000026882
ENSDARG00000022213	ENSDARG00000026907
ENSDARG00000022218	ENSDARG00000026941
ENSDARG00000022232	ENSDARG00000026964
ENSDARG00000022254	ENSDARG00000026986
ENSDARG00000022340	ENSDARG00000027065
ENSDARG00000022399	ENSDARG00000027078
ENSDARG00000022413	ENSDARG00000027087
ENSDARG00000022454	ENSDARG00000027141
ENSDARG00000022518	ENSDARG00000027143
ENSDARG00000022550	ENSDARG00000027159
ENSDARG00000022560	ENSDARG00000027222
ENSDARG00000022569	ENSDARG00000027285
ENSDARG00000022570	ENSDARG00000027310
ENSDARG00000022623	ENSDARG00000027345
ENSDARG00000022652	ENSDARG00000027355
ENSDARG00000022660	ENSDARG00000027419
ENSDARG00000022668	ENSDARG00000027464
ENSDARG00000022684	ENSDARG00000027491
ENSDARG00000022807	ENSDARG00000027497
ENSDARG00000022810	ENSDARG00000027512
ENSDARG00000022832	ENSDARG00000027552
ENSDARG00000022895	ENSDARG00000027572
ENSDARG00000022904	ENSDARG00000027590
ENSDARG00000022918	ENSDARG00000027602
ENSDARG00000022939	ENSDARG00000027609
ENSDARG00000022968	ENSDARG00000027687
ENSDARG00000023026	ENSDARG00000027744
ENSDARG00000023040	ENSDARG00000027777
ENSDARG00000023058	ENSDARG00000027807
ENSDARG00000023104	ENSDARG00000027852
ENSDARG00000023110	ENSDARG00000027875
ENSDARG00000023145	ENSDARG00000027903
ENSDARG00000023151	ENSDARG00000027907
ENSDARG00000023160	ENSDARG00000027915
ENSDARG00000023261	ENSDARG00000027933
ENSDARG00000023287	ENSDARG00000027938
ENSDARG00000023303	ENSDARG00000027940
ENSDARG00000023318	ENSDARG00000027963
ENSDARG00000023373	ENSDARG00000028058
ENSDARG00000023396	ENSDARG00000028066
ENSDARG00000023479	ENSDARG00000028067
ENSDARG00000023526	ENSDARG00000028096
ENSDARG00000023527	ENSDARG00000028106
ENSDARG00000023542	ENSDARG00000028118
ENSDARG00000023546	ENSDARG00000028164
ENSDARG00000023578	ENSDARG00000028228
ENSDARG00000023624	ENSDARG00000028236
ENSDARG00000023645	ENSDARG00000028275
ENSDARG00000023657	ENSDARG00000028295
ENSDARG00000023683	ENSDARG00000028306
ENSDARG00000023703	ENSDARG00000028322
ENSDARG00000023768	ENSDARG00000028327
ENSDARG00000023815	ENSDARG00000028343
ENSDARG00000023900	ENSDARG00000028348
ENSDARG00000023933	ENSDARG00000028354
ENSDARG00000023958	ENSDARG00000028367
ENSDARG00000023963	ENSDARG00000028386
ENSDARG00000023999	ENSDARG00000028393
ENSDARG00000024004	ENSDARG00000028401
ENSDARG00000024006	ENSDARG00000028431
ENSDARG00000024026	ENSDARG00000028442
ENSDARG00000024037	ENSDARG00000028448
ENSDARG00000024043	ENSDARG00000028507
ENSDARG00000024047	ENSDARG00000028539
ENSDARG00000024049	ENSDARG00000028541
ENSDARG00000024090	ENSDARG00000028543
ENSDARG00000024112	ENSDARG00000028618
ENSDARG00000024141	ENSDARG00000028628
ENSDARG00000024167	ENSDARG00000028664
ENSDARG00000024184	ENSDARG00000028676
ENSDARG00000024189	ENSDARG00000028740
ENSDARG00000024212	ENSDARG00000028776
ENSDARG00000024219	ENSDARG00000028786
ENSDARG00000024229	ENSDARG00000028793
ENSDARG00000024276	ENSDARG00000028816
ENSDARG00000024299	ENSDARG00000028842
ENSDARG00000024306	ENSDARG00000028845
ENSDARG00000024314	ENSDARG00000028857
ENSDARG00000024317	ENSDARG00000028949
ENSDARG00000024324	ENSDARG00000028976
ENSDARG00000024443	ENSDARG00000029018
ENSDARG00000024479	ENSDARG00000029036
ENSDARG00000024537	ENSDARG00000029043
ENSDARG00000024546	ENSDARG00000029072
ENSDARG00000024560	ENSDARG00000029117
ENSDARG00000024588	ENSDARG00000029215
ENSDARG00000024631	ENSDARG00000029219
ENSDARG00000024642	ENSDARG00000029232
ENSDARG00000024702	ENSDARG00000029242
ENSDARG00000024744	ENSDARG00000029263
ENSDARG00000024748	ENSDARG00000029290
ENSDARG00000024759	ENSDARG00000029291
ENSDARG00000024785	ENSDARG00000029296
ENSDARG00000024865	ENSDARG00000029307
ENSDARG00000024874	ENSDARG00000029358
ENSDARG00000024920	ENSDARG00000029372
ENSDARG00000024940	ENSDARG00000029394
ENSDARG00000024954	ENSDARG00000029402
ENSDARG00000024964	ENSDARG00000029459
ENSDARG00000024966	ENSDARG00000029461
ENSDARG00000024979	ENSDARG00000029463
ENSDARG00000025012	ENSDARG00000029474
ENSDARG00000025017	ENSDARG00000029476
ENSDARG00000025032	ENSDARG00000029480
ENSDARG00000025033	ENSDARG00000029493
ENSDARG00000025074	ENSDARG00000029501
ENSDARG00000025089	ENSDARG00000029609
ENSDARG00000025094	ENSDARG00000029612
ENSDARG00000025162	ENSDARG00000029692
ENSDARG00000025174	ENSDARG00000029729
ENSDARG00000025200	ENSDARG00000029751
ENSDARG00000025241	ENSDARG00000029832
ENSDARG00000025275	ENSDARG00000029881
ENSDARG00000025301	ENSDARG00000029885
ENSDARG00000025309	ENSDARG00000029925
ENSDARG00000025314	ENSDARG00000029930
ENSDARG00000025319	ENSDARG00000029975
ENSDARG00000025325	ENSDARG00000029982
ENSDARG00000025346	ENSDARG00000030004
ENSDARG00000025348	ENSDARG00000030006
ENSDARG00000025375	ENSDARG00000030012
ENSDARG00000025421	ENSDARG00000030097
ENSDARG00000025465	ENSDARG00000030125
ENSDARG00000025467	ENSDARG00000030166
ENSDARG00000025468	ENSDARG00000030173
ENSDARG00000025478	ENSDARG00000030177
ENSDARG00000025493	ENSDARG00000030213
ENSDARG00000025535	ENSDARG00000030250
ENSDARG00000025555	ENSDARG00000030251
ENSDARG00000025559	ENSDARG00000030262
ENSDARG00000025567	ENSDARG00000030263
ENSDARG00000025576	ENSDARG00000030265
ENSDARG00000025593	ENSDARG00000030269
ENSDARG00000025612	ENSDARG00000030289
ENSDARG00000025641	ENSDARG00000030292
ENSDARG00000025648	ENSDARG00000030335
ENSDARG00000025728	ENSDARG00000030350
ENSDARG00000025747	ENSDARG00000030367
ENSDARG00000025766	ENSDARG00000030402
ENSDARG00000025788	ENSDARG00000030463
ENSDARG00000025808	ENSDARG00000030478
ENSDARG00000025826	ENSDARG00000030512
ENSDARG00000025846	ENSDARG00000030547
ENSDARG00000025847	ENSDARG00000030588
ENSDARG00000025855	ENSDARG00000030621
ENSDARG00000025899	ENSDARG00000030630
ENSDARG00000025904	ENSDARG00000030633
ENSDARG00000025912	ENSDARG00000030641
ENSDARG00000025983	ENSDARG00000030644
ENSDARG00000026017	ENSDARG00000030665
ENSDARG00000026070	ENSDARG00000030694
ENSDARG00000026081	ENSDARG00000030733
ENSDARG00000026084	ENSDARG00000030743
ENSDARG00000026137	ENSDARG00000030749
ENSDARG00000026149	ENSDARG00000030752
ENSDARG00000026165	ENSDARG00000030782
ENSDARG00000026224	ENSDARG00000030789
ENSDARG00000026247	ENSDARG00000030844
ENSDARG00000026248	ENSDARG00000030871
ENSDARG00000026296	ENSDARG00000030887
ENSDARG00000026325	ENSDARG00000030893
ENSDARG00000026333	ENSDARG00000030905
ENSDARG00000026335	ENSDARG00000030954
ENSDARG00000026383	ENSDARG00000030967
ENSDARG00000026395	ENSDARG00000030975
ENSDARG00000026417	ENSDARG00000030981
ENSDARG00000026444	ENSDARG00000030999
ENSDARG00000026448	ENSDARG00000031047
ENSDARG00000026454	ENSDARG00000031064
ENSDARG00000026473	ENSDARG00000031075
ENSDARG00000026484	ENSDARG00000031116
ENSDARG00000026513	ENSDARG00000031200
ENSDARG00000026548	ENSDARG00000031202
ENSDARG00000026582	ENSDARG00000031222
ENSDARG00000026599	ENSDARG00000031228
ENSDARG00000026635	ENSDARG00000031269
ENSDARG00000026682	ENSDARG00000031325
ENSDARG00000026723	ENSDARG00000031345
ENSDARG00000026751	ENSDARG00000031348
ENSDARG00000026753	ENSDARG00000031372
ENSDARG00000026757	ENSDARG00000031382
ENSDARG00000026766	ENSDARG00000031383
ENSDARG00000026771	ENSDARG00000031387
ENSDARG00000026787	ENSDARG00000031438
ENSDARG00000026796	ENSDARG00000031463
ENSDARG00000026804	ENSDARG00000031465
ENSDARG00000026821	ENSDARG00000031475
ENSDARG00000026829	ENSDARG00000031489
ENSDARG00000026855	ENSDARG00000031494
ENSDARG00000026875	ENSDARG00000031496
ENSDARG00000026907	ENSDARG00000031588
ENSDARG00000026967	ENSDARG00000031632
ENSDARG00000026990	ENSDARG00000031637
ENSDARG00000027009	ENSDARG00000031647
ENSDARG00000027017	ENSDARG00000031702
ENSDARG00000027046	ENSDARG00000031709
ENSDARG00000027063	ENSDARG00000031731
ENSDARG00000027070	ENSDARG00000031737
ENSDARG00000027082	ENSDARG00000031749
ENSDARG00000027088	ENSDARG00000031756
ENSDARG00000027129	ENSDARG00000031768
ENSDARG00000027143	ENSDARG00000031775
ENSDARG00000027154	ENSDARG00000031777
ENSDARG00000027159	ENSDARG00000031796
ENSDARG00000027183	ENSDARG00000031817
ENSDARG00000027199	ENSDARG00000031907
ENSDARG00000027222	ENSDARG00000031915
ENSDARG00000027236	ENSDARG00000031930
ENSDARG00000027249	ENSDARG00000031954
ENSDARG00000027310	ENSDARG00000031956
ENSDARG00000027345	ENSDARG00000031968
ENSDARG00000027353	ENSDARG00000032010
ENSDARG00000027360	ENSDARG00000032056
ENSDARG00000027394	ENSDARG00000032103
ENSDARG00000027397	ENSDARG00000032156
ENSDARG00000027423	ENSDARG00000032199
ENSDARG00000027464	ENSDARG00000032238
ENSDARG00000027469	ENSDARG00000032242
ENSDARG00000027497	ENSDARG00000032298
ENSDARG00000027552	ENSDARG00000032324
ENSDARG00000027572	ENSDARG00000032326
ENSDARG00000027589	ENSDARG00000032327
ENSDARG00000027590	ENSDARG00000032340
ENSDARG00000027600	ENSDARG00000032373
ENSDARG00000027611	ENSDARG00000032389
ENSDARG00000027620	ENSDARG00000032431
ENSDARG00000027687	ENSDARG00000032465
ENSDARG00000027740	ENSDARG00000032477
ENSDARG00000027777	ENSDARG00000032482
ENSDARG00000027797	ENSDARG00000032535
ENSDARG00000027825	ENSDARG00000032553
ENSDARG00000027826	ENSDARG00000032619
ENSDARG00000027828	ENSDARG00000032626
ENSDARG00000027852	ENSDARG00000032627
ENSDARG00000027875	ENSDARG00000032640
ENSDARG00000027903	ENSDARG00000032714
ENSDARG00000027915	ENSDARG00000032795
ENSDARG00000027938	ENSDARG00000032808
ENSDARG00000027963	ENSDARG00000032816
ENSDARG00000027966	ENSDARG00000032826
ENSDARG00000028012	ENSDARG00000032838
ENSDARG00000028017	ENSDARG00000032856
ENSDARG00000028027	ENSDARG00000032859
ENSDARG00000028048	ENSDARG00000032865
ENSDARG00000028058	ENSDARG00000032933
ENSDARG00000028067	ENSDARG00000032976
ENSDARG00000028071	ENSDARG00000033171
ENSDARG00000028088	ENSDARG00000033201
ENSDARG00000028098	ENSDARG00000033251
ENSDARG00000028106	ENSDARG00000033259
ENSDARG00000028119	ENSDARG00000033364
ENSDARG00000028131	ENSDARG00000033376
ENSDARG00000028148	ENSDARG00000033436
ENSDARG00000028159	ENSDARG00000033444
ENSDARG00000028164	ENSDARG00000033446
ENSDARG00000028228	ENSDARG00000033450
ENSDARG00000028236	ENSDARG00000033451
ENSDARG00000028354	ENSDARG00000033489
ENSDARG00000028386	ENSDARG00000033556
ENSDARG00000028391	ENSDARG00000033567
ENSDARG00000028393	ENSDARG00000033604
ENSDARG00000028396	ENSDARG00000033614
ENSDARG00000028435	ENSDARG00000033635
ENSDARG00000028442	ENSDARG00000033662
ENSDARG00000028513	ENSDARG00000033666
ENSDARG00000028517	ENSDARG00000033684
ENSDARG00000028541	ENSDARG00000033706
ENSDARG00000028552	ENSDARG00000033707
ENSDARG00000028581	ENSDARG00000033742
ENSDARG00000028618	ENSDARG00000033802
ENSDARG00000028664	ENSDARG00000033845
ENSDARG00000028676	ENSDARG00000033889
ENSDARG00000028699	ENSDARG00000033909
ENSDARG00000028746	ENSDARG00000033950
ENSDARG00000028786	ENSDARG00000033954
ENSDARG00000028800	ENSDARG00000034042
ENSDARG00000028816	ENSDARG00000034060
ENSDARG00000028819	ENSDARG00000034063
ENSDARG00000028842	ENSDARG00000034080
ENSDARG00000028848	ENSDARG00000034146
ENSDARG00000028859	ENSDARG00000034165
ENSDARG00000028889	ENSDARG00000034178
ENSDARG00000028900	ENSDARG00000034227
ENSDARG00000028943	ENSDARG00000034270
ENSDARG00000029018	ENSDARG00000034300
ENSDARG00000029043	ENSDARG00000034309
ENSDARG00000029072	ENSDARG00000034313
ENSDARG00000029100	ENSDARG00000034344
ENSDARG00000029117	ENSDARG00000034358
ENSDARG00000029168	ENSDARG00000034434
ENSDARG00000029170	ENSDARG00000034480
ENSDARG00000029219	ENSDARG00000034503
ENSDARG00000029234	ENSDARG00000034522
ENSDARG00000029248	ENSDARG00000034528
ENSDARG00000029291	ENSDARG00000034541
ENSDARG00000029292	ENSDARG00000034568
ENSDARG00000029296	ENSDARG00000034588
ENSDARG00000029307	ENSDARG00000034662
ENSDARG00000029321	ENSDARG00000034700
ENSDARG00000029358	ENSDARG00000034707
ENSDARG00000029372	ENSDARG00000034717
ENSDARG00000029381	ENSDARG00000034753
ENSDARG00000029388	ENSDARG00000034771
ENSDARG00000029431	ENSDARG00000034801
ENSDARG00000029446	ENSDARG00000034808
ENSDARG00000029452	ENSDARG00000034826
ENSDARG00000029457	ENSDARG00000034836
ENSDARG00000029459	ENSDARG00000034883
ENSDARG00000029473	ENSDARG00000034885
ENSDARG00000029474	ENSDARG00000034893
ENSDARG00000029479	ENSDARG00000034907
ENSDARG00000029480	ENSDARG00000034933
ENSDARG00000029497	ENSDARG00000034941
ENSDARG00000029501	ENSDARG00000034975
ENSDARG00000029692	ENSDARG00000035005
ENSDARG00000029751	ENSDARG00000035080
ENSDARG00000029764	ENSDARG00000035095
ENSDARG00000029766	ENSDARG00000035127
ENSDARG00000029795	ENSDARG00000035132
ENSDARG00000029841	ENSDARG00000035133
ENSDARG00000029866	ENSDARG00000035158
ENSDARG00000029885	ENSDARG00000035175
ENSDARG00000029905	ENSDARG00000035184
ENSDARG00000029911	ENSDARG00000035198
ENSDARG00000029930	ENSDARG00000035273
ENSDARG00000029955	ENSDARG00000035308
ENSDARG00000029975	ENSDARG00000035329
ENSDARG00000029982	ENSDARG00000035338
ENSDARG00000029989	ENSDARG00000035352
ENSDARG00000030022	ENSDARG00000035389
ENSDARG00000030087	ENSDARG00000035390
ENSDARG00000030097	ENSDARG00000035391
ENSDARG00000030116	ENSDARG00000035398
ENSDARG00000030125	ENSDARG00000035406
ENSDARG00000030155	ENSDARG00000035420
ENSDARG00000030161	ENSDARG00000035452
ENSDARG00000030173	ENSDARG00000035459
ENSDARG00000030213	ENSDARG00000035468
ENSDARG00000030236	ENSDARG00000035471
ENSDARG00000030237	ENSDARG00000035506
ENSDARG00000030250	ENSDARG00000035532
ENSDARG00000030251	ENSDARG00000035544
ENSDARG00000030262	ENSDARG00000035551
ENSDARG00000030263	ENSDARG00000035552
ENSDARG00000030265	ENSDARG00000035556
ENSDARG00000030269	ENSDARG00000035562
ENSDARG00000030289	ENSDARG00000035565
ENSDARG00000030350	ENSDARG00000035571
ENSDARG00000030364	ENSDARG00000035602
ENSDARG00000030367	ENSDARG00000035605
ENSDARG00000030390	ENSDARG00000035610
ENSDARG00000030402	ENSDARG00000035660
ENSDARG00000030417	ENSDARG00000035663
ENSDARG00000030448	ENSDARG00000035682
ENSDARG00000030449	ENSDARG00000035683
ENSDARG00000030472	ENSDARG00000035699
ENSDARG00000030478	ENSDARG00000035706
ENSDARG00000030490	ENSDARG00000035747
ENSDARG00000030498	ENSDARG00000035750
ENSDARG00000030512	ENSDARG00000035785
ENSDARG00000030530	ENSDARG00000035820
ENSDARG00000030583	ENSDARG00000035837
ENSDARG00000030588	ENSDARG00000035859
ENSDARG00000030616	ENSDARG00000035862
ENSDARG00000030626	ENSDARG00000035870
ENSDARG00000030630	ENSDARG00000035872
ENSDARG00000030633	ENSDARG00000035875
ENSDARG00000030638	ENSDARG00000035905
ENSDARG00000030641	ENSDARG00000035910
ENSDARG00000030644	ENSDARG00000035949
ENSDARG00000030656	ENSDARG00000035952
ENSDARG00000030687	ENSDARG00000035957
ENSDARG00000030716	ENSDARG00000036008
ENSDARG00000030743	ENSDARG00000036015
ENSDARG00000030759	ENSDARG00000036016
ENSDARG00000030761	ENSDARG00000036017
ENSDARG00000030778	ENSDARG00000036028
ENSDARG00000030782	ENSDARG00000036051
ENSDARG00000030789	ENSDARG00000036055
ENSDARG00000030791	ENSDARG00000036059
ENSDARG00000030803	ENSDARG00000036065
ENSDARG00000030824	ENSDARG00000036069
ENSDARG00000030839	ENSDARG00000036071
ENSDARG00000030887	ENSDARG00000036085
ENSDARG00000030897	ENSDARG00000036086
ENSDARG00000030945	ENSDARG00000036118
ENSDARG00000030954	ENSDARG00000036155
ENSDARG00000030957	ENSDARG00000036158
ENSDARG00000030975	ENSDARG00000036175
ENSDARG00000030980	ENSDARG00000036179
ENSDARG00000030981	ENSDARG00000036194
ENSDARG00000030999	ENSDARG00000036239
ENSDARG00000031047	ENSDARG00000036272
ENSDARG00000031075	ENSDARG00000036281
ENSDARG00000031095	ENSDARG00000036304
ENSDARG00000031098	ENSDARG00000036335
ENSDARG00000031116	ENSDARG00000036345
ENSDARG00000031161	ENSDARG00000036359
ENSDARG00000031200	ENSDARG00000036364
ENSDARG00000031202	ENSDARG00000036375
ENSDARG00000031219	ENSDARG00000036383
ENSDARG00000031228	ENSDARG00000036387
ENSDARG00000031240	ENSDARG00000036388
ENSDARG00000031325	ENSDARG00000036422
ENSDARG00000031336	ENSDARG00000036428
ENSDARG00000031343	ENSDARG00000036438
ENSDARG00000031348	ENSDARG00000036442
ENSDARG00000031366	ENSDARG00000036446
ENSDARG00000031382	ENSDARG00000036451
ENSDARG00000031387	ENSDARG00000036479
ENSDARG00000031413	ENSDARG00000036493
ENSDARG00000031426	ENSDARG00000036501
ENSDARG00000031427	ENSDARG00000036548
ENSDARG00000031438	ENSDARG00000036560
ENSDARG00000031455	ENSDARG00000036575
ENSDARG00000031463	ENSDARG00000036587
ENSDARG00000031483	ENSDARG00000036592
ENSDARG00000031489	ENSDARG00000036616
ENSDARG00000031496	ENSDARG00000036619
ENSDARG00000031548	ENSDARG00000036636
ENSDARG00000031616	ENSDARG00000036645
ENSDARG00000031632	ENSDARG00000036650
ENSDARG00000031637	ENSDARG00000036670
ENSDARG00000031647	ENSDARG00000036671
ENSDARG00000031658	ENSDARG00000036704
ENSDARG00000031678	ENSDARG00000036707
ENSDARG00000031698	ENSDARG00000036778
ENSDARG00000031702	ENSDARG00000036784
ENSDARG00000031709	ENSDARG00000036787
ENSDARG00000031712	ENSDARG00000036815
ENSDARG00000031731	ENSDARG00000036816
ENSDARG00000031737	ENSDARG00000036820
ENSDARG00000031749	ENSDARG00000036826
ENSDARG00000031751	ENSDARG00000036831
ENSDARG00000031757	ENSDARG00000036832
ENSDARG00000031775	ENSDARG00000036844
ENSDARG00000031777	ENSDARG00000036848
ENSDARG00000031782	ENSDARG00000036855
ENSDARG00000031796	ENSDARG00000036864
ENSDARG00000031809	ENSDARG00000036865
ENSDARG00000031817	ENSDARG00000036868
ENSDARG00000031819	ENSDARG00000036893
ENSDARG00000031875	ENSDARG00000036911
ENSDARG00000031888	ENSDARG00000036915
ENSDARG00000031890	ENSDARG00000036929
ENSDARG00000031891	ENSDARG00000036942
ENSDARG00000031898	ENSDARG00000036966
ENSDARG00000031907	ENSDARG00000036967
ENSDARG00000032056	ENSDARG00000036987
ENSDARG00000032083	ENSDARG00000036998
ENSDARG00000032111	ENSDARG00000036999
ENSDARG00000032114	ENSDARG00000037009
ENSDARG00000032116	ENSDARG00000037060
ENSDARG00000032155	ENSDARG00000037062
ENSDARG00000032156	ENSDARG00000037064
ENSDARG00000032197	ENSDARG00000037067
ENSDARG00000032199	ENSDARG00000037068
ENSDARG00000032221	ENSDARG00000037073
ENSDARG00000032296	ENSDARG00000037097
ENSDARG00000032298	ENSDARG00000037099
ENSDARG00000032324	ENSDARG00000037100
ENSDARG00000032326	ENSDARG00000037101
ENSDARG00000032327	ENSDARG00000037150
ENSDARG00000032373	ENSDARG00000037178
ENSDARG00000032431	ENSDARG00000037183
ENSDARG00000032435	ENSDARG00000037186
ENSDARG00000032465	ENSDARG00000037192
ENSDARG00000032482	ENSDARG00000037244
ENSDARG00000032485	ENSDARG00000037256
ENSDARG00000032496	ENSDARG00000037284
ENSDARG00000032532	ENSDARG00000037320
ENSDARG00000032552	ENSDARG00000037324
ENSDARG00000032553	ENSDARG00000037334
ENSDARG00000032565	ENSDARG00000037337
ENSDARG00000032617	ENSDARG00000037357
ENSDARG00000032619	ENSDARG00000037373
ENSDARG00000032623	ENSDARG00000037390
ENSDARG00000032627	ENSDARG00000037398
ENSDARG00000032650	ENSDARG00000037403
ENSDARG00000032705	ENSDARG00000037406
ENSDARG00000032708	ENSDARG00000037408
ENSDARG00000032761	ENSDARG00000037423
ENSDARG00000032765	ENSDARG00000037429
ENSDARG00000032769	ENSDARG00000037433
ENSDARG00000032795	ENSDARG00000037487
ENSDARG00000032808	ENSDARG00000037491
ENSDARG00000032838	ENSDARG00000037495
ENSDARG00000032859	ENSDARG00000037537
ENSDARG00000032862	ENSDARG00000037545
ENSDARG00000032865	ENSDARG00000037574
ENSDARG00000032868	ENSDARG00000037603
ENSDARG00000032933	ENSDARG00000037607
ENSDARG00000032959	ENSDARG00000037619
ENSDARG00000032984	ENSDARG00000037621
ENSDARG00000032990	ENSDARG00000037628
ENSDARG00000033012	ENSDARG00000037645
ENSDARG00000033020	ENSDARG00000037675
ENSDARG00000033042	ENSDARG00000037679
ENSDARG00000033046	ENSDARG00000037739
ENSDARG00000033099	ENSDARG00000037747
ENSDARG00000033134	ENSDARG00000037758
ENSDARG00000033140	ENSDARG00000037777
ENSDARG00000033160	ENSDARG00000037835
ENSDARG00000033171	ENSDARG00000037845
ENSDARG00000033172	ENSDARG00000037861
ENSDARG00000033179	ENSDARG00000037871
ENSDARG00000033201	ENSDARG00000037879
ENSDARG00000033251	ENSDARG00000037884
ENSDARG00000033296	ENSDARG00000037889
ENSDARG00000033320	ENSDARG00000037894
ENSDARG00000033327	ENSDARG00000037895
ENSDARG00000033400	ENSDARG00000037897
ENSDARG00000033436	ENSDARG00000037900
ENSDARG00000033444	ENSDARG00000037904
ENSDARG00000033450	ENSDARG00000037906
ENSDARG00000033489	ENSDARG00000037909
ENSDARG00000033516	ENSDARG00000037916
ENSDARG00000033537	ENSDARG00000037917
ENSDARG00000033556	ENSDARG00000037919
ENSDARG00000033604	ENSDARG00000037921
ENSDARG00000033610	ENSDARG00000037926
ENSDARG00000033635	ENSDARG00000037946
ENSDARG00000033655	ENSDARG00000037954
ENSDARG00000033660	ENSDARG00000037966
ENSDARG00000033662	ENSDARG00000037980
ENSDARG00000033684	ENSDARG00000037997
ENSDARG00000033707	ENSDARG00000037998
ENSDARG00000033709	ENSDARG00000038006
ENSDARG00000033733	ENSDARG00000038011
ENSDARG00000033742	ENSDARG00000038064
ENSDARG00000033771	ENSDARG00000038067
ENSDARG00000033802	ENSDARG00000038072
ENSDARG00000033845	ENSDARG00000038074
ENSDARG00000033852	ENSDARG00000038097
ENSDARG00000033872	ENSDARG00000038099
ENSDARG00000033889	ENSDARG00000038106
ENSDARG00000033909	ENSDARG00000038121
ENSDARG00000033928	ENSDARG00000038123
ENSDARG00000033950	ENSDARG00000038139
ENSDARG00000033965	ENSDARG00000038151
ENSDARG00000034007	ENSDARG00000038199
ENSDARG00000034042	ENSDARG00000038228
ENSDARG00000034117	ENSDARG00000038235
ENSDARG00000034146	ENSDARG00000038239
ENSDARG00000034165	ENSDARG00000038242
ENSDARG00000034173	ENSDARG00000038245
ENSDARG00000034178	ENSDARG00000038248
ENSDARG00000034181	ENSDARG00000038278
ENSDARG00000034195	ENSDARG00000038296
ENSDARG00000034211	ENSDARG00000038300
ENSDARG00000034215	ENSDARG00000038302
ENSDARG00000034222	ENSDARG00000038348
ENSDARG00000034227	ENSDARG00000038352
ENSDARG00000034240	ENSDARG00000038363
ENSDARG00000034262	ENSDARG00000038372
ENSDARG00000034368	ENSDARG00000038373
ENSDARG00000034369	ENSDARG00000038399
ENSDARG00000034427	ENSDARG00000038422
ENSDARG00000034430	ENSDARG00000038423
ENSDARG00000034434	ENSDARG00000038429
ENSDARG00000034480	ENSDARG00000038465
ENSDARG00000034493	ENSDARG00000038467
ENSDARG00000034497	ENSDARG00000038472
ENSDARG00000034503	ENSDARG00000038473
ENSDARG00000034541	ENSDARG00000038500
ENSDARG00000034588	ENSDARG00000038518
ENSDARG00000034610	ENSDARG00000038524
ENSDARG00000034662	ENSDARG00000038540
ENSDARG00000034685	ENSDARG00000038541
ENSDARG00000034693	ENSDARG00000038566
ENSDARG00000034710	ENSDARG00000038608
ENSDARG00000034753	ENSDARG00000038609
ENSDARG00000034757	ENSDARG00000038639
ENSDARG00000034771	ENSDARG00000038655
ENSDARG00000034801	ENSDARG00000038666
ENSDARG00000034808	ENSDARG00000038667
ENSDARG00000034817	ENSDARG00000038695
ENSDARG00000034826	ENSDARG00000038700
ENSDARG00000034877	ENSDARG00000038703
ENSDARG00000034883	ENSDARG00000038709
ENSDARG00000034885	ENSDARG00000038716
ENSDARG00000034893	ENSDARG00000038747
ENSDARG00000034907	ENSDARG00000038754
ENSDARG00000034933	ENSDARG00000038784
ENSDARG00000034940	ENSDARG00000038793
ENSDARG00000034943	ENSDARG00000038801
ENSDARG00000034957	ENSDARG00000038870
ENSDARG00000034975	ENSDARG00000038881
ENSDARG00000034989	ENSDARG00000038918
ENSDARG00000035005	ENSDARG00000038955
ENSDARG00000035066	ENSDARG00000038956
ENSDARG00000035122	ENSDARG00000038978
ENSDARG00000035127	ENSDARG00000038990
ENSDARG00000035129	ENSDARG00000039062
ENSDARG00000035131	ENSDARG00000039063
ENSDARG00000035136	ENSDARG00000039066
ENSDARG00000035147	ENSDARG00000039082
ENSDARG00000035161	ENSDARG00000039098
ENSDARG00000035169	ENSDARG00000039123
ENSDARG00000035181	ENSDARG00000039150
ENSDARG00000035184	ENSDARG00000039181
ENSDARG00000035225	ENSDARG00000039196
ENSDARG00000035285	ENSDARG00000039203
ENSDARG00000035322	ENSDARG00000039220
ENSDARG00000035329	ENSDARG00000039232
ENSDARG00000035338	ENSDARG00000039241
ENSDARG00000035339	ENSDARG00000039264
ENSDARG00000035360	ENSDARG00000039272
ENSDARG00000035389	ENSDARG00000039279
ENSDARG00000035390	ENSDARG00000039304
ENSDARG00000035406	ENSDARG00000039310
ENSDARG00000035415	ENSDARG00000039319
ENSDARG00000035452	ENSDARG00000039340
ENSDARG00000035459	ENSDARG00000039343
ENSDARG00000035468	ENSDARG00000039347
ENSDARG00000035506	ENSDARG00000039363
ENSDARG00000035521	ENSDARG00000039374
ENSDARG00000035532	ENSDARG00000039384
ENSDARG00000035535	ENSDARG00000039392
ENSDARG00000035538	ENSDARG00000039423
ENSDARG00000035544	ENSDARG00000039430
ENSDARG00000035559	ENSDARG00000039435
ENSDARG00000035562	ENSDARG00000039453
ENSDARG00000035565	ENSDARG00000039455
ENSDARG00000035571	ENSDARG00000039466
ENSDARG00000035602	ENSDARG00000039502
ENSDARG00000035607	ENSDARG00000039512
ENSDARG00000035630	ENSDARG00000039513
ENSDARG00000035631	ENSDARG00000039563
ENSDARG00000035652	ENSDARG00000039605
ENSDARG00000035655	ENSDARG00000039613
ENSDARG00000035682	ENSDARG00000039642
ENSDARG00000035683	ENSDARG00000039647
ENSDARG00000035694	ENSDARG00000039652
ENSDARG00000035696	ENSDARG00000039661
ENSDARG00000035697	ENSDARG00000039666
ENSDARG00000035700	ENSDARG00000039677
ENSDARG00000035709	ENSDARG00000039681
ENSDARG00000035732	ENSDARG00000039684
ENSDARG00000035741	ENSDARG00000039697
ENSDARG00000035747	ENSDARG00000039704
ENSDARG00000035770	ENSDARG00000039714
ENSDARG00000035808	ENSDARG00000039730
ENSDARG00000035809	ENSDARG00000039752
ENSDARG00000035837	ENSDARG00000039754
ENSDARG00000035844	ENSDARG00000039777
ENSDARG00000035858	ENSDARG00000039820
ENSDARG00000035862	ENSDARG00000039871
ENSDARG00000035869	ENSDARG00000039878
ENSDARG00000035872	ENSDARG00000039892
ENSDARG00000035875	ENSDARG00000039899
ENSDARG00000035879	ENSDARG00000039926
ENSDARG00000035883	ENSDARG00000039932
ENSDARG00000035891	ENSDARG00000039935
ENSDARG00000035949	ENSDARG00000039959
ENSDARG00000035952	ENSDARG00000039979
ENSDARG00000035957	ENSDARG00000039987
ENSDARG00000035966	ENSDARG00000039996
[truncated: 4,312 more rows]

## Sheet: Induced genes-GO term
KEGG pathways analysis with p-value < 0.1 are listed
Term	Count	%	P-Value
regulation of transcription, DNA-dependent	256	4.7	0.00033
polyol metabolic process	13	0.2	0.00034
regulation of RNA metabolic process	257	4.7	0.00052
regulation of transcription	330	6	0.00067
regulation of small GTPase mediated signal transduction	42	0.8	0.0011
ion transport	139	2.5	0.0011
glycerol metabolic process	10	0.2	0.0013
alditol metabolic process	10	0.2	0.0013
organophosphate metabolic process	32	0.6	0.0015
metal ion transport	82	1.5	0.0016
lipid biosynthetic process	39	0.7	0.0023
fatty acid metabolic process	22	0.4	0.003
transmembrane transport	123	2.2	0.0032
cation transport	103	1.9	0.0045
phosphorus metabolic process	199	3.6	0.0058
phosphate metabolic process	199	3.6	0.0058
regulation of Ras protein signal transduction	33	0.6	0.0063
embryonic morphogenesis	76	1.4	0.0085
intracellular signaling cascade	129	2.3	0.009
sphingolipid metabolic process	10	0.2	0.0097
membrane lipid metabolic process	10	0.2	0.0097
protein amino acid phosphorylation	142	2.6	0.011
transcription	158	2.9	0.011
sphingoid metabolic process	7	0.1	0.012
ceramide metabolic process	7	0.1	0.012
pattern specification process	80	1.5	0.014
glycerol-3-phosphate metabolic process	6	0.1	0.015
lipid catabolic process	18	0.3	0.017
phospholipid metabolic process	26	0.5	0.018
carbohydrate biosynthetic process	17	0.3	0.022
cell migration involved in gastrulation	26	0.5	0.027
fatty acid biosynthetic process	13	0.2	0.029
sexual reproduction	15	0.3	0.029
positive regulation of transcription, DNA-dependent	15	0.3	0.029
embryonic retina morphogenesis in camera-type eye	8	0.1	0.03
potassium ion transport	30	0.5	0.032
hexose metabolic process	30	0.5	0.032
second-messenger-mediated signaling	9	0.2	0.034
lipid modification	9	0.2	0.034
mitochondrion organization	10	0.2	0.036
response to endogenous stimulus	10	0.2	0.036
organic acid biosynthetic process	23	0.4	0.036
carboxylic acid biosynthetic process	23	0.4	0.036
endoderm development	11	0.2	0.038
regulation of ARF protein signal transduction	11	0.2	0.038
reproductive process in a multicellular organism	15	0.3	0.038
multicellular organism reproduction	15	0.3	0.038
positive regulation of RNA metabolic process	15	0.3	0.038
regionalization	59	1.1	0.038
gamete generation	14	0.3	0.038
monovalent inorganic cation transport	64	1.2	0.04
establishment or maintenance of apical/basal cell polarity	5	0.1	0.043
enzyme linked receptor protein signaling pathway	30	0.5	0.043
phosphorylation	157	2.9	0.045
regulation of Ras GTPase activity	17	0.3	0.046
protein folding	37	0.7	0.046
establishment or maintenance of cell polarity	8	0.1	0.046
sodium ion transport	25	0.5	0.047
organic acid transport	13	0.2	0.051
carboxylic acid transport	13	0.2	0.051
regulation of cell death	35	0.6	0.051
regulation of programmed cell death	35	0.6	0.051
retina morphogenesis in camera-type eye	12	0.2	0.051
dorsal/ventral pattern formation	26	0.5	0.053
regulation of apoptosis	34	0.6	0.054
alditol catabolic process	4	0.1	0.056
glycerol-3-phosphate catabolic process	4	0.1	0.056
glycerol catabolic process	4	0.1	0.056
glycosphingolipid metabolic process	6	0.1	0.057
glycolipid metabolic process	6	0.1	0.057
monosaccharide metabolic process	30	0.5	0.058
cellular lipid catabolic process	7	0.1	0.064
regulation of GTPase activity	18	0.3	0.066
regulation of ARF GTPase activity	9	0.2	0.069
cytoskeleton organization	37	0.7	0.075
regulation of Rho protein signal transduction	15	0.3	0.076
phosphoinositide metabolic process	14	0.3	0.079
dicarboxylic acid transport	5	0.1	0.08
gastrulation	37	0.7	0.084
calcium ion transport	19	0.3	0.089
pyruvate metabolic process	6	0.1	0.09
di-, tri-valent inorganic cation transport	24	0.4	0.092
positive regulation of programmed cell death	15	0.3	0.092
positive regulation of apoptosis	15	0.3	0.092
glycerolipid metabolic process	15	0.3	0.092
positive regulation of cell death	15	0.3	0.092
positive regulation of gene expression	21	0.4	0.094
positive regulation of transcription	21	0.4	0.094
transforming growth factor beta receptor signaling pathway	7	0.1	0.094
cellular amino acid derivative biosynthetic process	8	0.1	0.094
glycerophospholipid metabolic process	14	0.3	0.097

## Sheet: Induced genes KEGG pathway
KEGG pathways analysis with p-value < 0.1 are listed
Term	Count	%	P-Value
Cysteine and methionine metabolism	21	0.4	0.0027
ECM-receptor interaction	30	0.5	0.0035
Fructose and mannose metabolism	20	0.4	0.005
Biosynthesis of unsaturated fatty acids	11	0.2	0.011
Glycerophospholipid metabolism	26	0.5	0.011
Inositol phosphate metabolism	26	0.5	0.014
Sphingolipid metabolism	20	0.4	0.022
Melanogenesis	45	0.8	0.028
GnRH signaling pathway	43	0.8	0.029
Circadian rhythm	10	0.2	0.034
Chondroitin sulfate biosynthesis	11	0.2	0.038
MAPK signaling pathway	94	1.7	0.038
Wnt signaling pathway	57	1	0.049
Focal adhesion	72	1.3	0.052
Galactose metabolism	12	0.2	0.055
Selenoamino acid metabolism	13	0.2	0.056
Drug metabolism	14	0.3	0.09
Fatty acid metabolism	14	0.3	0.09
Insulin signaling pathway	49	0.9	0.097

## Sheet: Repressed genes -GO term
KEGG pathways analysis with p-value < 0.1 are listed
Term	Count	%	P-Value
metal ion transport	77	1.6	0.00016
protein amino acid phosphorylation	134	2.8	0.00036
intracellular signaling cascade	120	2.5	0.00076
ion transport	123	2.6	0.00085
cation transport	93	2	0.0018
potassium ion transport	31	0.7	0.0018
regulation of small GTPase mediated signal transduction	37	0.8	0.0018
organophosphate metabolic process	28	0.6	0.0031
monovalent inorganic cation transport	62	1.3	0.0036
regulation of Ras protein signal transduction	30	0.6	0.0047
transmembrane transport	107	2.3	0.0049
phospholipid metabolic process	25	0.5	0.0052
phosphorylation	144	3	0.0067
phosphorus metabolic process	173	3.6	0.0072
phosphate metabolic process	173	3.6	0.0072
cell migration	40	0.8	0.013
regulation of ARF protein signal transduction	11	0.2	0.014
lipid biosynthetic process	32	0.7	0.015
gastrulation	36	0.8	0.018
localization of cell	43	0.9	0.018
cell motility	43	0.9	0.018
small GTPase mediated signal transduction	59	1.2	0.019
modification-dependent protein catabolic process	50	1.1	0.02
modification-dependent macromolecule catabolic process	50	1.1	0.02
lipid catabolic process	16	0.3	0.021
establishment or maintenance of apical/basal cell polarity	5	0.1	0.025
hindbrain development	20	0.4	0.026
multicellular organism reproduction	14	0.3	0.026
reproductive process in a multicellular organism	14	0.3	0.026
gamete generation	13	0.3	0.029
response to metal ion	13	0.3	0.029
cell migration involved in gastrulation	23	0.5	0.031
sodium ion transport	23	0.5	0.031
ceramide metabolic process	6	0.1	0.031
sphingoid metabolic process	6	0.1	0.031
heart development	41	0.9	0.032
response to copper ion	7	0.1	0.033
cell motion	49	1	0.033
protein catabolic process	57	1.2	0.037
inorganic anion transport	15	0.3	0.037
Notch signaling pathway	13	0.3	0.037
mesoderm formation	10	0.2	0.039
formation of primary germ layer	12	0.3	0.042
isoprenoid metabolic process	9	0.2	0.043
hexose metabolic process	26	0.5	0.046
sexual reproduction	13	0.3	0.047
proteolysis involved in cellular protein catabolic process	52	1.1	0.048
cellular protein catabolic process	52	1.1	0.048
embryonic retina morphogenesis in camera-type eye	7	0.1	0.049
response to organic substance	17	0.4	0.053
positive regulation of cell communication	12	0.3	0.053
positive regulation of signal transduction	12	0.3	0.053
embryonic morphogenesis	62	1.3	0.054
cell fate commitment	18	0.4	0.056
response to inorganic substance	15	0.3	0.056
mesoderm morphogenesis	11	0.2	0.06
purine ribonucleoside metabolic process	8	0.2	0.064
purine nucleoside metabolic process	8	0.2	0.064
tetrapyrrole biosynthetic process	8	0.2	0.064
Wnt receptor signaling pathway, calcium modulating pathway	10	0.2	0.067
actin filament organization	7	0.1	0.07
establishment or maintenance of cell polarity	7	0.1	0.07
regulation of GTPase activity	16	0.3	0.071
mesoderm development	16	0.3	0.071
cell projection assembly	13	0.3	0.072
female gamete generation	6	0.1	0.076
oogenesis	6	0.1	0.076
cellular macromolecule catabolic process	56	1.2	0.077
monosaccharide metabolic process	26	0.5	0.077
establishment or maintenance of epithelial cell apical/basal polarity	4	0.1	0.077
two-component signal transduction system (phosphorelay)	4	0.1	0.077
ameboidal cell migration	28	0.6	0.079
heme biosynthetic process	5	0.1	0.08
cell-cell signaling	16	0.3	0.084
nucleobase, nucleoside and nucleotide biosynthetic process	44	0.9	0.084
nucleobase, nucleoside, nucleotide and nucleic acid biosynthetic process	44	0.9	0.084
protein kinase cascade	10	0.2	0.085
regulation of ARF GTPase activity	8	0.2	0.085
polyol metabolic process	8	0.2	0.085
response to virus	7	0.1	0.096
cilium assembly	9	0.2	0.097
nitrogen compound biosynthetic process	61	1.3	0.097

## Sheet: Repressed genes-KEGG pathway
KEGG pathways analysis with p-value < 0.1 are listed
Term	Count	%	P-Value
Chondroitin sulfate biosynthesis	13	0.3	0.00081
Synthesis and degradation of ketone bodies	6	0.1	0.0092
Phosphatidylinositol signaling system	28	0.6	0.017
Sphingolipid metabolism	18	0.4	0.019
Notch signaling pathway	21	0.4	0.023
O-Glycan biosynthesis	11	0.2	0.025
Lysosome	40	0.8	0.03
Alanine, aspartate and glutamate metabolism	14	0.3	0.035
Glycosphingolipid biosynthesis	6	0.1	0.036
Biosynthesis of unsaturated fatty acids	9	0.2	0.038
Wnt signaling pathway	50	1.1	0.041
Terpenoid backbone biosynthesis	7	0.1	0.058
Hedgehog signaling pathway	21	0.4	0.064
Ether lipid metabolism	12	0.3	0.067
Focal adhesion	61	1.3	0.079
Insulin signaling pathway	43	0.9	0.08
Butanoate metabolism	11	0.2	0.093
Selenoamino acid metabolism	11	0.2	0.093
MAPK signaling pathway	78	1.6	0.094
Inositol phosphate metabolism	20	0.4	0.095
