# Supplementary material for: MicroRNAs regulate gene plasticity during cold shock in zebrafish larvae
Source: BMC Genomics. 2016 Nov 15;17:922. doi: 10.1186/s12864-016-3239-4 (PMC5111229; doi:10.1186/s12864-016-3239-4)
Supplement: Additional file 6: — List of cold-related genes and GO term analysis. (XLSX 30 kb) [file 12864_2016_3239_MOESM6_ESM.xlsx]

## Sheet: Cold regulated gene list
Ensemble ID of cold regulated genes
cold induced gene-895	cold-repressed gene-461
ENSDARG00000000002	ENSDARG00000000001
ENSDARG00000000086	ENSDARG00000000460
ENSDARG00000000161	ENSDARG00000000529
ENSDARG00000000189	ENSDARG00000001303
ENSDARG00000000384	ENSDARG00000001313
ENSDARG00000000394	ENSDARG00000001785
ENSDARG00000000631	ENSDARG00000001972
ENSDARG00000000729	ENSDARG00000002077
ENSDARG00000000796	ENSDARG00000002165
ENSDARG00000000804	ENSDARG00000002259
ENSDARG00000000857	ENSDARG00000002300
ENSDARG00000001127	ENSDARG00000002353
ENSDARG00000001431	ENSDARG00000002406
ENSDARG00000001498	ENSDARG00000002480
ENSDARG00000001803	ENSDARG00000003027
ENSDARG00000001890	ENSDARG00000003229
ENSDARG00000001953	ENSDARG00000003827
ENSDARG00000002060	ENSDARG00000003965
ENSDARG00000002131	ENSDARG00000004111
ENSDARG00000002196	ENSDARG00000004243
ENSDARG00000002230	ENSDARG00000004696
ENSDARG00000002271	ENSDARG00000004952
ENSDARG00000002298	ENSDARG00000005002
ENSDARG00000002332	ENSDARG00000005004
ENSDARG00000002412	ENSDARG00000005049
ENSDARG00000002656	ENSDARG00000005284
ENSDARG00000002748	ENSDARG00000005456
ENSDARG00000002816	ENSDARG00000005974
ENSDARG00000002877	ENSDARG00000006206
ENSDARG00000003051	ENSDARG00000006394
ENSDARG00000003081	ENSDARG00000006602
ENSDARG00000003142	ENSDARG00000006639
ENSDARG00000003281	ENSDARG00000006640
ENSDARG00000003303	ENSDARG00000006926
ENSDARG00000003308	ENSDARG00000006939
ENSDARG00000003414	ENSDARG00000007025
ENSDARG00000003421	ENSDARG00000007181
ENSDARG00000003449	ENSDARG00000007277
ENSDARG00000003699	ENSDARG00000007371
ENSDARG00000003732	ENSDARG00000007418
ENSDARG00000003751	ENSDARG00000007490
ENSDARG00000003779	ENSDARG00000007734
ENSDARG00000003813	ENSDARG00000008238
ENSDARG00000003820	ENSDARG00000008278
ENSDARG00000004017	ENSDARG00000008560
ENSDARG00000004055	ENSDARG00000008765
ENSDARG00000004060	ENSDARG00000008886
ENSDARG00000004218	ENSDARG00000008912
ENSDARG00000004291	ENSDARG00000009311
ENSDARG00000004305	ENSDARG00000009525
ENSDARG00000004451	ENSDARG00000010186
ENSDARG00000004714	ENSDARG00000010384
ENSDARG00000004721	ENSDARG00000010432
ENSDARG00000004736	ENSDARG00000010700
ENSDARG00000004925	ENSDARG00000010732
ENSDARG00000004930	ENSDARG00000010764
ENSDARG00000005050	ENSDARG00000011239
ENSDARG00000005122	ENSDARG00000011262
ENSDARG00000005356	ENSDARG00000011298
ENSDARG00000005416	ENSDARG00000011326
ENSDARG00000005453	ENSDARG00000011818
ENSDARG00000005470	ENSDARG00000011862
ENSDARG00000005479	ENSDARG00000011926
ENSDARG00000005481	ENSDARG00000012039
ENSDARG00000005586	ENSDARG00000012468
ENSDARG00000005590	ENSDARG00000012485
ENSDARG00000005629	ENSDARG00000012506
ENSDARG00000005754	ENSDARG00000012903
ENSDARG00000005775	ENSDARG00000013025
ENSDARG00000005947	ENSDARG00000013082
ENSDARG00000005980	ENSDARG00000013125
ENSDARG00000006065	ENSDARG00000013453
ENSDARG00000006094	ENSDARG00000013457
ENSDARG00000006110	ENSDARG00000013653
ENSDARG00000006202	ENSDARG00000013795
ENSDARG00000006308	ENSDARG00000014161
ENSDARG00000006353	ENSDARG00000014289
ENSDARG00000006372	ENSDARG00000014522
ENSDARG00000006383	ENSDARG00000014545
ENSDARG00000006389	ENSDARG00000014599
ENSDARG00000006395	ENSDARG00000015515
ENSDARG00000006396	ENSDARG00000015564
ENSDARG00000006598	ENSDARG00000015902
ENSDARG00000006786	ENSDARG00000015937
ENSDARG00000006816	ENSDARG00000016065
ENSDARG00000006877	ENSDARG00000016138
ENSDARG00000006894	ENSDARG00000016139
ENSDARG00000007172	ENSDARG00000016427
ENSDARG00000007220	ENSDARG00000016811
ENSDARG00000007278	ENSDARG00000017565
ENSDARG00000007377	ENSDARG00000017835
ENSDARG00000007641	ENSDARG00000018108
ENSDARG00000007657	ENSDARG00000018485
ENSDARG00000007693	ENSDARG00000018745
ENSDARG00000007823	ENSDARG00000018809
ENSDARG00000007825	ENSDARG00000018904
ENSDARG00000007867	ENSDARG00000018918
ENSDARG00000007918	ENSDARG00000019532
ENSDARG00000007921	ENSDARG00000019659
ENSDARG00000008127	ENSDARG00000019763
ENSDARG00000008219	ENSDARG00000019949
ENSDARG00000008398	ENSDARG00000020024
ENSDARG00000008434	ENSDARG00000020046
ENSDARG00000008503	ENSDARG00000020079
ENSDARG00000008540	ENSDARG00000020354
ENSDARG00000008796	ENSDARG00000020509
ENSDARG00000008797	ENSDARG00000020948
ENSDARG00000008818	ENSDARG00000021150
ENSDARG00000008859	ENSDARG00000021250
ENSDARG00000008931	ENSDARG00000021324
ENSDARG00000009136	ENSDARG00000021369
ENSDARG00000009266	ENSDARG00000021432
ENSDARG00000009418	ENSDARG00000021547
ENSDARG00000009436	ENSDARG00000021794
ENSDARG00000009459	ENSDARG00000021974
ENSDARG00000009505	ENSDARG00000022675
ENSDARG00000009544	ENSDARG00000022813
ENSDARG00000009594	ENSDARG00000022938
ENSDARG00000009822	ENSDARG00000023002
ENSDARG00000009852	ENSDARG00000023952
ENSDARG00000009868	ENSDARG00000023958
ENSDARG00000009870	ENSDARG00000025233
ENSDARG00000009961	ENSDARG00000025275
ENSDARG00000010002	ENSDARG00000025420
ENSDARG00000010025	ENSDARG00000025671
ENSDARG00000010029	ENSDARG00000025820
ENSDARG00000010096	ENSDARG00000025847
ENSDARG00000010207	ENSDARG00000026635
ENSDARG00000010255	ENSDARG00000027070
ENSDARG00000010312	ENSDARG00000027391
ENSDARG00000010381	ENSDARG00000027826
ENSDARG00000010437	ENSDARG00000028082
ENSDARG00000010572	ENSDARG00000028295
ENSDARG00000010583	ENSDARG00000028354
ENSDARG00000010641	ENSDARG00000028442
ENSDARG00000010658	ENSDARG00000028485
ENSDARG00000010752	ENSDARG00000028688
ENSDARG00000011027	ENSDARG00000029241
ENSDARG00000011055	ENSDARG00000029250
ENSDARG00000011190	ENSDARG00000029432
ENSDARG00000011334	ENSDARG00000029596
ENSDARG00000011583	ENSDARG00000029830
ENSDARG00000011597	ENSDARG00000029944
ENSDARG00000011600	ENSDARG00000030092
ENSDARG00000011770	ENSDARG00000030251
ENSDARG00000011797	ENSDARG00000030402
ENSDARG00000011821	ENSDARG00000030530
ENSDARG00000011824	ENSDARG00000030938
ENSDARG00000011945	ENSDARG00000030972
ENSDARG00000011989	ENSDARG00000031243
ENSDARG00000012019	ENSDARG00000031277
ENSDARG00000012030	ENSDARG00000031533
ENSDARG00000012389	ENSDARG00000031875
ENSDARG00000012390	ENSDARG00000031876
ENSDARG00000012405	ENSDARG00000031983
ENSDARG00000012499	ENSDARG00000032079
ENSDARG00000012718	ENSDARG00000032116
ENSDARG00000012723	ENSDARG00000032237
ENSDARG00000012789	ENSDARG00000032277
ENSDARG00000012927	ENSDARG00000032746
ENSDARG00000013000	ENSDARG00000032963
ENSDARG00000013005	ENSDARG00000033451
ENSDARG00000013020	ENSDARG00000033726
ENSDARG00000013150	ENSDARG00000033967
ENSDARG00000013477	ENSDARG00000033987
ENSDARG00000013492	ENSDARG00000034107
ENSDARG00000013598	ENSDARG00000034181
ENSDARG00000013704	ENSDARG00000034518
ENSDARG00000013794	ENSDARG00000034662
ENSDARG00000013837	ENSDARG00000035149
ENSDARG00000013926	ENSDARG00000035257
ENSDARG00000014008	ENSDARG00000035391
ENSDARG00000014106	ENSDARG00000035459
ENSDARG00000014113	ENSDARG00000035514
ENSDARG00000014134	ENSDARG00000035521
ENSDARG00000014181	ENSDARG00000035546
ENSDARG00000014273	ENSDARG00000035605
ENSDARG00000014280	ENSDARG00000035607
ENSDARG00000014292	ENSDARG00000036017
ENSDARG00000014309	ENSDARG00000036061
ENSDARG00000014427	ENSDARG00000036214
ENSDARG00000014531	ENSDARG00000036628
ENSDARG00000014565	ENSDARG00000036670
ENSDARG00000014577	ENSDARG00000036818
ENSDARG00000014588	ENSDARG00000036869
ENSDARG00000014674	ENSDARG00000036990
ENSDARG00000014790	ENSDARG00000037025
ENSDARG00000014840	ENSDARG00000037040
ENSDARG00000014891	ENSDARG00000037144
ENSDARG00000014914	ENSDARG00000037159
ENSDARG00000014947	ENSDARG00000037278
ENSDARG00000014969	ENSDARG00000037517
ENSDARG00000015053	ENSDARG00000037554
ENSDARG00000015174	ENSDARG00000037588
ENSDARG00000015252	ENSDARG00000037646
ENSDARG00000015355	ENSDARG00000037865
ENSDARG00000015425	ENSDARG00000038166
ENSDARG00000015495	ENSDARG00000038371
ENSDARG00000015538	ENSDARG00000038667
ENSDARG00000015543	ENSDARG00000038867
ENSDARG00000015681	ENSDARG00000038918
ENSDARG00000015709	ENSDARG00000038964
ENSDARG00000015803	ENSDARG00000039041
ENSDARG00000015971	ENSDARG00000039077
ENSDARG00000015990	ENSDARG00000039434
ENSDARG00000016084	ENSDARG00000039482
ENSDARG00000016085	ENSDARG00000039671
ENSDARG00000016093	ENSDARG00000039945
ENSDARG00000016143	ENSDARG00000039970
ENSDARG00000016163	ENSDARG00000040299
ENSDARG00000016177	ENSDARG00000040632
ENSDARG00000016200	ENSDARG00000040779
ENSDARG00000016263	ENSDARG00000040925
ENSDARG00000016396	ENSDARG00000041040
ENSDARG00000016479	ENSDARG00000041237
ENSDARG00000016505	ENSDARG00000041348
ENSDARG00000016536	ENSDARG00000041394
ENSDARG00000016584	ENSDARG00000041466
ENSDARG00000016676	ENSDARG00000041572
ENSDARG00000016691	ENSDARG00000041708
ENSDARG00000016695	ENSDARG00000041736
ENSDARG00000016744	ENSDARG00000041848
ENSDARG00000016773	ENSDARG00000041944
ENSDARG00000016934	ENSDARG00000041980
ENSDARG00000016981	ENSDARG00000042391
ENSDARG00000017058	ENSDARG00000042440
ENSDARG00000017115	ENSDARG00000042485
ENSDARG00000017121	ENSDARG00000042641
ENSDARG00000017298	ENSDARG00000042688
ENSDARG00000017338	ENSDARG00000042821
ENSDARG00000017354	ENSDARG00000042863
ENSDARG00000017359	ENSDARG00000042894
ENSDARG00000017422	ENSDARG00000042956
ENSDARG00000017466	ENSDARG00000042975
ENSDARG00000017522	ENSDARG00000042983
ENSDARG00000017591	ENSDARG00000043342
ENSDARG00000017653	ENSDARG00000043470
ENSDARG00000017809	ENSDARG00000043727
ENSDARG00000017860	ENSDARG00000043877
ENSDARG00000017917	ENSDARG00000043899
ENSDARG00000018006	ENSDARG00000043901
ENSDARG00000018032	ENSDARG00000043902
ENSDARG00000018206	ENSDARG00000043904
ENSDARG00000018259	ENSDARG00000043923
ENSDARG00000018264	ENSDARG00000043960
ENSDARG00000018308	ENSDARG00000044114
ENSDARG00000018411	ENSDARG00000044203
ENSDARG00000018492	ENSDARG00000044404
ENSDARG00000018569	ENSDARG00000044612
ENSDARG00000018618	ENSDARG00000044642
ENSDARG00000018691	ENSDARG00000044924
ENSDARG00000018898	ENSDARG00000045166
ENSDARG00000019185	ENSDARG00000045391
ENSDARG00000019274	ENSDARG00000045413
ENSDARG00000019307	ENSDARG00000045515
ENSDARG00000019553	ENSDARG00000045562
ENSDARG00000019808	ENSDARG00000045589
ENSDARG00000019990	ENSDARG00000045601
ENSDARG00000019998	ENSDARG00000045673
ENSDARG00000020007	ENSDARG00000045854
ENSDARG00000020080	ENSDARG00000046019
ENSDARG00000020102	ENSDARG00000051931
ENSDARG00000020107	ENSDARG00000052012
ENSDARG00000020239	ENSDARG00000052413
ENSDARG00000020258	ENSDARG00000052578
ENSDARG00000020298	ENSDARG00000052610
ENSDARG00000020521	ENSDARG00000052688
ENSDARG00000020573	ENSDARG00000052731
ENSDARG00000020656	ENSDARG00000052734
ENSDARG00000020759	ENSDARG00000052782
ENSDARG00000020788	ENSDARG00000052893
ENSDARG00000021013	ENSDARG00000053082
ENSDARG00000021137	ENSDARG00000053526
ENSDARG00000021239	ENSDARG00000053535
ENSDARG00000021309	ENSDARG00000053568
ENSDARG00000021352	ENSDARG00000053620
ENSDARG00000021389	ENSDARG00000053644
ENSDARG00000021443	ENSDARG00000053646
ENSDARG00000021509	ENSDARG00000053744
ENSDARG00000021584	ENSDARG00000053833
ENSDARG00000021739	ENSDARG00000053939
ENSDARG00000021805	ENSDARG00000053963
ENSDARG00000021806	ENSDARG00000053966
ENSDARG00000021812	ENSDARG00000054127
ENSDARG00000021866	ENSDARG00000054184
ENSDARG00000021895	ENSDARG00000054186
ENSDARG00000021938	ENSDARG00000054199
ENSDARG00000022000	ENSDARG00000054259
ENSDARG00000022187	ENSDARG00000054301
ENSDARG00000022254	ENSDARG00000054340
ENSDARG00000022297	ENSDARG00000054609
ENSDARG00000022303	ENSDARG00000054641
ENSDARG00000022378	ENSDARG00000054950
ENSDARG00000022652	ENSDARG00000055183
ENSDARG00000022832	ENSDARG00000055206
ENSDARG00000022845	ENSDARG00000055271
ENSDARG00000022904	ENSDARG00000055493
ENSDARG00000022951	ENSDARG00000055752
ENSDARG00000023055	ENSDARG00000055798
ENSDARG00000023104	ENSDARG00000055883
ENSDARG00000023110	ENSDARG00000056000
ENSDARG00000023151	ENSDARG00000056043
ENSDARG00000023445	ENSDARG00000056047
ENSDARG00000023516	ENSDARG00000056193
ENSDARG00000023537	ENSDARG00000056566
ENSDARG00000023712	ENSDARG00000056594
ENSDARG00000023797	ENSDARG00000056717
ENSDARG00000024030	ENSDARG00000056831
ENSDARG00000024043	ENSDARG00000056871
ENSDARG00000024090	ENSDARG00000057017
ENSDARG00000024195	ENSDARG00000057089
ENSDARG00000024209	ENSDARG00000057098
ENSDARG00000024904	ENSDARG00000057241
ENSDARG00000025034	ENSDARG00000057635
ENSDARG00000025091	ENSDARG00000057716
ENSDARG00000025122	ENSDARG00000057869
ENSDARG00000025226	ENSDARG00000057974
ENSDARG00000025372	ENSDARG00000058008
ENSDARG00000025428	ENSDARG00000058039
ENSDARG00000025465	ENSDARG00000058180
ENSDARG00000025467	ENSDARG00000058208
ENSDARG00000025522	ENSDARG00000058218
ENSDARG00000025747	ENSDARG00000058341
ENSDARG00000025784	ENSDARG00000058480
ENSDARG00000025797	ENSDARG00000058522
ENSDARG00000025826	ENSDARG00000058875
ENSDARG00000026350	ENSDARG00000058963
ENSDARG00000026387	ENSDARG00000059131
ENSDARG00000026400	ENSDARG00000059173
ENSDARG00000026680	ENSDARG00000059322
ENSDARG00000026736	ENSDARG00000059469
ENSDARG00000026964	ENSDARG00000059575
ENSDARG00000027065	ENSDARG00000059613
ENSDARG00000027078	ENSDARG00000059682
ENSDARG00000027109	ENSDARG00000059752
ENSDARG00000027279	ENSDARG00000059911
ENSDARG00000027290	ENSDARG00000060124
ENSDARG00000027512	ENSDARG00000060374
ENSDARG00000027852	ENSDARG00000060501
ENSDARG00000027938	ENSDARG00000060564
ENSDARG00000028027	ENSDARG00000060917
ENSDARG00000028163	ENSDARG00000061095
ENSDARG00000028346	ENSDARG00000061101
ENSDARG00000028396	ENSDARG00000061274
ENSDARG00000028517	ENSDARG00000061413
ENSDARG00000028661	ENSDARG00000061651
ENSDARG00000028793	ENSDARG00000061762
ENSDARG00000028804	ENSDARG00000062314
ENSDARG00000028850	ENSDARG00000062561
ENSDARG00000029036	ENSDARG00000062753
ENSDARG00000029075	ENSDARG00000062780
ENSDARG00000029124	ENSDARG00000062906
ENSDARG00000029157	ENSDARG00000062998
ENSDARG00000029356	ENSDARG00000063059
ENSDARG00000029439	ENSDARG00000063078
ENSDARG00000029476	ENSDARG00000063212
ENSDARG00000029581	ENSDARG00000063242
ENSDARG00000029718	ENSDARG00000063285
ENSDARG00000029751	ENSDARG00000063385
ENSDARG00000029764	ENSDARG00000063540
ENSDARG00000029795	ENSDARG00000067646
ENSDARG00000030058	ENSDARG00000068157
ENSDARG00000030125	ENSDARG00000068870
ENSDARG00000030614	ENSDARG00000069133
ENSDARG00000030630	ENSDARG00000069134
ENSDARG00000030644	ENSDARG00000069147
ENSDARG00000030700	ENSDARG00000069216
ENSDARG00000030737	ENSDARG00000069283
ENSDARG00000030844	ENSDARG00000069376
ENSDARG00000031051	ENSDARG00000069478
ENSDARG00000031095	ENSDARG00000069497
ENSDARG00000031302	ENSDARG00000069669
ENSDARG00000031372	ENSDARG00000069767
ENSDARG00000031383	ENSDARG00000069831
ENSDARG00000031483	ENSDARG00000069866
ENSDARG00000031664	ENSDARG00000070000
ENSDARG00000031783	ENSDARG00000070316
ENSDARG00000031795	ENSDARG00000070352
ENSDARG00000031848	ENSDARG00000070606
ENSDARG00000031894	ENSDARG00000070807
ENSDARG00000031929	ENSDARG00000071025
ENSDARG00000032005	ENSDARG00000071208
ENSDARG00000032234	ENSDARG00000071394
ENSDARG00000032565	ENSDARG00000071565
ENSDARG00000032614	ENSDARG00000071724
ENSDARG00000032705	ENSDARG00000073723
ENSDARG00000032876	ENSDARG00000073788
ENSDARG00000032976	ENSDARG00000074002
ENSDARG00000033160	ENSDARG00000074182
ENSDARG00000033171	ENSDARG00000074289
ENSDARG00000033251	ENSDARG00000074384
ENSDARG00000033361	ENSDARG00000074684
ENSDARG00000033380	ENSDARG00000074746
ENSDARG00000033680	ENSDARG00000074833
ENSDARG00000033706	ENSDARG00000074836
ENSDARG00000033709	ENSDARG00000074895
ENSDARG00000033713	ENSDARG00000075395
ENSDARG00000033733	ENSDARG00000075532
ENSDARG00000033872	ENSDARG00000075619
ENSDARG00000033928	ENSDARG00000075933
ENSDARG00000033965	ENSDARG00000076013
ENSDARG00000033999	ENSDARG00000076495
ENSDARG00000034043	ENSDARG00000076518
ENSDARG00000034396	ENSDARG00000076857
ENSDARG00000034503	ENSDARG00000076904
ENSDARG00000034604	ENSDARG00000077138
ENSDARG00000034961	ENSDARG00000077240
ENSDARG00000035066	ENSDARG00000077253
ENSDARG00000035095	ENSDARG00000077257
ENSDARG00000035122	ENSDARG00000077339
ENSDARG00000035150	ENSDARG00000077544
ENSDARG00000035290	ENSDARG00000077643
ENSDARG00000035360	ENSDARG00000077883
ENSDARG00000035377	ENSDARG00000078189
ENSDARG00000035389	ENSDARG00000078195
ENSDARG00000035435	ENSDARG00000078434
ENSDARG00000035468	ENSDARG00000078605
ENSDARG00000035505	ENSDARG00000078876
ENSDARG00000035519	ENSDARG00000078916
ENSDARG00000035562	ENSDARG00000078970
ENSDARG00000035563	ENSDARG00000079123
ENSDARG00000035578	ENSDARG00000079550
ENSDARG00000035609	ENSDARG00000079816
ENSDARG00000035694	ENSDARG00000079983
ENSDARG00000035809	ENSDARG00000081399
ENSDARG00000035909	ENSDARG00000081646
ENSDARG00000036028	ENSDARG00000082959
ENSDARG00000036135	ENSDARG00000082968
ENSDARG00000036156	ENSDARG00000083042
ENSDARG00000036541	ENSDARG00000083528
ENSDARG00000036572	ENSDARG00000083537
ENSDARG00000036751	ENSDARG00000086139
ENSDARG00000036833	ENSDARG00000086376
ENSDARG00000036848	ENSDARG00000087958
ENSDARG00000036912	ENSDARG00000088475
ENSDARG00000036985	ENSDARG00000088641
ENSDARG00000036993	ENSDARG00000088841
ENSDARG00000037012	ENSDARG00000089016
ENSDARG00000037069	ENSDARG00000089196
ENSDARG00000037433	ENSDARG00000089461
ENSDARG00000037491	ENSDARG00000089507
ENSDARG00000037496	ENSDARG00000089874
ENSDARG00000037553	ENSDARG00000090722
ENSDARG00000037556	ENSDARG00000090783
ENSDARG00000037919	ENSDARG00000090785
ENSDARG00000037965	ENSDARG00000091556
ENSDARG00000038025	ENSDARG00000091678
ENSDARG00000038095	ENSDARG00000091885
ENSDARG00000038176	ENSDARG00000091961
ENSDARG00000038190	ENSDARG00000092489
ENSDARG00000038199	ENSDARG00000092556
ENSDARG00000038369	ENSDARG00000092650
ENSDARG00000038401	ENSDARG00000092809
ENSDARG00000038422	ENSDARG00000093269
ENSDARG00000038559	ENSDARG00000093597
ENSDARG00000038609	ENSDARG00000093656
ENSDARG00000038666	ENSDARG00000094379
ENSDARG00000038687	ENSDARG00000094549
ENSDARG00000038729	ENSDARG00000095445
ENSDARG00000038737	ENSDARG00000095627
ENSDARG00000038784
ENSDARG00000038792
ENSDARG00000038793
ENSDARG00000038843
ENSDARG00000038941
ENSDARG00000039067
ENSDARG00000039117
ENSDARG00000039123
ENSDARG00000039133
ENSDARG00000039269
ENSDARG00000039399
ENSDARG00000039429
ENSDARG00000039430
ENSDARG00000039490
ENSDARG00000039754
ENSDARG00000039850
ENSDARG00000039863
ENSDARG00000039931
ENSDARG00000039987
ENSDARG00000040059
ENSDARG00000040098
ENSDARG00000040111
ENSDARG00000040123
ENSDARG00000040214
ENSDARG00000040277
ENSDARG00000040291
ENSDARG00000040334
ENSDARG00000040452
ENSDARG00000040479
ENSDARG00000040510
ENSDARG00000040547
ENSDARG00000040594
ENSDARG00000040623
ENSDARG00000040625
ENSDARG00000040717
ENSDARG00000040946
ENSDARG00000040982
ENSDARG00000041051
ENSDARG00000041140
ENSDARG00000041179
ENSDARG00000041204
ENSDARG00000041217
ENSDARG00000041345
ENSDARG00000041358
ENSDARG00000041609
ENSDARG00000041715
ENSDARG00000041799
ENSDARG00000041839
ENSDARG00000041887
ENSDARG00000042141
ENSDARG00000042215
ENSDARG00000042409
ENSDARG00000042518
ENSDARG00000042565
ENSDARG00000042677
ENSDARG00000042703
ENSDARG00000042723
ENSDARG00000042725
ENSDARG00000042728
ENSDARG00000042816
ENSDARG00000042874
ENSDARG00000042908
ENSDARG00000042940
ENSDARG00000042977
ENSDARG00000043011
ENSDARG00000043130
ENSDARG00000043241
ENSDARG00000043243
ENSDARG00000043246
ENSDARG00000043332
ENSDARG00000043466
ENSDARG00000043474
ENSDARG00000043483
ENSDARG00000043581
ENSDARG00000043644
ENSDARG00000043658
ENSDARG00000043821
ENSDARG00000043835
ENSDARG00000043905
ENSDARG00000043912
ENSDARG00000043973
ENSDARG00000044009
ENSDARG00000044038
ENSDARG00000044039
ENSDARG00000044098
ENSDARG00000044155
ENSDARG00000044304
ENSDARG00000044339
ENSDARG00000044431
ENSDARG00000044457
ENSDARG00000044615
ENSDARG00000044625
ENSDARG00000044688
ENSDARG00000044802
ENSDARG00000044803
ENSDARG00000044954
ENSDARG00000045105
ENSDARG00000045130
ENSDARG00000045164
ENSDARG00000045190
ENSDARG00000045415
ENSDARG00000045548
ENSDARG00000045557
ENSDARG00000045612
ENSDARG00000045660
ENSDARG00000045661
ENSDARG00000045737
ENSDARG00000045768
ENSDARG00000045803
ENSDARG00000045853
ENSDARG00000045863
ENSDARG00000045880
ENSDARG00000045904
ENSDARG00000045946
ENSDARG00000045983
ENSDARG00000045999
ENSDARG00000051926
ENSDARG00000052110
ENSDARG00000052170
ENSDARG00000052232
ENSDARG00000052376
ENSDARG00000052419
ENSDARG00000052575
ENSDARG00000052617
ENSDARG00000052618
ENSDARG00000052631
ENSDARG00000052690
ENSDARG00000052775
ENSDARG00000052975
ENSDARG00000053019
ENSDARG00000053097
ENSDARG00000053122
ENSDARG00000053152
ENSDARG00000053548
ENSDARG00000053554
ENSDARG00000053558
ENSDARG00000053853
ENSDARG00000053946
ENSDARG00000053950
ENSDARG00000054046
ENSDARG00000054096
ENSDARG00000054103
ENSDARG00000054250
ENSDARG00000054274
ENSDARG00000054290
ENSDARG00000054700
ENSDARG00000054748
ENSDARG00000054755
ENSDARG00000054980
ENSDARG00000055099
ENSDARG00000055106
ENSDARG00000055163
ENSDARG00000055276
ENSDARG00000055295
ENSDARG00000055300
ENSDARG00000055395
ENSDARG00000055415
ENSDARG00000055459
ENSDARG00000055575
ENSDARG00000055754
ENSDARG00000055838
ENSDARG00000055855
ENSDARG00000055912
ENSDARG00000056029
ENSDARG00000056097
ENSDARG00000056105
ENSDARG00000056181
ENSDARG00000056367
ENSDARG00000056453
ENSDARG00000056458
ENSDARG00000056554
ENSDARG00000056559
ENSDARG00000056615
ENSDARG00000056651
ENSDARG00000056656
ENSDARG00000056725
ENSDARG00000056745
ENSDARG00000056784
ENSDARG00000056795
ENSDARG00000056875
ENSDARG00000056885
ENSDARG00000056921
ENSDARG00000056924
ENSDARG00000056934
ENSDARG00000057013
ENSDARG00000057108
ENSDARG00000057328
ENSDARG00000057352
ENSDARG00000057410
ENSDARG00000057626
ENSDARG00000057737
ENSDARG00000057940
ENSDARG00000057973
ENSDARG00000058221
ENSDARG00000058473
ENSDARG00000058702
ENSDARG00000058746
ENSDARG00000058893
ENSDARG00000058924
ENSDARG00000058961
ENSDARG00000058962
ENSDARG00000059006
ENSDARG00000059054
ENSDARG00000059311
ENSDARG00000059645
ENSDARG00000059805
ENSDARG00000059824
ENSDARG00000059939
ENSDARG00000059972
ENSDARG00000059997
ENSDARG00000060094
ENSDARG00000060112
ENSDARG00000060113
ENSDARG00000060189
ENSDARG00000060316
ENSDARG00000060354
ENSDARG00000060392
ENSDARG00000060397
ENSDARG00000060472
ENSDARG00000060631
ENSDARG00000060649
ENSDARG00000060695
ENSDARG00000060729
ENSDARG00000060933
ENSDARG00000061099
ENSDARG00000061123
ENSDARG00000061233
ENSDARG00000061242
ENSDARG00000061368
ENSDARG00000061479
ENSDARG00000061560
ENSDARG00000061647
ENSDARG00000061687
ENSDARG00000061688
ENSDARG00000061692
ENSDARG00000061718
ENSDARG00000061737
ENSDARG00000061841
ENSDARG00000061896
ENSDARG00000062045
ENSDARG00000062226
ENSDARG00000062266
ENSDARG00000062305
ENSDARG00000062325
ENSDARG00000062416
ENSDARG00000062430
ENSDARG00000062469
ENSDARG00000062506
ENSDARG00000062511
ENSDARG00000062542
ENSDARG00000062579
ENSDARG00000062581
ENSDARG00000062633
ENSDARG00000062770
ENSDARG00000062788
ENSDARG00000062799
ENSDARG00000062811
ENSDARG00000062821
ENSDARG00000062978
ENSDARG00000063182
ENSDARG00000063194
ENSDARG00000063230
ENSDARG00000063390
ENSDARG00000063417
ENSDARG00000063438
ENSDARG00000063564
ENSDARG00000063583
ENSDARG00000067607
ENSDARG00000067656
ENSDARG00000067850
ENSDARG00000068096
ENSDARG00000068148
ENSDARG00000068182
ENSDARG00000068194
ENSDARG00000068263
ENSDARG00000068286
ENSDARG00000068367
ENSDARG00000068382
ENSDARG00000068480
ENSDARG00000068520
ENSDARG00000068708
ENSDARG00000068716
ENSDARG00000068969
ENSDARG00000069265
ENSDARG00000069282
ENSDARG00000069290
ENSDARG00000069295
ENSDARG00000069297
ENSDARG00000069703
ENSDARG00000069744
ENSDARG00000069774
ENSDARG00000069937
ENSDARG00000069946
ENSDARG00000070017
ENSDARG00000070020
ENSDARG00000070047
ENSDARG00000070142
ENSDARG00000070171
ENSDARG00000070390
ENSDARG00000070448
ENSDARG00000070512
ENSDARG00000070524
ENSDARG00000070654
ENSDARG00000070698
ENSDARG00000070721
ENSDARG00000070833
ENSDARG00000070846
ENSDARG00000070863
ENSDARG00000070907
ENSDARG00000070918
ENSDARG00000070919
ENSDARG00000071007
ENSDARG00000071203
ENSDARG00000071409
ENSDARG00000071418
ENSDARG00000071494
ENSDARG00000071506
ENSDARG00000071707
ENSDARG00000071837
ENSDARG00000071904
ENSDARG00000073857
ENSDARG00000073862
ENSDARG00000074369
ENSDARG00000074378
ENSDARG00000074410
ENSDARG00000074414
ENSDARG00000074488
ENSDARG00000074765
ENSDARG00000074905
ENSDARG00000074955
ENSDARG00000075014
ENSDARG00000075121
ENSDARG00000075169
ENSDARG00000075265
ENSDARG00000075347
ENSDARG00000075450
ENSDARG00000075543
ENSDARG00000075754
ENSDARG00000075909
ENSDARG00000075975
ENSDARG00000076008
ENSDARG00000076077
ENSDARG00000076128
ENSDARG00000076302
ENSDARG00000076376
ENSDARG00000076571
ENSDARG00000076601
ENSDARG00000076691
ENSDARG00000076742
ENSDARG00000077038
ENSDARG00000077039
ENSDARG00000077161
ENSDARG00000077308
ENSDARG00000077329
ENSDARG00000077469
ENSDARG00000077623
ENSDARG00000077860
ENSDARG00000077948
ENSDARG00000078060
ENSDARG00000078076
ENSDARG00000078416
ENSDARG00000078512
ENSDARG00000078593
ENSDARG00000078619
ENSDARG00000078647
ENSDARG00000078671
ENSDARG00000078828
ENSDARG00000078904
ENSDARG00000078941
ENSDARG00000079027
ENSDARG00000079144
ENSDARG00000079158
ENSDARG00000079263
ENSDARG00000079329
ENSDARG00000079352
ENSDARG00000079423
ENSDARG00000079618
ENSDARG00000079840
ENSDARG00000079906
ENSDARG00000079914
ENSDARG00000079915
ENSDARG00000080410
ENSDARG00000080467
ENSDARG00000080589
ENSDARG00000080713
ENSDARG00000081182
ENSDARG00000081303
ENSDARG00000081346
ENSDARG00000081476
ENSDARG00000081589
ENSDARG00000081638
ENSDARG00000081868
ENSDARG00000082177
ENSDARG00000082192
ENSDARG00000082495
ENSDARG00000082898
ENSDARG00000083122
ENSDARG00000083269
ENSDARG00000083365
ENSDARG00000086189
ENSDARG00000086514
ENSDARG00000086522
ENSDARG00000087419
ENSDARG00000087437
ENSDARG00000087586
ENSDARG00000088222
ENSDARG00000088290
ENSDARG00000088371
ENSDARG00000089383
ENSDARG00000089885
ENSDARG00000089957
ENSDARG00000090391
ENSDARG00000090403
ENSDARG00000090632
ENSDARG00000090637
ENSDARG00000090704
ENSDARG00000090764
ENSDARG00000090890
ENSDARG00000091306
ENSDARG00000091916
ENSDARG00000092338
ENSDARG00000092917
ENSDARG00000093049
ENSDARG00000093738
ENSDARG00000093747
ENSDARG00000093901
ENSDARG00000093990
ENSDARG00000094243
ENSDARG00000094854
ENSDARG00000094863
ENSDARG00000094973
ENSDARG00000094992
ENSDARG00000095046
ENSDARG00000095603
ENSDARG00000096498

## Sheet: Induced genes-GO term
KEGG pathways analysis with p-value < 0.1 are listed
Term	Count	%	P-Value
regulation of RNA metabolic process	71	8.5	0.0015
regulation of transcription, DNA-dependent	70	8.3	0.0018
protein amino acid phosphorylation	44	5.2	0.0019
phosphorus metabolic process	58	6.9	0.0021
phosphate metabolic process	58	6.9	0.0021
regulation of transcription	86	10.3	0.0054
phosphorylation	47	5.6	0.0068
transcription	45	5.4	0.0095
calcium ion transport	9	1.1	0.01
neuron differentiation	17	2	0.015
pattern specification process	24	2.9	0.019
response to hydrogen peroxide	3	0.4	0.02
intracellular signaling cascade	36	4.3	0.02
metal ion transport	23	2.7	0.022
negative regulation of transcription	7	0.8	0.027
regulation of cell development	7	0.8	0.03
response to reactive oxygen species	3	0.4	0.032
cation transport	28	3.3	0.033
steroid metabolic process	7	0.8	0.041
regionalization	18	2.1	0.042
di-, tri-valent inorganic cation transport	9	1.1	0.048
nucleobase, nucleoside and nucleotide biosynthetic process	16	1.9	0.05
nucleobase, nucleoside, nucleotide and nucleic acid biosynthetic process	16	1.9	0.05
biological adhesion	20	2.4	0.051
cell adhesion	20	2.4	0.051
negative regulation of nucleobase, nucleoside, nucleotide and nucleic acid metabolic process	7	0.8	0.054
negative regulation of nitrogen compound metabolic process	7	0.8	0.054
enzyme linked receptor protein signaling pathway	10	1.2	0.058
nucleoside metabolic process	7	0.8	0.064
regulation of neurogenesis	6	0.7	0.073
regulation of nervous system development	6	0.7	0.073
neuron development	11	1.3	0.074
regulation of programmed cell death	11	1.3	0.078
regulation of cell death	11	1.3	0.078
cell projection organization	12	1.4	0.081
regulation of small GTPase mediated signal transduction	11	1.3	0.082
transmembrane receptor protein tyrosine kinase signaling pathway	7	0.8	0.094
anatomical structure homeostasis	3	0.4	0.097
MAPKKK cascade	3	0.4	0.097
response to abiotic stimulus	10	1.2	0.097
ion transport	33	3.9	0.098
embryonic organ development	14	1.7	0.1

## Sheet: Induced genes-KEGGpathway
KEGG pathways analysis with p-value < 0.1 are listed
Term	Count	%	P-Value
MAPK signaling pathway	34	4.1	2.6e-05
Circadian rhythm	7	0.8	0.00026
RIG-I-like receptor signaling pathway	9	1.1	0.011
GnRH signaling pathway	13	1.5	0.025
Cell adhesion molecules (CAMs)	12	1.4	0.026
Adherens junction	11	1.3	0.034
Melanogenesis	13	1.5	0.036
Hedgehog signaling pathway	8	1	0.049
NOD-like receptor signaling pathway	7	0.8	0.056
Insulin signaling pathway	14	1.7	0.057
Adipocytokine signaling pathway	8	1	0.089

## Sheet: Repressed genes -GO term
KEGG pathways analysis with p-value < 0.1 are listed
Term	Count	%	P-Value
response to DNA damage stimulus	10	2.4	0.01
cellular response to stress	10	2.4	0.018
regulation of transcription	49	11.6	0.019
cell fate commitment	6	1.4	0.027
regulation of RNA metabolic process	38	9	0.03
embryonic morphogenesis	14	3.3	0.033
inorganic anion transport	5	1.2	0.037
regulation of transcription, DNA-dependent	37	8.7	0.04
anion transport	6	1.4	0.04
DNA repair	8	1.9	0.047
embryonic organ morphogenesis	7	1.7	0.053
tRNA metabolic process	7	1.7	0.056
formation of primary germ layer	4	0.9	0.067
gastrulation	8	1.9	0.073
sensory organ development	12	2.8	0.082
localization of cell	9	2.1	0.084
cell motility	9	2.1	0.084
heart looping	4	0.9	0.085
otic placode formation	3	0.7	0.094
tube development	7	1.7	0.097
cell surface receptor linked signal transduction	32	7.5	0.098
ion transport	20	4.7	0.098
cell motion	10	2.4	0.098

## Sheet: Repressed genes-KEGGpathway
KEGG pathways analysis with p-value < 0.1 are listed
Term	Count	%	P-Value
Neuroactive ligand-receptor interaction	15	3.5	0.0039
Steroid biosynthesis	4	0.9	0.0065
