# Supplementary material for: MicroRNAs regulate gene plasticity during cold shock in zebrafish larvae
Source: BMC Genomics. 2016 Nov 15;17:922. doi: 10.1186/s12864-016-3239-4 (PMC5111229; doi:10.1186/s12864-016-3239-4)
Supplement: Additional file 7: — Expression profiles of miRNAs and their target mRNAs. (XLSX 104 kb) [file 12864_2016_3239_MOESM7_ESM.xlsx]

## Sheet: miRNA and taeget mRNA
miRNA	down/up	gene		miRNA	down/up	gene		miRNA	down/up	gene		miRNA	down/up	gene		miRNA	down/up	gene		miRNA	down/up	gene		miRNA	down/up	gene		miRNA	down/up	gene		miRNA	down/up	gene		miRNA	down/up	gene		miRNA	down/up	gene		miRNA	down/up	gene		miRNA	down/up
dre-let-7a	down	atg4a		dre-let-7c	down	atg4a		dre-let-7d	up	atg4a		dre-let-7g	down	atg4a		dre-let-7e	down	atg4a		dre-let-7i	down	atg4a		dre-mir-124	up	actn3b		dre-mir-125b	down	arrdc3b		dre-mir-128	up	actn3b		dre-mir-13	up	adar		dre-mir-135a	up	arl3		dre-mir-135c	up	arl3		dre-mir-13c	up
dre-let-7a	down	atxn7l2a		dre-let-7c	down	atxn7l2a		dre-let-7d	up	atxn7l2a		dre-let-7g	down	atxn7l2a		dre-let-7e	down	atxn7l2a		dre-let-7i	down	atxn7l2a		dre-mir-124	up	arrdc1a		dre-mir-125b	down	bach1		dre-mir-128	up	ankk1		dre-mir-13	up	ankk1		dre-mir-135a	up	baiap2a		dre-mir-135c	up	baiap2a		dre-mir-13c	up
dre-let-7a	down	baiap2a		dre-let-7c	down	baiap2a		dre-let-7d	up	baiap2a		dre-let-7g	down	baiap2a		dre-let-7e	down	baiap2a		dre-let-7i	down	baiap2a		dre-mir-124	up	atg4a		dre-mir-125b	down	baiap2a		dre-mir-128	up	arrdc1a		dre-mir-13	up	appa		dre-mir-135a	up	bbc3		dre-mir-135c	up	bbc3		dre-mir-13c	up
dre-let-7a	down	bbc3		dre-let-7c	down	bbc3		dre-let-7d	up	bbc3		dre-let-7g	down	bbc3		dre-let-7e	down	bbc3		dre-let-7i	down	bbc3		dre-mir-124	up	baiap2a		dre-mir-125b	down	camk1da		dre-mir-128	up	arrdc3b		dre-mir-13	up	atf3		dre-mir-135a	up	bcl2		dre-mir-135c	up	bcl2		dre-mir-13c	up
dre-let-7a	down	camk2b1		dre-let-7c	down	camk2b1		dre-let-7d	up	camk2b1		dre-let-7g	down	camk2b1		dre-let-7e	down	camk2b1		dre-let-7i	down	camk2b1		dre-mir-124	up	bbc3		dre-mir-125b	down	celf2		dre-mir-128	up	atf3		dre-mir-13	up	atxn7l2a		dre-mir-135a	up	cadm3		dre-mir-135c	up	cadm3		dre-mir-13c	up
dre-let-7a	down	cbx7a		dre-let-7c	down	cbx7a		dre-let-7d	up	cbx7a		dre-let-7g	down	cbx7a		dre-let-7e	down	cbx7a		dre-let-7i	down	cbx7a		dre-mir-124	up	bbox1		dre-mir-125b	down	crfb13		dre-mir-128	up	atic		dre-mir-13	up	bach1		dre-mir-135a	up	camk1da		dre-mir-135c	up	camk1da		dre-mir-13c	up
dre-let-7a	down	ccdc153		dre-let-7c	down	ccdc153		dre-let-7d	up	ccdc153		dre-let-7g	down	ccdc153		dre-let-7e	down	ccdc153		dre-let-7i	down	ccdc153		dre-mir-124	up	bcl2		dre-mir-125b	down	ctage5		dre-mir-128	up	bach1		dre-mir-13	up	bcl2		dre-mir-135a	up	camk2b1		dre-mir-135c	up	camk2b1		dre-mir-13c	up
dre-let-7a	down	celf2		dre-let-7c	down	celf2		dre-let-7d	up	celf2		dre-let-7g	down	celf2		dre-let-7e	down	celf2		dre-let-7i	down	celf2		dre-mir-124	up	brd4		dre-mir-125b	down	dazap2		dre-mir-128	up	baiap2a		dre-mir-13	up	bhlhe4		dre-mir-135a	up	crfb13		dre-mir-135c	up	crfb13		dre-mir-13c	up
dre-let-7a	down	col1a1b		dre-let-7c	down	col1a1b		dre-let-7d	up	col1a1b		dre-let-7g	down	col1a1b		dre-let-7e	down	col1a1b		dre-let-7i	down	col1a1b		dre-mir-124	up	cacnb2a		dre-mir-125b	down	fmr1		dre-mir-128	up	bbox1		dre-mir-13	up	ccr9a		dre-mir-135a	up	cyp19a1b		dre-mir-135c	up	cyp19a1b		dre-mir-13c	up
dre-let-7a	down	col1a2		dre-let-7c	down	col1a2		dre-let-7d	up	col1a2		dre-let-7g	down	col1a2		dre-let-7e	down	col1a2		dre-let-7i	down	col1a2		dre-mir-124	up	celf2		dre-mir-125b	down	fosl2		dre-mir-128	up	bcl2		dre-mir-13	up	celf2		dre-mir-135a	up	entpd4		dre-mir-135c	up	entpd4		dre-mir-13c	up
dre-let-7a	down	erbb3b		dre-let-7c	down	erbb3b		dre-let-7d	up	erbb3b		dre-let-7g	down	erbb3b		dre-let-7e	down	erbb3b		dre-let-7i	down	erbb3b		dre-mir-124	up	ctage5		dre-mir-125b	down	g3bp2		dre-mir-128	up	bhlhe4		dre-mir-13	up	crfb13		dre-mir-135a	up	epha2		dre-mir-135c	up	epha2		dre-mir-13c	up
dre-let-7a	down	histh1l		dre-let-7c	down	histh1l		dre-let-7d	up	histh1l		dre-let-7g	down	histh1l		dre-let-7e	down	histh1l		dre-let-7i	down	histh1l		dre-mir-124	up	dazap2		dre-mir-125b	down	ggps1		dre-mir-128	up	bin2b		dre-mir-13	up	cwc22		dre-mir-135a	up	epo		dre-mir-135c	up	epo		dre-mir-13c	up
dre-let-7a	down	igf2bp2a		dre-let-7c	down	igf2bp2a		dre-let-7d	up	igf2bp2a		dre-let-7g	down	igf2bp2a		dre-let-7e	down	igf2bp2a		dre-let-7i	down	igf2bp2a		dre-mir-124	up	dusp5		dre-mir-125b	down	hlfa		dre-mir-128	up	bzw1b		dre-mir-13	up	dazap2		dre-mir-135a	up	fosl2		dre-mir-135c	up	fosl2		dre-mir-13c	up
dre-let-7a	down	igfbp1a		dre-let-7c	down	igfbp1a		dre-let-7d	up	igfbp1a		dre-let-7g	down	igfbp1a		dre-let-7e	down	igfbp1a		dre-let-7i	down	igfbp1a		dre-mir-124	up	eif2c3b		dre-mir-125b	down	igf2bp2a		dre-mir-128	up	camk1da		dre-mir-13	up	dhrs12		dre-mir-135a	up	foxn2b		dre-mir-135c	up	foxn2b		dre-mir-13c	up
dre-let-7a	down	insrb		dre-let-7c	down	insrb		dre-let-7d	up	insrb		dre-let-7g	down	insrb		dre-let-7e	down	insrb		dre-let-7i	down	insrb		dre-mir-124	up	entpd4		dre-mir-125b	down	insrb		dre-mir-128	up	camk2b1		dre-mir-13	up	eif2c3b		dre-mir-135a	up	g3bp2		dre-mir-135c	up	g3bp2		dre-mir-13c	up
dre-let-7a	down	kcmf1		dre-let-7c	down	kcmf1		dre-let-7d	up	kcmf1		dre-let-7g	down	kcmf1		dre-let-7e	down	kcmf1		dre-let-7i	down	kcmf1		dre-mir-124	up	ezh1		dre-mir-125b	down	klf13		dre-mir-128	up	ccr9a		dre-mir-13	up	ezh1		dre-mir-135a	up	gpd2		dre-mir-135c	up	gpd2		dre-mir-13c	up
dre-let-7a	down	klf13		dre-let-7c	down	klf13		dre-let-7d	up	klf13		dre-let-7g	down	klf13		dre-let-7e	down	klf13		dre-let-7i	down	klf13		dre-mir-124	up	fbxo32		dre-mir-125b	down	lamp2		dre-mir-128	up	cga		dre-mir-13	up	fbxo32		dre-mir-135a	up	hepacam		dre-mir-135c	up	hepacam		dre-mir-13c	up
dre-let-7a	down	lrp2a		dre-let-7c	down	lrp2a		dre-let-7d	up	lrp2a		dre-let-7g	down	lrp2a		dre-let-7e	down	lrp2a		dre-let-7i	down	lrp2a		dre-mir-124	up	fmr1		dre-mir-125b	down	ldlr		dre-mir-128	up	crcp		dre-mir-13	up	fkbp5		dre-mir-135a	up	igf2bp2a		dre-mir-135c	up	igf2bp2a		dre-mir-13c	up
dre-let-7a	down	mapk8b		dre-let-7c	down	mapk8b		dre-let-7d	up	mapk8b		dre-let-7g	down	mapk8b		dre-let-7e	down	mapk8b		dre-let-7i	down	mapk8b		dre-mir-124	up	gnal		dre-mir-125b	down	ncam1a		dre-mir-128	up	crfb13		dre-mir-13	up	fmr1		dre-mir-135a	up	insrb		dre-mir-135c	up	insrb		dre-mir-13c	up
dre-let-7a	down	mef2ca		dre-let-7c	down	mef2ca		dre-let-7d	up	mef2ca		dre-let-7g	down	mef2ca		dre-let-7e	down	mef2ca		dre-let-7i	down	mef2ca		dre-mir-124	up	gpd2		dre-mir-125b	down	noxo1a		dre-mir-128	up	cwc22		dre-mir-13	up	fosl2		dre-mir-135a	up	jazf1b		dre-mir-135c	up	jazf1b		dre-mir-13c	up
dre-let-7a	down	mknk1		dre-let-7c	down	mknk1		dre-let-7d	up	mknk1		dre-let-7g	down	mknk1		dre-let-7e	down	mknk1		dre-let-7i	down	mknk1		dre-mir-124	up	guca1a		dre-mir-125b	down	otx5		dre-mir-128	up	dazap2		dre-mir-13	up	foxq1b		dre-mir-135a	up	klf13		dre-mir-135c	up	klf13		dre-mir-13c	up
dre-let-7a	down	pcdh15b		dre-let-7c	down	pcdh15b		dre-let-7d	up	pcdh15b		dre-let-7g	down	pcdh15b		dre-let-7e	down	pcdh15b		dre-let-7i	down	pcdh15b		dre-mir-124	up	hdac4		dre-mir-125b	down	pacrg		dre-mir-128	up	dbpb		dre-mir-13	up	g3bp2		dre-mir-135a	up	lamp2		dre-mir-135c	up	lamp2		dre-mir-13c	up
dre-let-7a	down	pde1a		dre-let-7c	down	pde1a		dre-let-7d	up	pde1a		dre-let-7g	down	pde1a		dre-let-7e	down	pde1a		dre-let-7i	down	pde1a		dre-mir-124	up	hsd17b12a		dre-mir-125b	down	pbxip1b		dre-mir-128	up	dhrs12		dre-mir-13	up	ggps1		dre-mir-135a	up	lin52		dre-mir-135c	up	lin52		dre-mir-13c	up
dre-let-7a	down	per1b		dre-let-7c	down	per1b		dre-let-7d	up	per1b		dre-let-7g	down	per1b		dre-let-7e	down	per1b		dre-let-7i	down	per1b		dre-mir-124	up	igf2bp2a		dre-mir-125b	down	plod2		dre-mir-128	up	eif2c3b		dre-mir-13	up	hdac4		dre-mir-135a	up	mbnl3		dre-mir-135c	up	mbnl3		dre-mir-13c	up
dre-let-7a	down	pgr		dre-let-7c	down	pgr		dre-let-7d	up	pgr		dre-let-7g	down	pgr		dre-let-7e	down	pgr		dre-let-7i	down	pgr		dre-mir-124	up	igfbp1a		dre-mir-125b	down	rhbdf1		dre-mir-128	up	eif4e1b		dre-mir-13	up	hsh2d		dre-mir-135a	up	mef2ca		dre-mir-135c	up	mef2ca		dre-mir-13c	up
dre-let-7a	down	samd7		dre-let-7c	down	samd7		dre-let-7d	up	samd7		dre-let-7g	down	samd7		dre-let-7e	down	samd7		dre-let-7i	down	samd7		dre-mir-124	up	insrb		dre-mir-125b	down	ripply1		dre-mir-128	up	entpd4		dre-mir-13	up	kcmf1		dre-mir-135a	up	mknk1		dre-mir-135c	up	mknk1		dre-mir-13c	up
dre-let-7a	down	sec24d		dre-let-7c	down	sec24d		dre-let-7d	up	sec24d		dre-let-7g	down	sec24d		dre-let-7e	down	sec24d		dre-let-7i	down	sec24d		dre-mir-124	up	kcmf1		dre-mir-125b	down	sec24d		dre-mir-128	up	ezh1		dre-mir-13	up	kctd1		dre-mir-135a	up	ncam1a		dre-mir-135c	up	ncam1a		dre-mir-13c	up
dre-let-7a	down	slc25a25a		dre-let-7c	down	slc25a25a		dre-let-7d	up	slc25a25a		dre-let-7g	down	slc25a25a		dre-let-7e	down	slc25a25a		dre-let-7i	down	slc25a25a		dre-mir-124	up	kctd1		dre-mir-125b	down	sema6d		dre-mir-128	up	f3b		dre-mir-13	up	klf11b		dre-mir-135a	up	ncam1b		dre-mir-135c	up	ncam1b		dre-mir-13c	up
dre-let-7a	down	slc35d1a		dre-let-7c	down	slc35d1a		dre-let-7d	up	slc35d1a		dre-let-7g	down	slc35d1a		dre-let-7e	down	slc35d1a		dre-let-7i	down	slc35d1a		dre-mir-124	up	kera		dre-mir-125b	down	slc25a25a		dre-mir-128	up	fmr1		dre-mir-13	up	klf13		dre-mir-135a	up	noxo1a		dre-mir-135c	up	noxo1a		dre-mir-13c	up
dre-let-7a	down	slc35e4		dre-let-7c	down	slc35e4		dre-let-7d	up	slc35e4		dre-let-7g	down	slc35e4		dre-let-7e	down	slc35e4		dre-let-7i	down	slc35e4		dre-mir-124	up	lamb4		dre-mir-125b	down	slc25a37		dre-mir-128	up	fosl2		dre-mir-13	up	lamp2		dre-mir-135a	up	pak1		dre-mir-135c	up	pak1		dre-mir-13c	up
dre-let-7a	down	slc43a1a		dre-let-7c	down	slc43a1a		dre-let-7d	up	slc43a1a		dre-let-7g	down	slc43a1a		dre-let-7e	down	slc43a1a		dre-let-7i	down	slc43a1a		dre-mir-124	up	lamp2		dre-mir-125b	down	slc35e4		dre-mir-128	up	g3bp2		dre-mir-13	up	lin52		dre-mir-135a	up	pde1a		dre-mir-135c	up	pde1a		dre-mir-13c	up
dre-let-7a	down	slc43a2a		dre-let-7c	down	slc43a2a		dre-let-7d	up	slc43a2a		dre-let-7g	down	slc43a2a		dre-let-7e	down	slc43a2a		dre-let-7i	down	slc43a2a		dre-mir-124	up	lin54		dre-mir-125b	down	smg7		dre-mir-128	up	gadd45aa		dre-mir-13	up	lrp2a		dre-mir-135a	up	per1a		dre-mir-135c	up	per1a		dre-mir-13c	up
dre-let-7a	down	slc4a2a		dre-let-7c	down	slc4a2a		dre-let-7d	up	slc4a2a		dre-let-7g	down	slc4a2a		dre-let-7e	down	slc4a2a		dre-let-7i	down	slc4a2a		dre-mir-124	up	lrp2a		dre-mir-125b	down	sp9		dre-mir-128	up	ggps1		dre-mir-13	up	mapk14a		dre-mir-135a	up	phf2		dre-mir-135c	up	phf2		dre-mir-13c	up
dre-let-7a	down	slc7a3		dre-let-7c	down	slc7a3		dre-let-7d	up	slc7a3		dre-let-7g	down	slc7a3		dre-let-7e	down	slc7a3		dre-let-7i	down	slc7a3		dre-mir-124	up	mao		dre-mir-125b	down	tefa		dre-mir-128	up	golga3		dre-mir-13	up	mapk8b		dre-mir-135a	up	phlda2		dre-mir-135c	up	phlda2		dre-mir-13c	up
dre-let-7a	down	smad2		dre-let-7c	down	smad2		dre-let-7d	up	smad2		dre-let-7g	down	smad2		dre-let-7e	down	smad2		dre-let-7i	down	smad2		dre-mir-124	up	mbnl3		dre-mir-125b	down	znf74		dre-mir-128	up	gpd2		dre-mir-13	up	mbnl3		dre-mir-135a	up	plekhh1		dre-mir-135c	up	plekhh1		dre-mir-13c	up
dre-let-7a	down	smc1a		dre-let-7c	down	smc1a		dre-let-7d	up	smc1a		dre-let-7g	down	smc1a		dre-let-7e	down	smc1a		dre-let-7i	down	smc1a		dre-mir-124	up	mfsd2aa		dre-mir-125b	down	atp1a3b		dre-mir-128	up	hdac4		dre-mir-13	up	mef2ca		dre-mir-135a	up	prkacaa		dre-mir-135c	up	prkacaa		dre-mir-13c	up
dre-let-7a	down	ssh2b		dre-let-7c	down	ssh2b		dre-let-7d	up	ssh2b		dre-let-7g	down	ssh2b		dre-let-7e	down	ssh2b		dre-let-7i	down	ssh2b		dre-mir-124	up	mfsd2ab		dre-mir-125b	down	crbn		dre-mir-128	up	igf2bp2a		dre-mir-13	up	mknk1		dre-mir-135a	up	prkchb		dre-mir-135c	up	prkchb		dre-mir-13c	up
dre-let-7a	down	st3gal3b		dre-let-7c	down	st3gal3b		dre-let-7d	up	st3gal3b		dre-let-7g	down	st3gal3b		dre-let-7e	down	st3gal3b		dre-let-7i	down	st3gal3b		dre-mir-124	up	mylipa		dre-mir-125b	down	dazap1		dre-mir-128	up	il11ra		dre-mir-13	up	ncor2		dre-mir-135a	up	rxraa		dre-mir-135c	up	rxraa		dre-mir-13c	up
dre-let-7a	down	stard1		dre-let-7c	down	stard1		dre-let-7d	up	stard1		dre-let-7g	down	stard1		dre-let-7e	down	stard1		dre-let-7i	down	stard1		dre-mir-124	up	ncam1a		dre-mir-125b	down	dlg2		dre-mir-128	up	insrb		dre-mir-13	up	nfkbiaa		dre-mir-135a	up	sap13b		dre-mir-135c	up	sap13b		dre-mir-13c	up
dre-let-7a	down	stk35l		dre-let-7c	down	stk35l		dre-let-7d	up	stk35l		dre-let-7g	down	stk35l		dre-let-7e	down	stk35l		dre-let-7i	down	stk35l		dre-mir-124	up	ncor2		dre-mir-125b	down	edn1		dre-mir-128	up	kcmf1		dre-mir-13	up	nlgn2b		dre-mir-135a	up	sh3glb2a		dre-mir-135c	up	sh3glb2a		dre-mir-13c	up
dre-let-7a	down	tlcd2		dre-let-7c	down	tlcd2		dre-let-7d	up	tlcd2		dre-let-7g	down	tlcd2		dre-let-7e	down	tlcd2		dre-let-7i	down	tlcd2		dre-mir-124	up	noxo1a		dre-mir-125b	down	f3a		dre-mir-128	up	kctd1		dre-mir-13	up	nptx2b		dre-mir-135a	up	slc25a37		dre-mir-135c	up	slc25a37		dre-mir-13c	up
dre-let-7a	down	ubap1		dre-let-7c	down	ubap1		dre-let-7d	up	ubap1		dre-let-7g	down	ubap1		dre-let-7e	down	ubap1		dre-let-7i	down	ubap1		dre-mir-124	up	nr1d2a		dre-mir-125b	down	fbn2b		dre-mir-128	up	kera		dre-mir-13	up	numb		dre-mir-135a	up	slc35e4		dre-mir-135c	up	slc35e4		dre-mir-13c	up
dre-let-7a	down	usp54a		dre-let-7c	down	usp54a		dre-let-7d	up	usp54a		dre-let-7g	down	usp54a		dre-let-7e	down	usp54a		dre-let-7i	down	usp54a		dre-mir-124	up	plekhf1		dre-mir-125b	down	fgfr1a		dre-mir-128	up	klf11b		dre-mir-13	up	pcf11		dre-mir-135a	up	slc43a1a		dre-mir-135c	up	slc43a1a		dre-mir-13c	up
dre-let-7a	down	wasla		dre-let-7c	down	wasla		dre-let-7d	up	wasla		dre-let-7g	down	wasla		dre-let-7e	down	wasla		dre-let-7i	down	wasla		dre-mir-124	up	ralgps2		dre-mir-125b	down	gfra2a		dre-mir-128	up	klf13		dre-mir-13	up	pde1a		dre-mir-135a	up	slc4a2a		dre-mir-135c	up	slc4a2a		dre-mir-13c	up
dre-let-7a	down	btg2		dre-let-7c	down	btg2		dre-let-7d	up	btg2		dre-let-7g	down	btg2		dre-let-7e	down	btg2		dre-let-7i	down	btg2		dre-mir-124	up	raver1		dre-mir-125b	down	gfra4		dre-mir-128	up	klf3		dre-mir-13	up	pex5		dre-mir-135a	up	slc7a3		dre-mir-135c	up	slc7a3		dre-mir-13c	up
dre-let-7a	down	cda		dre-let-7c	down	cda		dre-let-7d	up	cda		dre-let-7g	down	cda		dre-let-7e	down	cda		dre-let-7i	down	cda		dre-mir-124	up	rhbdf1		dre-mir-125b	down	glcci1		dre-mir-128	up	lats1		dre-mir-13	up	pfkfb3		dre-mir-135a	up	stc1		dre-mir-135c	up	stc1		dre-mir-13c	up
dre-let-7a	down	col1a1a		dre-let-7c	down	col1a1a		dre-let-7d	up	col1a1a		dre-let-7g	down	col1a1a		dre-let-7e	down	col1a1a		dre-let-7i	down	col1a1a		dre-mir-124	up	rp2		dre-mir-125b	down	gli1		dre-mir-128	up	lgi3		dre-mir-13	up	pgr		dre-mir-135a	up	stk35l		dre-mir-135c	up	stk35l		dre-mir-13c	up
dre-let-7a	down	crbn		dre-let-7c	down	crbn		dre-let-7d	up	crbn		dre-let-7g	down	crbn		dre-let-7e	down	crbn		dre-let-7i	down	crbn		dre-mir-124	up	sap13b		dre-mir-125b	down	insig1		dre-mir-128	up	lin52		dre-mir-13	up	phlda2		dre-mir-135a	up	tlcd2		dre-mir-135c	up	tlcd2		dre-mir-13c	up
dre-let-7a	down	errfi1		dre-let-7c	down	errfi1		dre-let-7d	up	errfi1		dre-let-7g	down	errfi1		dre-let-7e	down	errfi1		dre-let-7i	down	errfi1		dre-mir-124	up	scd		dre-mir-125b	down	irx5a		dre-mir-128	up	lin54		dre-mir-13	up	pi4kb		dre-mir-135a	up	ubap1		dre-mir-135c	up	ubap1		dre-mir-13c	up
dre-let-7a	down	f3a		dre-let-7c	down	f3a		dre-let-7d	up	f3a		dre-let-7g	down	f3a		dre-let-7e	down	f3a		dre-let-7i	down	f3a		dre-mir-124	up	sema6d		dre-mir-125b	down	p2rx3b		dre-mir-128	up	lpin1		dre-mir-13	up	plaa		dre-mir-135a	up	ubtf		dre-mir-135c	up	ubtf		dre-mir-13c	up
dre-let-7a	down	fbn2b		dre-let-7c	down	fbn2b		dre-let-7d	up	fbn2b		dre-let-7g	down	fbn2b		dre-let-7e	down	fbn2b		dre-let-7i	down	fbn2b		dre-mir-124	up	slc2a1b		dre-mir-125b	down	pcdh15a		dre-mir-128	up	mao		dre-mir-13	up	prkchb		dre-mir-135a	up	usp54a		dre-mir-135c	up	usp54a		dre-mir-13c	up
dre-let-7a	down	fosb		dre-let-7c	down	fosb		dre-let-7d	up	fosb		dre-let-7g	down	fosb		dre-let-7e	down	fosb		dre-let-7i	down	fosb		dre-mir-124	up	slc25a37		dre-mir-125b	down	pnp5a		dre-mir-128	up	mapk14a		dre-mir-13	up	ralgps2		dre-mir-135a	up	wasla		dre-mir-135c	up	wasla		dre-mir-13c	up
dre-let-7a	down	foxp1b		dre-let-7c	down	foxp1b		dre-let-7d	up	foxp1b		dre-let-7g	down	foxp1b		dre-let-7e	down	foxp1b		dre-let-7i	down	foxp1b		dre-mir-124	up	slc43a1a		dre-mir-125b	down	pth1a		dre-mir-128	up	mapk8b		dre-mir-13	up	rbm41		dre-mir-135a	up	znf74		dre-mir-135c	up	znf74		dre-mir-13c	up
dre-let-7a	down	gfra2a		dre-let-7c	down	gfra2a		dre-let-7d	up	gfra2a		dre-let-7g	down	gfra2a		dre-let-7e	down	gfra2a		dre-let-7i	down	gfra2a		dre-mir-124	up	slc4a2a		dre-mir-125b	down	rims3		dre-mir-128	up	mbnl3		dre-mir-13	up	rhpn2		dre-mir-135a	up	alox5ap		dre-mir-135c	up	alox5ap		dre-mir-13c	up
dre-let-7a	down	hbegfa		dre-let-7c	down	hbegfa		dre-let-7d	up	hbegfa		dre-let-7g	down	hbegfa		dre-let-7e	down	hbegfa		dre-let-7i	down	hbegfa		dre-mir-124	up	slc8a2b		dre-mir-125b	down	shda		dre-mir-128	up	mef2ca		dre-mir-13	up	rxraa		dre-mir-135a	up	bcar3		dre-mir-135c	up	bcar3		dre-mir-13c	up
dre-let-7a	down	hhip		dre-let-7c	down	hhip		dre-let-7d	up	hhip		dre-let-7g	down	hhip		dre-let-7e	down	hhip		dre-let-7i	down	hhip		dre-mir-124	up	smad9		dre-mir-125b	down	sik2a		dre-mir-128	up	mknk1		dre-mir-13	up	slc25a33		dre-mir-135a	up	cabp1a		dre-mir-135c	up	cabp1a		dre-mir-13c	up
dre-let-7a	down	hic1l		dre-let-7c	down	hic1l		dre-let-7d	up	hic1l		dre-let-7g	down	hic1l		dre-let-7e	down	hic1l		dre-let-7i	down	hic1l		dre-mir-124	up	smc1a		dre-mir-125b	down	slc25a38a		dre-mir-128	up	mxe		dre-mir-13	up	slc35e4		dre-mir-135a	up	cadm1b		dre-mir-135c	up	cadm1b		dre-mir-13c	up
dre-let-7a	down	itga5		dre-let-7c	down	itga5		dre-let-7d	up	itga5		dre-let-7g	down	itga5		dre-let-7e	down	itga5		dre-let-7i	down	itga5		dre-mir-124	up	socs3a		dre-mir-125b	down	smad3b		dre-mir-128	up	ncam1b		dre-mir-13	up	slc4a2a		dre-mir-135a	up	col9a1		dre-mir-135c	up	col9a1		dre-mir-13c	up
dre-let-7a	down	lgi2a		dre-let-7c	down	lgi2a		dre-let-7d	up	lgi2a		dre-let-7g	down	lgi2a		dre-let-7e	down	lgi2a		dre-let-7i	down	lgi2a		dre-mir-124	up	spon2a		dre-mir-125b	down	smox		dre-mir-128	up	nfe2		dre-mir-13	up	slco2a1		dre-mir-135a	up	dido1		dre-mir-135c	up	dido1		dre-mir-13c	up
dre-let-7a	down	nr4a1		dre-let-7c	down	nr4a1		dre-let-7d	up	nr4a1		dre-let-7g	down	nr4a1		dre-let-7e	down	nr4a1		dre-let-7i	down	nr4a1		dre-mir-124	up	st3gal3b		dre-mir-125b	down	st6galnac3		dre-mir-128	up	nlgn2b		dre-mir-13	up	smad2		dre-mir-135a	up	dlg2		dre-mir-135c	up	dlg2		dre-mir-13c	up
dre-let-7a	down	pcmtd1		dre-let-7c	down	pcmtd1		dre-let-7d	up	pcmtd1		dre-let-7g	down	pcmtd1		dre-let-7e	down	pcmtd1		dre-let-7i	down	pcmtd1		dre-mir-124	up	stc1		dre-mir-125b	down	ugt5a4		dre-mir-128	up	nptx2b		dre-mir-13	up	smc1a		dre-mir-135a	up	dlgap1a		dre-mir-135c	up	dlgap1a		dre-mir-13c	up
dre-let-7a	down	slc8a4a		dre-let-7c	down	slc8a4a		dre-let-7d	up	slc8a4a		dre-let-7g	down	slc8a4a		dre-let-7e	down	slc8a4a		dre-let-7i	down	slc8a4a		dre-mir-124	up	stk35l		dre-mir-125b	down	upk1a		dre-mir-128	up	nr1d1		dre-mir-13	up	spon2a		dre-mir-135a	up	edn1		dre-mir-135c	up	edn1		dre-mir-13c	up
dre-let-7a	down	ugt5a4		dre-let-7c	down	ugt5a4		dre-let-7d	up	ugt5a4		dre-let-7g	down	ugt5a4		dre-let-7e	down	ugt5a4		dre-let-7i	down	ugt5a4		dre-mir-124	up	tcea2		dre-mir-125b	down	vax2		dre-mir-128	up	pak1		dre-mir-13	up	st3gal3b		dre-mir-135a	up	ef1		dre-mir-135c	up	ef1		dre-mir-13c	up
dre-let-7a	down	vax2		dre-let-7c	down	vax2		dre-let-7d	up	vax2		dre-let-7g	down	vax2		dre-let-7e	down	vax2		dre-let-7i	down	vax2		dre-mir-124	up	tiparp		dre-mir-125b	down	aplnrb		dre-mir-128	up	pard6a		dre-mir-13	up	stk35l		dre-mir-135a	up	erbb3a		dre-mir-135c	up	erbb3a		dre-mir-13c	up
dre-let-7a	down	zp2l1		dre-let-7c	down	zp2l1		dre-let-7d	up	zp2l1		dre-let-7g	down	zp2l1		dre-let-7e	down	zp2l1		dre-let-7i	down	zp2l1		dre-mir-124	up	tlcd2		dre-mir-125b	down	asb1		dre-mir-128	up	pcdh15b		dre-mir-13	up	tiparp		dre-mir-135a	up	fbn2b		dre-mir-135c	up	fbn2b		dre-mir-13c	up
dre-let-7a	down	cd226		dre-let-7c	down	cd226		dre-let-7d	up	cd226		dre-let-7g	down	cd226		dre-let-7e	down	cd226		dre-let-7i	down	cd226		dre-mir-124	up	traf3		dre-mir-125b	down	casp8l1		dre-mir-128	up	pde1a		dre-mir-13	up	traf3		dre-mir-135a	up	flot2b		dre-mir-135c	up	flot2b		dre-mir-13c	up
dre-let-7a	down	dtnbp1b		dre-let-7c	down	dtnbp1b		dre-let-7d	up	dtnbp1b		dre-let-7g	down	dtnbp1b		dre-let-7e	down	dtnbp1b		dre-let-7i	down	dtnbp1b		dre-mir-124	up	trib3		dre-mir-125b	down	esr1		dre-mir-128	up	pdk2		dre-mir-13	up	ubtf		dre-mir-135a	up	frmd6		dre-mir-135c	up	frmd6		dre-mir-13c	up
dre-let-7a	down	gbgt1l1		dre-let-7c	down	gbgt1l1		dre-let-7d	up	gbgt1l1		dre-let-7g	down	gbgt1l1		dre-let-7e	down	gbgt1l1		dre-let-7i	down	gbgt1l1		dre-mir-124	up	uck1		dre-mir-125b	down	gpx3		dre-mir-128	up	per1a		dre-mir-13	up	ucp1		dre-mir-135a	up	glcci1		dre-mir-135c	up	glcci1		dre-mir-13c	up
dre-let-7a	down	hic1		dre-let-7c	down	hic1		dre-let-7d	up	hic1		dre-let-7g	down	hic1		dre-let-7e	down	hic1		dre-let-7i	down	hic1		dre-mir-124	up	usp54a		dre-mir-125b	down	hdhd1		dre-mir-128	up	per1b		dre-mir-13	up	acsl4l		dre-mir-135a	up	irx5a		dre-mir-135c	up	irx5a		dre-mir-13c	up
dre-let-7a	down	klhl36		dre-let-7c	down	klhl36		dre-let-7d	up	klhl36		dre-let-7g	down	klhl36		dre-let-7e	down	klhl36		dre-let-7i	down	klhl36		dre-mir-124	up	xiap		dre-mir-125b	down	hic1		dre-mir-128	up	pex5		dre-mir-13	up	ca15b		dre-mir-135a	up	klhl24		dre-mir-135c	up	klhl24		dre-mir-13c	up
dre-let-7a	down	rnf181		dre-let-7c	down	rnf181		dre-let-7d	up	rnf181		dre-let-7g	down	rnf181		dre-let-7e	down	rnf181		dre-let-7i	down	rnf181		dre-mir-124	up	acsl4l		dre-mir-125b	down	manba		dre-mir-128	up	pgr		dre-mir-13	up	cadm1b		dre-mir-135a	up	lgi2a		dre-mir-135c	up	lgi2a		dre-mir-13c	up
dre-let-7a	down	slc4a11		dre-let-7c	down	slc4a11		dre-let-7d	up	slc4a11		dre-let-7g	down	slc4a11		dre-let-7e	down	slc4a11		dre-let-7i	down	slc4a11		dre-mir-124	up	btg2		dre-mir-125b	down	rhbdd3		dre-mir-128	up	pi4kb		dre-mir-13	up	col9a1		dre-mir-135a	up	mafk		dre-mir-135c	up	mafk		dre-mir-13c	up
dre-let-7a	down	adat2		dre-let-7c	down	adat2		dre-let-7d	up	adat2		dre-let-7g	down	adat2		dre-let-7e	down	adat2		dre-let-7i	down	adat2		dre-mir-124	up	cadm1b		dre-mir-125b	down	slc4a11		dre-mir-128	up	plekhf1		dre-mir-13	up	dlg2		dre-mir-135a	up	mtnr1c		dre-mir-135c	up	mtnr1c		dre-mir-13c	up
dre-let-7a	down	adrb1		dre-let-7c	down	adrb1		dre-let-7d	up	adrb1		dre-let-7g	down	adrb1		dre-let-7e	down	adrb1		dre-let-7i	down	adrb1		dre-mir-124	up	cers2a		dre-mir-125b	down	aacs		dre-mir-128	up	plekhh1		dre-mir-13	up	erf		dre-mir-135a	up	nrxn3b		dre-mir-135c	up	nrxn3b		dre-mir-13c	up
dre-let-7a	down	cyp2ad6		dre-let-7c	down	cyp2ad6		dre-let-7d	up	cyp2ad6		dre-let-7g	down	cyp2ad6		dre-let-7e	down	cyp2ad6		dre-let-7i	down	cyp2ad6		dre-mir-124	up	cxadr		dre-mir-125b	down	acsl3a		dre-mir-128	up	prkar1aa		dre-mir-13	up	foxp1b		dre-mir-135a	up	rims3		dre-mir-135c	up	rims3		dre-mir-13c	up
dre-let-7a	down	elovl2		dre-let-7c	down	elovl2		dre-let-7d	up	elovl2		dre-let-7g	down	elovl2		dre-let-7e	down	elovl2		dre-let-7i	down	elovl2		dre-mir-124	up	dido1		dre-mir-125b	down	rpf2		dre-mir-128	up	ralgps2		dre-mir-13	up	gfra2a		dre-mir-135a	up	shda		dre-mir-135c	up	shda		dre-mir-13c	up
dre-let-7a	down	fam173b		dre-let-7c	down	fam173b		dre-let-7d	up	fam173b		dre-let-7g	down	fam173b		dre-let-7e	down	fam173b		dre-let-7i	down	fam173b		dre-mir-124	up	disc1		dre-mir-125b	down	slc25a26		dre-mir-128	up	raver1		dre-mir-13	up	glcci1		dre-mir-135a	up	slc8a4a		dre-mir-135c	up	slc8a4a		dre-mir-13c	up
dre-let-7a	down	hoxb4a		dre-let-7c	down	hoxb4a		dre-let-7d	up	hoxb4a		dre-let-7g	down	hoxb4a		dre-let-7e	down	hoxb4a		dre-let-7i	down	hoxb4a		dre-mir-124	up	dlg2						dre-mir-128	up	rbm41		dre-mir-13	up	gnai3		dre-mir-135a	up	smad3b		dre-mir-135c	up	smad3b		dre-mir-13c	up
dre-let-7a	down	nr3c2		dre-let-7c	down	nr3c2		dre-let-7d	up	nr3c2		dre-let-7g	down	nr3c2		dre-let-7e	down	nr3c2		dre-let-7i	down	nr3c2		dre-mir-124	up	erbb3a		Down	14	0.181818		dre-mir-128	up	rp2		dre-mir-13	up	hic1l		dre-mir-135a	up	st6galnac3		dre-mir-135c	up	st6galnac3		dre-mir-13c	up
dre-let-7a	down	nudt14		dre-let-7c	down	nudt14		dre-let-7d	up	nudt14		dre-let-7g	down	nudt14		dre-let-7e	down	nudt14		dre-let-7i	down	nudt14		dre-mir-124	up	erf		Up	63	0.818182		dre-mir-128	up	rxraa		dre-mir-13	up	klhl24		dre-mir-135a	up	znf395a		dre-mir-135c	up	znf395a		dre-mir-13c	up
dre-let-7a	down	snai1b		dre-let-7c	down	snai1b		dre-let-7d	up	snai1b		dre-let-7g	down	snai1b		dre-let-7e	down	snai1b		dre-let-7i	down	snai1b		dre-mir-124	up	flot2b		Total	77			dre-mir-128	up	scd		dre-mir-13	up	lgi2a		dre-mir-135a	up	znf53		dre-mir-135c	up	znf53		dre-mir-13c	up
																								dre-mir-124	up	frmd6						dre-mir-128	up	scn1bb		dre-mir-13	up	mafk		dre-mir-135a	up	adrb3a		dre-mir-135c	up	adrb3a		dre-mir-13c	up
Down	16	0.197531		Down	16	0.197531		Down	16	0.197531		Down	16	0.197531		Down	16	0.197531		Down	16	0.197531		dre-mir-124	up	gli1						dre-mir-128	up	sema6d		dre-mir-13	up	mtnr1c		dre-mir-135a	up	ankle2		dre-mir-135c	up	ankle2		dre-mir-13c	up
Up	65	0.802469		Up	65	0.802469		Up	65	0.802469		Up	65	0.802469		Up	65	0.802469		Up	65	0.802469		dre-mir-124	up	gli3						dre-mir-128	up	sgk2b		dre-mir-13	up	nrxn3b		dre-mir-135a	up	casp8l1		dre-mir-135c	up	casp8l1		dre-mir-13c	up
Total	81			Total	81			Total	81			Total	81			Total	81			Total	81			dre-mir-124	up	gnai3						dre-mir-128	up	sh3glb2a		dre-mir-13	up	ptpn4a		dre-mir-135a	up	dtnbp1b		dre-mir-135c	up	dtnbp1b		dre-mir-13c	up
																								dre-mir-124	up	guca1g						dre-mir-128	up	slc25a25a		dre-mir-13	up	shda		dre-mir-135a	up	elna		dre-mir-135c	up	elna		dre-mir-13c	up
																								dre-mir-124	up	hhip						dre-mir-128	up	slc25a37		dre-mir-13	up	sik2a		dre-mir-135a	up	homer1b		dre-mir-135c	up	homer1b		dre-mir-13c	up
																								dre-mir-124	up	il17rd						dre-mir-128	up	slc35e4		dre-mir-13	up	slc8a4a		dre-mir-135a	up	ikbke		dre-mir-135c	up	ikbke		dre-mir-13c	up
																								dre-mir-124	up	il4r						dre-mir-128	up	slc4a2a		dre-mir-13	up	smad3b		dre-mir-135a	up	pstpip1b		dre-mir-135c	up	pstpip1b		dre-mir-13c	up
																								dre-mir-124	up	irx5a						dre-mir-128	up	slc8a2b		dre-mir-13	up	vax2		dre-mir-135a	up	scnm1		dre-mir-135c	up	scnm1		dre-mir-13c	up
																								dre-mir-124	up	itga5						dre-mir-128	up	smad2		dre-mir-13	up	veph		dre-mir-135a	up	sema3h		dre-mir-135c	up	sema3h		dre-mir-13c	up
																								dre-mir-124	up	klhl24						dre-mir-128	up	smc1a		dre-mir-13	up	zfand5a		dre-mir-135a	up	slc4a11		dre-mir-135c	up	slc4a11		dre-mir-13c	up
																								dre-mir-124	up	lgi2a						dre-mir-128	up	socs3a		dre-mir-13	up	ankha		dre-mir-135a	up	snapc4		dre-mir-135c	up	snapc4		dre-mir-13c	up
																								dre-mir-124	up	lmo7a						dre-mir-128	up	spon2a		dre-mir-13	up	ankle2		dre-mir-135a	up	sumf2		dre-mir-135c	up	sumf2		dre-mir-13c	up
																								dre-mir-124	up	mafk						dre-mir-128	up	ssh2b		dre-mir-13	up	ap4m1		dre-mir-135a	up	toe1		dre-mir-135c	up	toe1		dre-mir-13c	up
																								dre-mir-124	up	mtnr1c						dre-mir-128	up	st3gal3b		dre-mir-13	up	asb1		dre-mir-135a	up	aacs		dre-mir-135c	up	aacs		dre-mir-13c	up
																								dre-mir-124	up	pcmtd1						dre-mir-128	up	stc1		dre-mir-13	up	cd226		dre-mir-135a	up	acsl3a		dre-mir-135c	up	acsl3a		dre-mir-13c	up
																								dre-mir-124	up	pik3ip1						dre-mir-128	up	stk35l		dre-mir-13	up	cdc37l1		dre-mir-135a	up	agps		dre-mir-135c	up	agps		dre-mir-13c	up
																								dre-mir-124	up	rab32a						dre-mir-128	up	tbx16		dre-mir-13	up	chtf18		dre-mir-135a	up	elovl2		dre-mir-135c	up	elovl2		dre-mir-13c	up
																								dre-mir-124	up	rhoae						dre-mir-128	up	trim63		dre-mir-13	up	cnot7		dre-mir-135a	up	fam173b		dre-mir-135c	up	fam173b		dre-mir-13c	up
																								dre-mir-124	up	rims3						dre-mir-128	up	tspan18a		dre-mir-13	up	eltd1		dre-mir-135a	up	irx2a		dre-mir-135c	up	irx2a		dre-mir-13c	up
																								dre-mir-124	up	sap13a						dre-mir-128	up	ubap1		dre-mir-13	up	hdhd1		dre-mir-135a	up	kcnj8		dre-mir-135c	up	kcnj8		dre-mir-13c	up
																								dre-mir-124	up	sgk1						dre-mir-128	up	uck1		dre-mir-13	up	homer1b		dre-mir-135a	up	nr3c2		dre-mir-135c	up	nr3c2		dre-mir-13c	up
																								dre-mir-124	up	shda						dre-mir-128	up	ucp1		dre-mir-13	up	ikbke		dre-mir-135a	up	nudt14		dre-mir-135c	up	nudt14		dre-mir-13c	up
																								dre-mir-124	up	sik2a						dre-mir-128	up	zdhhc5a		dre-mir-13	up	klhl36		dre-mir-135a	up	oprm1		dre-mir-135c	up	oprm1		dre-mir-13c	up
																								dre-mir-124	up	slc16a12b						dre-mir-128	up	znf74		dre-mir-13	up	lnpb		dre-mir-135a	up	slc25a21		dre-mir-135c	up	slc25a21		dre-mir-13c	up
																								dre-mir-124	up	slc8a4a						dre-mir-128	up	apaf1		dre-mir-13	up	manba		dre-mir-135a	up	slc25a26		dre-mir-135c	up	slc25a26		dre-mir-13c	up
																								dre-mir-124	up	smox						dre-mir-128	up	atp1a3b		dre-mir-13	up	mthfd2l		dre-mir-135a	up	ttll11		dre-mir-135c	up	ttll11		dre-mir-13c	up
																								dre-mir-124	up	st6galnac3						dre-mir-128	up	cadm1b		dre-mir-13	up	nsun4										dre-mir-13c	up
																								dre-mir-124	up	stard3						dre-mir-128	up	cers2a		dre-mir-13	up	sema3h		Down	27	0.2		Down	27	0.2		dre-mir-13c	up
																								dre-mir-124	up	stil						dre-mir-128	up	cth1		dre-mir-13	up	shq1		Up	81	0.8		Up	81	0.8		dre-mir-13c	up
																								dre-mir-124	up	tab2						dre-mir-128	up	cxadr		dre-mir-13	up	sla1		Total	133			Total	133			dre-mir-13c	up
																								dre-mir-124	up	uevld						dre-mir-128	up	cyp26a1		dre-mir-13	up	slc4a11										dre-mir-13c	up
																								dre-mir-124	up	zp2l1						dre-mir-128	up	disc1		dre-mir-13	up	tchp										dre-mir-13c	up
																								dre-mir-124	up	ankle2						dre-mir-128	up	ef1		dre-mir-13	up	ttc9c										dre-mir-13c	up
																								dre-mir-124	up	asb1						dre-mir-128	up	erbb3a		dre-mir-13	up	zfpm1										dre-mir-13c	up
																								dre-mir-124	up	atp8a1						dre-mir-128	up	erf		dre-mir-13	up	aacs										dre-mir-13c	up
																								dre-mir-124	up	brf1a						dre-mir-128	up	f3a		dre-mir-13	up	acsl3a										dre-mir-13c	up
																								dre-mir-124	up	cd226						dre-mir-128	up	fgfr1a		dre-mir-13	up	agps										dre-mir-13c	up
																								dre-mir-124	up	esr1						dre-mir-128	up	flot2b		dre-mir-13	up	cyb561d2										dre-mir-13c	up
																								dre-mir-124	up	fam46a						dre-mir-128	up	fosb		dre-mir-13	up	cyp51										dre-mir-13c	up
																								dre-mir-124	up	heyl						dre-mir-128	up	gfra4		dre-mir-13	up	il17d										dre-mir-13c	up
																								dre-mir-124	up	hic1						dre-mir-128	up	glcci1		dre-mir-13	up	irx5b										dre-mir-13c	up
																								dre-mir-124	up	hps4						dre-mir-128	up	gli1		dre-mir-13	up	lypd6b										dre-mir-13c	up
																								dre-mir-124	up	lnpb						dre-mir-128	up	gnai3		dre-mir-13	up	nr3c2										dre-mir-13c	up
																								dre-mir-124	up	manba						dre-mir-128	up	hbegfa		dre-mir-13	up	nudt14										dre-mir-13c	up
																								dre-mir-124	up	sema3h						dre-mir-128	up	hbp1		dre-mir-13	up	odf3l2										dre-mir-13c	up
																								dre-mir-124	up	shq1						dre-mir-128	up	hic1l		dre-mir-13	up	oprm1										dre-mir-13c	up
																								dre-mir-124	up	slc4a11						dre-mir-128	up	il4r		dre-mir-13	up	pou4f3										dre-mir-13c	up
																								dre-mir-124	up	tpk1						dre-mir-128	up	insig1		dre-mir-13	up	prr16										dre-mir-13c	up
																								dre-mir-124	up	wnt1b						dre-mir-128	up	irx5a		dre-mir-13	up	sp7										dre-mir-13c	up
																								dre-mir-124	up	acsl3a						dre-mir-128	up	klhl24		dre-mir-13	up	srd5a1										dre-mir-13c	up
																								dre-mir-124	up	adat2						dre-mir-128	up	mafk		dre-mir-13	up	sult1st2										dre-mir-13c	up
																								dre-mir-124	up	adrb1						dre-mir-128	up	mtnr1c														dre-mir-13c	up
																								dre-mir-124	up	agps						dre-mir-128	up	nfil3			Down	41										dre-mir-13c	up
																								dre-mir-124	up	dync2i1						dre-mir-128	up	nr4a1			Up	92										dre-mir-13c	up
																								dre-mir-124	up	eaf2						dre-mir-128	up	pcdh15a			Total	133										dre-mir-13c	up
																								dre-mir-124	up	elovl2						dre-mir-128	up	rims3														dre-mir-13c	up
																								dre-mir-124	up	fam173b						dre-mir-128	up	shda														dre-mir-13c	up
																								dre-mir-124	up	foxi1						dre-mir-128	up	sik2a														dre-mir-13c	up
																								dre-mir-124	up	inaa						dre-mir-128	up	slc25a29														dre-mir-13c	up
																								dre-mir-124	up	ints3						dre-mir-128	up	slc8a4a														dre-mir-13c	up
																								dre-mir-124	up	irx5b						dre-mir-128	up	smox														dre-mir-13c	up
																								dre-mir-124	up	nr3c2						dre-mir-128	up	spon1a														dre-mir-13c	up
																								dre-mir-124	up	phyhipla						dre-mir-128	up	st6galnac3														dre-mir-13c	up
																								dre-mir-124	up	slc25a26						dre-mir-128	up	stard3														dre-mir-13c	up
																								dre-mir-124	up	slc34a2a						dre-mir-128	up	twist3														dre-mir-13c	up
																								dre-mir-124	up	snai1b						dre-mir-128	up	vdrb														dre-mir-13c	up
																																dre-mir-128	up	zfand5a														dre-mir-13c	up
																								Down	34	0.22973						dre-mir-128	up	znf395a														dre-mir-13c	up
																								Up	114	0.77027						dre-mir-128	up	adra2c														dre-mir-13c	up
																								Total	148							dre-mir-128	up	ap4m1														dre-mir-13c	up
																																dre-mir-128	up	aplnrb														dre-mir-13c	up
																																dre-mir-128	up	brf1a														dre-mir-13c	up
																																dre-mir-128	up	cd226
																																dre-mir-128	up	dguok														Down	0
																																dre-mir-128	up	dnaja1l														Up	154
																																dre-mir-128	up	elna														Total	154
																																dre-mir-128	up	fermt3b
																																dre-mir-128	up	gpx3
																																dre-mir-128	up	hdhd1
																																dre-mir-128	up	hic1
																																dre-mir-128	up	ikbke
																																dre-mir-128	up	manba
																																dre-mir-128	up	mstnb
																																dre-mir-128	up	mthfd2l
																																dre-mir-128	up	nitr2b
																																dre-mir-128	up	nme7
																																dre-mir-128	up	nsun4
																																dre-mir-128	up	ppp1r14aa
																																dre-mir-128	up	prmt2
																																dre-mir-128	up	pstpip1b
																																dre-mir-128	up	rnf181
																																dre-mir-128	up	rp9
																																dre-mir-128	up	sema3h
																																dre-mir-128	up	slc4a11
																																dre-mir-128	up	tpk1
																																dre-mir-128	up	wnt1b
																																dre-mir-128	up	zfpm1
																																dre-mir-128	up	aacs
																																dre-mir-128	up	acsl3a
																																dre-mir-128	up	agps
																																dre-mir-128	up	alg14
																																dre-mir-128	up	bhlhe23
																																dre-mir-128	up	dhcr7
																																dre-mir-128	up	elovl2
																																dre-mir-128	up	fam173b
																																dre-mir-128	up	fance
																																dre-mir-128	up	her3
																																dre-mir-128	up	hmgcra
																																dre-mir-128	up	il17d
																																dre-mir-128	up	irx4a
																																dre-mir-128	up	kcnj8
																																dre-mir-128	up	lypd6b
																																dre-mir-128	up	mnat1
																																dre-mir-128	up	nr3c2
																																dre-mir-128	up	nudt14
																																dre-mir-128	up	pglyrp2
																																dre-mir-128	up	phyhipla
																																dre-mir-128	up	pou4f3
																																dre-mir-128	up	rpf2
																																dre-mir-128	up	sc5dl
																																dre-mir-128	up	slc34a2a
																																dre-mir-128	up	srd5a1
																																dre-mir-128	up	ttll11
																																Down	55	0.268293
																																Up	150	0.731707
																																Total	205
[truncated: 103 more columns]

## Sheet: Percentage Calculation
miRNA	up	up	down	down
Mrna	up	down	up	down
	155	34	65	16
	118	55	65	16
	108	41	65	16
	13	27	65	16
	114	27	65	16
	150	59	63	14
	92	33	112	42
	81	25	74	23
	81	59	98	35
	154	41	118	33
	154	18	189	59
	92	9	17	7
	45	71	46	11
	45	48	45	9
	190	48	86	36
	118	38	83	38
	132	50	198	23
	132	16	54	18
	122	27	46	36
	137	13	107	48
	71	33	131	28
	73	16	92	46
	76		132	73
	65
	2518	788	2016	659
		3306		2675
	0.761645	0.238355	0.753645	0.246355
