# Supplementary material for: MicroRNAs regulate gene plasticity during cold shock in zebrafish larvae
Source: BMC Genomics. 2016 Nov 15;17:922. doi: 10.1186/s12864-016-3239-4 (PMC5111229; doi:10.1186/s12864-016-3239-4)
Supplement: Additional file 8: — KEGG pathway analysis of dre-mir-29b and genes involved in the regulation of RNA metabolic process. (XLSX 17 kb) [file 12864_2016_3239_MOESM8_ESM.xlsx]

## Sheet: List of 1st GO
Ensemble ID	Genes involved in the 1 st GO term category - Regulation of transcription, DNA-dependent
ENSDARG00000042725	CCAAT/enhancer binding protein (C/EBP), beta
ENSDARG00000020759	ETS-related factor1
ENSDARG00000063417	Ets2 repressor factor
ENSDARG00000015355	FOS-like antigen 1
ENSDARG00000013477	GATA-binding protein 1
ENSDARG00000071707	HEAT repeat containing 1; similar to BAP28 protein
ENSDARG00000038792	Kruppel-like factor 4
ENSDARG00000013704	LAG1 homolog, ceramide synthase 2 (S. cerevisiae)
ENSDARG00000006389	MAD homolog 2 (Drosophila)
ENSDARG00000021938	MAD homolog 9 (Drosophila)
ENSDARG00000010207	MAD, mothers against decapentaplegic homolog 3b (Drosophila)
ENSDARG00000058924	POU domain, class 1, transcription factor 1
ENSDARG00000008540	SRY-box containing gene 21 b
ENSDARG00000031664	SRY-box containing gene 21a
ENSDARG00000030058	T-box 4
ENSDARG00000041839	TSC22 domain family 2
ENSDARG00000007823	activating transcription factor 3
ENSDARG00000023537	aryl hydrocarbon receptor 1b
ENSDARG00000052618	aryl-hydrocarbon receptor repressor b
ENSDARG00000004060	basic helix-loop-helix family, member e40
ENSDARG00000011989	cone-rod homeobox
ENSDARG00000035290	doublesex and mab-3 related transcription factor 3a
ENSDARG00000041217	exportin 6
ENSDARG00000014181	forkhead box P1b
ENSDARG00000005453	forkhead box P2
ENSDARG00000055395	forkhead box Q1
ENSDARG00000071418	gastrulation brain homeobox 1; similar to gastrulation brain homeobox 1
ENSDARG00000017917	hairy and enhancer of split related-7
ENSDARG00000009822	hairy-related 4.2-like
ENSDARG00000008796	hairy-related 5
ENSDARG00000053097	heat shock factor 2
ENSDARG00000008818	heat shock transcription factor 1
ENSDARG00000045661	interferon regulatory factor 7
ENSDARG00000034043	iroquois homeobox protein 5
ENSDARG00000067850	jun D proto-oncogene
ENSDARG00000014292	mediator complex subunit 15
ENSDARG00000075450	mohawk homeobox a
ENSDARG00000007641	muscle segment homeobox E
ENSDARG00000029764	myocyte enhancer factor 2ca
ENSDARG00000009418	myocyte enhancer factor 2cb
ENSDARG00000016536	neuronal PAS domain protein 2
ENSDARG00000038687	nuclear factor of kappa light polypeptide gene enhancer in B-cells 2, p49/p100
ENSDARG00000042977	nuclear factor, interleukin 3 regulated
ENSDARG00000003820	nuclear receptor subfamily 1, group D, member 2a
ENSDARG00000033160, ENSDARG00000009594	nuclear receptor subfamily 1, group d, member 1; nuclear receptor subfamily 1, group D, member 2b
ENSDARG00000000796	nuclear receptor subfamily 4, group A, member 1
ENSDARG00000043483	orthodenticle homolog 5
ENSDARG00000056885	period homolog 1a (Drosophila)
ENSDARG00000012499	period homolog 1b (Drosophila)
ENSDARG00000034503	period homolog 2 (Drosophila)
ENSDARG00000031848	peroxisome proliferator activated receptor gamma
ENSDARG00000001803	potassium voltage-gated channel, subfamily H (eag-related), member 2
ENSDARG00000057737	retinoid X receptor, alpha a
ENSDARG00000054103	ripply1
ENSDARG00000068096	si:dkey-127j5.5
ENSDARG00000039117	thyrotroph embryonic factor
ENSDARG00000012927	transcription elongation factor A (SII), 2
ENSDARG00000044155	v-maf musculoaponeurotic fibrosarcoma (avian) oncogene family, protein L
ENSDARG00000017121	v-maf musculoaponeurotic fibrosarcoma oncogene family, protein B (avian)
ENSDARG00000033709	v-maf musculoaponeurotic fibrosarcoma oncogene homolog K (avian)
ENSDARG00000055276	v-rel reticuloendotheliosis viral oncogene homolog
ENSDARG00000058702	ventral anterior homeobox 2
ENSDARG00000070721	vitamin D receptor b
ENSDARG00000002060	zgc:100856
ENSDARG00000045904	zgc:103631
ENSDARG00000045105	zgc:110577
ENSDARG00000038401	zgc:112180
ENSDARG00000040623	zgc:158347
ENSDARG00000032705	zgc:85969
ENSDARG00000018308	zgc:92106
ENSDARG00000078416	zinc finger E-box binding homeobox 2b

## Sheet: KEGG pathway of 1 st GO
Cold induced genes which invovles in "regulation of metabolic process - DNA dependent" are analyzed by KEGG pathway
	Category	count	%	P-Value
KEGG_PATHWAY	Circadian rhythm	6	8.5	6.4e-09
KEGG_PATHWAY	MAPK signaling pathway	5	7	0.031

## Sheet: Gene list of Circadian rhythm 
Cold induced genes which belongs to 1st category of GO terms and also involves in circadian rhythm are listed
Ensemble ID	Genes
ENSDARG00000004060	basic helix-loop-helix family, member e40
ENSDARG00000016536	neuronal PAS domain protein 2
ENSDARG00000033160, ENSDARG00000009594	nuclear receptor subfamily 1, group d, member 1; nuclear receptor subfamily 1, group D, member 2b
ENSDARG00000056885	period homolog 1a (Drosophila)
ENSDARG00000012499	period homolog 1b (Drosophila)
ENSDARG00000034503	period homolog 2 (Drosophila)

## Sheet: target gene of dre-mir-29b
	Gene name	Ensemble ID
dre-mir-29	wfdc1	ENSDARG00000058003.1	ENSDARG00000058003
	TET3	ENSDARG00000062646.1	ENSDARG00000062646
	TET2	ENSDARG00000076928.1	ENSDARG00000076928
	rnf139	ENSDARG00000036929.1	ENSDARG00000036929
	ing4	ENSDARG00000030716.1	ENSDARG00000030716
	ADAMTS17	ENSDARG00000075555.1	ENSDARG00000075555
	COL22A1	ENSDARG00000078899.1	ENSDARG00000078899
	c1qtnf6a	ENSDARG00000055175.1	ENSDARG00000055175
	kdm6bb	ENSDARG00000056929.1	ENSDARG00000056929
	NPFFR1	ENSDARG00000091788.1	ENSDARG00000091788
	dnmt6	ENSDARG00000015566.1	ENSDARG00000015566
	xkr6	ENSDARG00000043410.1	ENSDARG00000043410
	ATAD2B	ENSDARG00000060537.1	ENSDARG00000060537
	elna	ENSDARG00000069994.1	ENSDARG00000069994
	col4a4	ENSDARG00000002831.1	ENSDARG00000002831
	snx33	ENSDARG00000014954.1	ENSDARG00000014954
	ADAMTS10	ENSDARG00000075188.1	ENSDARG00000075188
	fbln2	ENSDARG00000015156.1	ENSDARG00000015156
	jhdm1da	ENSDARG00000018111.1	ENSDARG00000018111
	si:dkeyp-68b7.5	ENSDARG00000079930.1	ENSDARG00000079930
	KDM6B (1 of 2)	ENSDARG00000088087.1	ENSDARG00000088087
	JHDM1D (2 of 2)	ENSDARG00000018559.1	ENSDARG00000018559
	fras1	ENSDARG00000054619.1	ENSDARG00000054619
	rbpjb	ENSDARG00000052091.1	ENSDARG00000052091
	sprb	ENSDARG00000058553.1	ENSDARG00000058553
	STMN3	ENSDARG00000038465.1	ENSDARG00000038465
	rhbdd2	ENSDARG00000092463.1	ENSDARG00000092463
	CRTAM	ENSDARG00000089327.1	ENSDARG00000089327
	si:dkey-71h2.2	ENSDARG00000043394.1	ENSDARG00000043394
	ANKRD50	ENSDARG00000045666.1	ENSDARG00000045666
	fam131a	ENSDARG00000077022.1	ENSDARG00000077022

## Sheet: KEGG of dre-mir-29b target
Dre-mir29b target genes annotated by KEGG pathways are listed
	Term	Count	%	P-Value
KEGG_PATHWAY	ECM-receptor interaction	14	2.9	1.1e-09
KEGG_PATHWAY	Focal adhesion	15	3.1	0.00025
KEGG_PATHWAY	Cysteine and methionine metabolism	6	1.2	0.0018
KEGG_PATHWAY	Circadian rhythm	4	0.8	0.0066
KEGG_PATHWAY	Base excision repair	4	0.8	0.038

## Sheet: circadian genes  of dre-mir-29b
Dre-mir-29b targey genes involves in circadian rhythm are listed
Ensemble ID	Gene name
ENSDARG00000008370	casein kinase 1, delta a
ENSDARG00000003631	clock homolog 3 (mouse)
ENSDARG00000024049	cryptochrome 3
ENSDARG00000034503	period homolog 2 (Drosophila)
